# Supplementary material for: Meta-Analysis of Salt Stress Transcriptome Responses in Different Rice Genotypes at the Seedling Stage
Source: Plants (Basel). 2019 Mar 12;8(3):64. doi: 10.3390/plants8030064 (PMC6473595; doi:10.3390/plants8030064)
Supplement: Supplementary file 1 [file plants-08-00064-s001.zip]

Archive with 22 entries (21 files):
- sup/
- sup/Fig S1.pdf
- sup/Fig S2.pdf
- sup/Fig S3.pdf
- sup/Fig S4.pdf
- sup/Fig S5.pdf
- sup/Fig S6.pdf
- sup/Fig S7.pdf
- sup/Fig S8.pdf
- sup/Table S1.xlsx
- sup/Table S10.xls
- sup/Table S11.doc
- sup/Table S12.xlsx
- sup/Table S13.xlsx
- sup/Table S2.xlsx
- sup/Table S3.xls
- sup/Table S4.xlsx
- sup/Table S5.xlsx
- sup/Table S6.xlsx
- sup/Table S7.xlsx
- sup/Table S8.xlsx
- sup/Table S9.xlsx
