# Supplementary material for: Meta-Analysis of Salt Stress Transcriptome Responses in Different Rice Genotypes at the Seedling Stage
Source: Plants (Basel). 2019 Mar 12;8(3):64. doi: 10.3390/plants8030064 (PMC6473595; doi:10.3390/plants8030064)
Supplement: Supplementary file 1 [file plants-08-00064-s001.zip › sup/Table S1.xlsx]

## Sheet: experiment design
Accession	Title	Cultivar	Tissue	Stage	Treatment	Biological replicate	Technical replicate
GSM2029018	SS1_H001	TNG67	Shoot	3-leaf seedlings	Control	1	1
GSM2029019	SS1_H002	TNG67	Shoot	3-leaf seedlings	Control	1	2
GSM2029020	SS2_H003	TNG67	Shoot	3-leaf seedlings	Control	2	1
GSM2029021	SS2_H004	TNG67	Shoot	3-leaf seedlings	Control	2	2
GSM2029022	SS3_H005	TNG67	Shoot	3-leaf seedlings	Control	3	1
GSM2029023	SS3_H006	TNG67	Shoot	3-leaf seedlings	Control	3	2
GSM2029024	SS4_H007	TNG67	Shoot	3-leaf seedlings	Salt treatment for 3hrs	1	1
GSM2029025	SS4_H008	TNG67	Shoot	3-leaf seedlings	Salt treatment for 3hrs	1	2
GSM2029026	SS5_H009	TNG67	Shoot	3-leaf seedlings	Salt treatment for 3hrs	2	1
GSM2029027	SS5_H010	TNG67	Shoot	3-leaf seedlings	Salt treatment for 3hrs	2	2
GSM2029028	SS6_H011	TNG67	Shoot	3-leaf seedlings	Salt treatment for 3hrs	3	1
GSM2029029	SS6_H012	TNG67	Shoot	3-leaf seedlings	Salt treatment for 3hrs	3	2
GSM2029030	SS7_H013	TNG67	Shoot	3-leaf seedlings	Salt treatment for 24hrs	1	1
GSM2029031	SS7_H014	TNG67	Shoot	3-leaf seedlings	Salt treatment for 24hrs	1	2
GSM2029032	SS8_H015	TNG67	Shoot	3-leaf seedlings	Salt treatment for 24hrs	2	1
GSM2029033	SS8_H016	TNG67	Shoot	3-leaf seedlings	Salt treatment for 24hrs	2	2
GSM2029034	SS9_H017	TNG67	Shoot	3-leaf seedlings	Salt treatment for 24hrs	3	1
GSM2029035	SS9_H018	TNG67	Shoot	3-leaf seedlings	Salt treatment for 24hrs	3	2
GSM2029036	SS10_H019	TNG67	Shoot	3-leaf seedlings	Recovery for 24hrs after salt treatment for 24hrs	1	1
GSM2029037	SS10_H020	TNG67	Shoot	3-leaf seedlings	Recovery for 24hrs after salt treatment for 24hrs	1	2
GSM2029038	SS11_H021	TNG67	Shoot	3-leaf seedlings	Recovery for 24hrs after salt treatment for 24hrs	2	1
GSM2029039	SS11_H022	TNG67	Shoot	3-leaf seedlings	Recovery for 24hrs after salt treatment for 24hrs	2	2
GSM2029040	SS12_H023	TNG67	Shoot	3-leaf seedlings	Recovery for 24hrs after salt treatment for 24hrs	3	1
GSM2029041	SS12_H024	TNG67	Shoot	3-leaf seedlings	Recovery for 24hrs after salt treatment for 24hrs	3	2
GSM2029042	SR1_H001	TNG67	Root	3-leaf seedlings	Control	1	1
GSM2029043	SR1_H002	TNG67	Root	3-leaf seedlings	Control	1	2
GSM2029044	SR2_H003	TNG67	Root	3-leaf seedlings	Control	2	1
GSM2029045	SR2_H004	TNG67	Root	3-leaf seedlings	Control	2	2
GSM2029046	SR3_H005	TNG67	Root	3-leaf seedlings	Control	3	1
GSM2029047	SR3_H006	TNG67	Root	3-leaf seedlings	Control	3	2
GSM2029048	SR4_H007	TNG67	Root	3-leaf seedlings	Salt treatment for 3hrs	1	1
GSM2029049	SR4_H008	TNG67	Root	3-leaf seedlings	Salt treatment for 3hrs	1	2
GSM2029050	SR5_H009	TNG67	Root	3-leaf seedlings	Salt treatment for 3hrs	2	1
GSM2029051	SR5_H010	TNG67	Root	3-leaf seedlings	Salt treatment for 3hrs	2	2
GSM2029052	SR6_H011	TNG67	Root	3-leaf seedlings	Salt treatment for 3hrs	3	1
GSM2029053	SR6_H012	TNG67	Root	3-leaf seedlings	Salt treatment for 3hrs	3	2
GSM2029054	SR7_H013	TNG67	Root	3-leaf seedlings	Salt treatment for 24hrs	1	1
GSM2029055	SR7_H014	TNG67	Root	3-leaf seedlings	Salt treatment for 24hrs	1	2
GSM2029056	SR8_H015	TNG67	Root	3-leaf seedlings	Salt treatment for 24hrs	2	1
GSM2029057	SR8_H016	TNG67	Root	3-leaf seedlings	Salt treatment for 24hrs	2	2
GSM2029058	SR9_H017	TNG67	Root	3-leaf seedlings	Salt treatment for 24hrs	3	1
GSM2029059	SR9_H018	TNG67	Root	3-leaf seedlings	Salt treatment for 24hrs	3	2
GSM2029060	SR10_H019	TNG67	Root	3-leaf seedlings	Recovery for 24hrs after salt treatment for 24hrs	1	1
GSM2029061	SR10_H020	TNG67	Root	3-leaf seedlings	Recovery for 24hrs after salt treatment for 24hrs	1	2
GSM2029062	SR11_H021	TNG67	Root	3-leaf seedlings	Recovery for 24hrs after salt treatment for 24hrs	2	1
GSM2029063	SR11_H022	TNG67	Root	3-leaf seedlings	Recovery for 24hrs after salt treatment for 24hrs	2	2
GSM2029064	SR12_H023	TNG67	Root	3-leaf seedlings	Recovery for 24hrs after salt treatment for 24hrs	3	1
GSM2029065	SR12_H024	TNG67	Root	3-leaf seedlings	Recovery for 24hrs after salt treatment for 24hrs	3	2
GSM2029066	SS13_H001	TCN1	Shoot	3-leaf seedlings	Control	1	1
GSM2029067	SS13_H002	TCN1	Shoot	3-leaf seedlings	Control	1	2
GSM2029068	SS14_H003	TCN1	Shoot	3-leaf seedlings	Control	2	1
GSM2029069	SS14_H004	TCN1	Shoot	3-leaf seedlings	Control	2	2
GSM2029070	SS15_H005	TCN1	Shoot	3-leaf seedlings	Control	3	1
GSM2029071	SS15_H006	TCN1	Shoot	3-leaf seedlings	Control	3	2
GSM2029072	SS16_H007	TCN1	Shoot	3-leaf seedlings	Salt treatment for 3hrs	1	1
GSM2029073	SS16_H008	TCN1	Shoot	3-leaf seedlings	Salt treatment for 3hrs	1	2
GSM2029074	SS17_H009	TCN1	Shoot	3-leaf seedlings	Salt treatment for 3hrs	2	1
GSM2029075	SS17_H010	TCN1	Shoot	3-leaf seedlings	Salt treatment for 3hrs	2	2
GSM2029076	SS18_H011	TCN1	Shoot	3-leaf seedlings	Salt treatment for 3hrs	3	1
GSM2029077	SS18_H012	TCN1	Shoot	3-leaf seedlings	Salt treatment for 3hrs	3	2
GSM2029078	SS19_H013	TCN1	Shoot	3-leaf seedlings	Salt treatment for 24hrs	1	1
GSM2029079	SS19_H014	TCN1	Shoot	3-leaf seedlings	Salt treatment for 24hrs	1	2
GSM2029080	SS20_H015	TCN1	Shoot	3-leaf seedlings	Salt treatment for 24hrs	2	1
GSM2029081	SS20_H016	TCN1	Shoot	3-leaf seedlings	Salt treatment for 24hrs	2	2
GSM2029082	SS21_H017	TCN1	Shoot	3-leaf seedlings	Salt treatment for 24hrs	3	1
GSM2029083	SS21_H018	TCN1	Shoot	3-leaf seedlings	Salt treatment for 24hrs	3	2
GSM2029084	SS22_H019	TCN1	Shoot	3-leaf seedlings	Recovery for 24hrs after salt treatment for 24hrs	1	1
GSM2029085	SS22_H020	TCN1	Shoot	3-leaf seedlings	Recovery for 24hrs after salt treatment for 24hrs	1	2
GSM2029086	SS23_H021	TCN1	Shoot	3-leaf seedlings	Recovery for 24hrs after salt treatment for 24hrs	2	1
GSM2029087	SS23_H022	TCN1	Shoot	3-leaf seedlings	Recovery for 24hrs after salt treatment for 24hrs	2	2
GSM2029088	SS24_H023	TCN1	Shoot	3-leaf seedlings	Recovery for 24hrs after salt treatment for 24hrs	3	1
GSM2029089	SS24_H024	TCN1	Shoot	3-leaf seedlings	Recovery for 24hrs after salt treatment for 24hrs	3	2
GSM2029090	SR13_H001	TCN1	Root	3-leaf seedlings	Control	1	1
GSM2029091	SR13_H002	TCN1	Root	3-leaf seedlings	Control	1	2
GSM2029092	SR14_H003	TCN1	Root	3-leaf seedlings	Control	2	1
GSM2029093	SR14_H004	TCN1	Root	3-leaf seedlings	Control	2	2
GSM2029094	SR15_H005	TCN1	Root	3-leaf seedlings	Control	3	1
GSM2029095	SR15_H006	TCN1	Root	3-leaf seedlings	Control	3	2
GSM2029096	SR16_H007	TCN1	Root	3-leaf seedlings	Salt treatment for 3hrs	1	1
GSM2029097	SR16_H008	TCN1	Root	3-leaf seedlings	Salt treatment for 3hrs	1	2
GSM2029098	SR17_H009	TCN1	Root	3-leaf seedlings	Salt treatment for 3hrs	2	1
GSM2029099	SR17_H010	TCN1	Root	3-leaf seedlings	Salt treatment for 3hrs	2	2
GSM2029100	SR18_H011	TCN1	Root	3-leaf seedlings	Salt treatment for 3hrs	3	1
GSM2029101	SR18_H012	TCN1	Root	3-leaf seedlings	Salt treatment for 3hrs	3	2
GSM2029102	SR19_H013	TCN1	Root	3-leaf seedlings	Salt treatment for 24hrs	1	1
GSM2029103	SR19_H014	TCN1	Root	3-leaf seedlings	Salt treatment for 24hrs	1	2
GSM2029104	SR20_H015	TCN1	Root	3-leaf seedlings	Salt treatment for 24hrs	2	1
GSM2029105	SR20_H016	TCN1	Root	3-leaf seedlings	Salt treatment for 24hrs	2	2
GSM2029106	SR21_H017	TCN1	Root	3-leaf seedlings	Salt treatment for 24hrs	3	1
GSM2029107	SR21_H018	TCN1	Root	3-leaf seedlings	Salt treatment for 24hrs	3	2
GSM2029108	SR22_H019	TCN1	Root	3-leaf seedlings	Recovery for 24hrs after salt treatment for 24hrs	1	1
GSM2029109	SR22_H020	TCN1	Root	3-leaf seedlings	Recovery for 24hrs after salt treatment for 24hrs	1	2
GSM2029110	SR23_H021	TCN1	Root	3-leaf seedlings	Recovery for 24hrs after salt treatment for 24hrs	2	1
GSM2029111	SR23_H022	TCN1	Root	3-leaf seedlings	Recovery for 24hrs after salt treatment for 24hrs	2	2
GSM2029112	SR24_H023	TCN1	Root	3-leaf seedlings	Recovery for 24hrs after salt treatment for 24hrs	3	1
GSM2029113	SR24_H024	TCN1	Root	3-leaf seedlings	Recovery for 24hrs after salt treatment for 24hrs	3	2
Title	Transcriptional profiling of shoots and roots in japonica and indica rice seedlings under salt stress and recovery stage
Organism	Oryza sativa
Experiment type	Expression profiling by array
Summary	Rice seedlings at 3-leaf stage were used for expression analysis in control and salt stressed (incloudling salt treatment for 3, 24hrs and recovery from salt stress for 24hrs) samples. Samples of shoots and roots from biological replicates of both genotypes were generated and the expression profiles were determined using Phalanx Rice OneArray＠ v1.
Overall design	Control and treated biological replicates of salt-tolerant cultivar TNG67 (japonica) and salt-sensitive cultivar TCN1 (indica) were analyzed
Growth protocol	Seeds were immersed in water for germination and then hydroponically cultivated in Kimura B solution at pH 5.0. These seedlings were grown in phytotron under 30oC day/25oC night and 70~80% relative humidity condition.
Extracted molecule	total RNA
Extraction protocol	RNA extraction by Trizol. RNA purity was checked by optical density of NanoDrop ND-1000 and agarose electrophoresis with the result of A260/A280≧1.8, no gDNA contamination. RNA integrity was measured by Agilent RNA 6000 Nano Assay (RIN≧7).
Label	Cy5
Label protocol	1 µg of total RNA was reverse-transcribed and amplified using Amino Allyl aRNA Amplification Kit (Phalanx Biotech Group, Taiwan) and Cy5 dyes (Amersham Pharmacia, Piscataway, NJ, USA).
Hybridization protocol	Fluorescent targets were hybridized to the Mouse Whole Genome OneArray® with Phalanx hybridization buffer using Phalanx Hybridization System. After 16 hrs hybridization at 50 ℃, non-speciﬁc binding targets were washed away by three different washing steps (WashⅠ 42 ℃ 5 mins；Wash Ⅱ 42 ℃, 5 mins, 25 ℃ 5 mins; Wash Ⅲ rinse 20 times)
Scan protocol	The arrays were scanned by GenePix 4200A 01 Autoloader (635nm power 100 PMT 520 ; 532nm power 10, PMT 460) and quantify the fluoresence intensity.
Data processing	The signal intensity of each spot was loaded into Rosetta Resolver System® (Rosetta Biosoftware) to process data analysis. The error model of Rosetta Resolver System® could remove both systematic and random errors form the data. We filtered out spots that the flag is less than 0. Spots that passed the criteria were normalized by 50% media scaling normalization method. Normalize intensities: Media…

## Sheet: transcriptome analysis
transcriptome analysis, array information
Transcriptome analysis was conducted using a 22-k Rice Whole Genome OneArray v1 oligo microarray platform (Phalanx Biotech Group, Inc., Taiwan), which was designed with high specificity and sensitivity for both japonica and indica rice. This array was constructed using MSU v6.1 database cDNA sequences, BGI indica (93–11) coding sequences and BGI japonica (Syngenta) coding sequences. Probes were d…
References
1.https://www.ncbi.nlm.nih.gov/geo/query/acc.cgi?acc=GSE76613
2.Hu H , You J , Fang Y , et al.Characterization of transcription factor geneSNAC2conferring cold and salt tolerance in rice[J]. Plant Molecular Biology, 2010, 72(4-5):567-568.
3
Yun-Wei Y , Hung-Chi C , Wei-Fu J , et al. Comparative Transcriptome Analysis of Shoots and Roots of TNG67 and TCN1 Rice Seedlings under Cold Stress and Following Subsequent Recovery: Insights into Metabolic Pathways, Phytohormones, and Transcription Factors[J]. PLOS ONE, 2015, 10(7):e0131391.
