# Supplementary material for: Meta-Analysis of Salt Stress Transcriptome Responses in Different Rice Genotypes at the Seedling Stage
Source: Plants (Basel). 2019 Mar 12;8(3):64. doi: 10.3390/plants8030064 (PMC6473595; doi:10.3390/plants8030064)
Supplement: Supplementary file 1 [file plants-08-00064-s001.zip › sup/Table S10.xls]

## Sheet: TableS10
ID	TCN1shoot_S3_LogFC	TCN1shoot_S24_LogFC	TCN1shoot_ReS24_LogFC	TCN1root_S3_LogFC	TCN1root_S24_LogFC	TCN1root_ReS24_LogFC	TNG67shoot_S3_LogFC	TNG67shoot_S24_LogFC	TNG67shoot_ReS24_LogFC	TNG67root_S3_LogFC	TNG67root_S24_LogFC	TNG67root_ReS24_LogFC	MSU7.0-Description
LOC_Os01g06580	7.07649	6.47464	-0.316967	4.63103	5.18625	-0.301089	-1.16402	-1.23664	-0.121215	5.24507	6.07981	-2.38162	fasciclin domain containing protein, expressed
LOC_Os01g07120	6.67661	6.31771	0.211801	0.389505	0.102952	-0.938716	1.09791	1.09464	-0.194769	0.814423	0.264942	-0.67012	AP2 domain containing protein, expressed
LOC_Os04g49450	0.769884	5.94764	5.84347	0.0985365	-1.41514	0.203028	-0.455715	-0.0860025	-0.138641	0.0877302	-1.45669	-0.510571	MYB family transcription factor, putative, expressed
LOC_Os01g11730	5.3742	5.46382	-0.200682	4.07988	4.42722	3.5568	5.93437	4.83127	5.05786	4.61617	4.94647	4.63066	GDSL-like lipase/acylhydrolase, putative, expressed
LOC_Os05g31670	1.20011	5.09906	5.651	0.596123	4.03855	1.14952	0.375906	4.46437	1.28565	0.750263	4.88049	4.52354	AWPM-19-like membrane family protein, putative, expressed
LOC_Os01g18400	1.13985	4.87111	0.266368	0.184057	-1.07383	-0.401838	1.33541	1.14475	0.164346	0.866604	-0.0512981	-0.441563	CHIT10 - Chitinase family protein precursor, expressed
LOC_Os08g02030	4.33803	4.72118	5.31184	3.52197	3.67049	#NUM!	#NUM!	#NUM!	#NUM!	#NUM!	#NUM!	#NUM!	transferase family protein, putative, expressed
LOC_Os01g20830	4.2807	4.6765	-0.536675	-1.41422	-0.75017	0.973148	4.58175	4.23046	4.80767	4.22361	4.44979	0.769469	heavy metal-associated domain containing protein, expressed
LOC_Os01g20980	4.26813	4.62449	0.96001	1.40536	3.64369	-0.393144	0.472776	1.40142	0.715908	0.526916	4.43971	1.004	pectinesterase, putative, expressed
LOC_Os01g21420	4.2292	4.62229	1.36446	3.46088	3.63111	1.11086	4.54791	4.19097	1.0578	4.22097	4.43547	4.1697	pre-mRNA-splicing factor SF2, putative, expressed
LOC_Os01g32770	1.4221	4.4475	1.22961	-0.20442	0.925814	0.455684	0.29169	0.822018	0.319515	-0.129046	0.617215	0.932715	DUF260 domain containing protein, putative, expressed
LOC_Os02g43330	0.0484586	4.39895	4.95585	3.33421	3.26785	-0.721617	0.396325	-1.16326	-1.07626	3.96366	4.24143	-0.0138983	homeobox associated leucine zipper, putative, expressed
LOC_Os05g31020	3.89152	4.34206	4.76771	3.313	0.963559	2.73995	4.0041	3.82789	4.3874	3.94392	4.19218	-0.800911	eukaryotic peptide chain release factor subunit 1-1, putative, expressed
LOC_Os01g40094	3.79835	4.30913	0.349003	0.980703	0.38507	-0.770338	3.98945	1.34184	-0.0272775	1.11596	0.0338678	-1.28145	protein phosphatase 2C, putative, expressed
LOC_Os05g39250	3.73428	4.2572	4.57962	3.2794	0.7636	2.65956	0.476555	3.77805	1.11316	3.86674	1.45302	-0.909799	phosphatidylethanolamine-binding protein, putative, expressed
LOC_Os01g42410	1.41247	4.24327	0.709291	-0.2096	-0.176743	-0.168609	0.851664	3.74753	0.400639	-0.258316	0.368652	0.334285	pleiotropic drug resistance protein, putative, expressed
LOC_Os01g46970	3.64432	4.04998	1.29536	1.39434	0.414956	-1.03286	3.72888	3.60361	1.00642	3.64287	0.74227	-0.572984	transcription factor, putative, expressed
LOC_Os02g54140	-0.673606	4.00727	4.38558	3.22191	2.96872	2.57754	-1.4595	3.55614	4.09877	-1.49084	3.72462	-0.848608	hsp20/alpha crystallin family protein, putative, expressed
LOC_Os02g46030	3.60531	3.96076	4.1194	3.07105	2.90638	-0.189199	3.63982	3.41963	3.91282	3.57798	3.6387	0.0746454	MYB family transcription factor, putative, expressed
LOC_Os01g50400	3.581	3.88043	1.79524	3.03371	1.49035	-0.605422	3.50298	3.37621	1.2003	3.49782	0.869334	-0.944751	STE_MEKK_ste11_MAP3K.5 - STE kinases include homologs to sterile 7, sterile 11 and sterile 20 from yeast, expressed
LOC_Os01g51540	0.932901	3.8384	0.0925821	0.534933	0.641274	1.08951	0.615407	3.34659	0.754951	1.03682	1.16107	3.44534	cytidine/deoxycytidylate deaminase, putative, expressed
LOC_Os01g51870	3.52112	3.83295	0.67791	2.99501	2.82907	0.322787	1.12836	1.44557	0.120337	3.43745	3.54355	-0.204598	methyltransferase, putative, expressed
LOC_Os01g52160	-0.961459	3.81889	-0.256086	2.98375	2.77167	0.508638	-0.794134	-1.39767	-0.248576	-1.0007	-1.28286	1.14438	heavy metal-associated domain containing protein, expressed
LOC_Os01g55240	3.39975	3.73663	-0.0627965	2.92203	0.785281	2.32852	0.257596	-0.663768	3.56401	3.35991	0.883596	-0.904412	gibberellin 2-beta-dioxygenase, putative, expressed
LOC_Os01g58290	1.43666	3.63604	0.43945	1.03937	2.54699	-0.71898	3.268	3.17909	3.44098	3.28371	3.30573	3.2517	OsSub9 - Putative Subtilisin homologue, expressed
LOC_Os02g26720	1.21005	3.60473	3.4385	0.800973	2.51268	2.25836	0.0845882	1.37212	0.956521	3.26378	3.29746	3.20396	Inositol 1, 3, 4-trisphosphate 5/6-kinase, putative, expressed
LOC_Os01g60020	0.970932	3.53308	0.501241	2.76129	1.36115	-0.0412552	-0.0627231	1.00206	-0.594085	3.22499	1.39421	0.381781	NAC domain transcription factor, putative, expressed
LOC_Os03g60560	3.1996	3.51165	3.35339	0.898586	0.397376	-0.822814	3.10105	3.03866	3.39671	1.09638	0.313223	-0.464699	ZOS3-21 - C2H2 zinc finger protein, expressed
LOC_Os02g45780	0.760112	3.48708	3.31274	0.0834597	0.286863	0.553011	-0.334148	2.99389	3.32851	0.420117	0.225954	1.09128	zinc finger, C3HC4 type domain containing protein, expressed
LOC_Os01g71310	2.99296	3.29164	-0.082051	2.5661	2.23961	-0.339002	0.936532	0.867368	-0.291756	2.95672	2.94021	1.33032	cytokinin dehydrogenase precursor, putative, expressed
LOC_Os08g04540	0.391025	3.29064	3.06553	0.853939	2.23947	0.830816	-0.828046	1.0651	3.04025	1.40306	2.92635	2.95904	decarboxylase, putative, expressed
LOC_Os01g72460	2.93554	3.22068	0.996747	-0.51979	-0.12218	2.04667	2.91635	2.74307	1.48427	2.92679	2.85175	0.156471	NADPH quinone oxidoreductase, putative, expressed
LOC_Os02g02120	2.86569	3.18432	-1.4425	-1.18782	2.1507	-0.412738	2.89166	2.71534	2.91386	-0.523019	0.534478	2.8987	OsWAK11 - OsWAK receptor-like protein kinase, expressed
LOC_Os02g02340	0.882598	3.17207	1.19263	0.368238	1.2293	0.347193	0.540387	1.35121	0.902539	-0.503179	0.488977	-0.235868	glycerol-3-phosphate acyltransferase, putative, expressed
LOC_Os02g08150	2.78372	3.11388	-1.08499	-0.367332	-0.103348	-1.08308	-1.33429	-1.12753	-0.542038	-0.602825	-0.570317	-0.662	CCT/B-box zinc finger protein, putative, expressed
LOC_Os04g13140	-0.618442	3.11125	2.94332	1.14063	-0.537784	-1.50084	-0.0255733	-1.00031	2.8803	1.12464	-0.725931	-2.16897	vignain precursor, putative, expressed
LOC_Os02g09510	2.77088	3.08527	0.914808	0.986831	2.0524	0.0115658	1.25322	2.63005	0.809468	0.42969	1.3071	0.476578	limonoid UDP-glucosyltransferase, putative, expressed
LOC_Os02g11640	0.921984	3.06474	1.27801	0.475891	2.02719	1.16728	-0.527102	0.512435	0.493161	-0.767639	0.235969	0.184785	UDP-glucoronosyl and UDP-glucosyl transferase, putative, expressed
LOC_Os01g64360	2.89364	3.02629	1.23455	0.876923	-0.432624	-1.1814	2.413	2.94219	1.36051	1.02014	-0.383758	-0.947259	MYB family transcription factor, putative, expressed
LOC_Os02g13800	1.12791	3.02298	0.936949	0.528877	0.721415	-0.806021	0.37123	2.53304	0.335854	2.72689	2.52038	0.615622	HSF-type DNA-binding domain containing protein, expressed
LOC_Os02g14480	2.72387	3.00533	-0.26015	1.25015	1.19027	-0.182771	2.78786	1.22622	-0.0410443	1.24114	1.01441	0.371941	receptor-like kinase, putative, expressed
LOC_Os09g37976	0.110954	2.94757	2.82534	-1.32301	-0.435743	-0.5463	-0.94002	-1.42902	2.76102	-0.283139	0.59188	0.112735	cupin domain containing protein, expressed
LOC_Os02g18410	2.67622	2.94251	0.210648	2.38209	1.97988	0.900989	2.73282	2.47859	0.249945	2.68696	2.46651	-1.35967	salt stress root protein RS1, putative, expressed
LOC_Os02g35180	2.59009	2.85576	-0.176441	-0.424172	1.8765	-0.122531	2.57096	2.38043	0.0263422	0.202924	-0.750028	0.218082	OsRR2 type-A response regulator, expressed
LOC_Os02g39790	2.55904	2.78494	1.23458	0.676187	-0.251782	-1.39633	0.436145	1.28698	0.292994	1.01565	0.256978	-0.0671168	CPuORF9 - conserved peptide uORF-containing transcript, expressed
LOC_Os02g39930	1.44306	2.77978	0.493922	2.29955	1.8319	0.847363	0.606877	1.34772	0.276959	2.54577	2.27377	0.891694	OsTIL-1 Temperature-induced lipocalin-1, expressed
LOC_Os02g41670	0.750732	2.77271	0.631744	-0.187154	0.0648843	-1.55189	-0.513973	-0.138439	-0.446911	1.13378	0.804942	0.333141	phenylalanine ammonia-lyase, putative, expressed
LOC_Os02g42585	2.53863	2.75813	0.408263	2.28011	0.182248	-0.449467	2.46773	1.33676	0.694423	2.53772	-0.206093	-0.460037	AP2 domain containing protein, expressed
LOC_Os02g43170	2.53512	2.7557	-1.20894	-1.49862	1.7889	1.75365	-0.978031	2.28769	-0.907785	-0.548146	2.22407	-1.19483	B-box zinc finger family protein, putative, expressed
LOC_Os02g43820	2.52167	2.74935	0.354278	2.26669	-0.360676	-1.25124	2.45276	2.28197	0.751342	2.5136	0.0599657	-0.192296	AP2 domain containing protein, expressed
LOC_Os02g44108	2.52086	2.74332	-0.843386	-0.293656	1.77343	-0.813929	2.43537	2.28174	-0.238349	0.0327127	2.21409	-0.748706	expansin precursor, putative, expressed
LOC_Os02g44870	2.50507	2.73286	1.12659	0.171888	-0.406183	1.74848	2.43283	2.27653	1.23871	0.726822	-0.202437	-1.22213	dehydrin, putative, expressed
LOC_Os06g35960	2.49856	2.72967	2.61704	2.25135	0.176004	-1.6157	2.42438	2.26219	2.46966	2.50704	1.22646	0.502922	HSF-type DNA-binding domain containing protein, expressed
LOC_Os07g43820	2.49712	2.71576	2.60768	1.41758	0.0110885	1.74604	1.16913	2.25249	2.4608	2.06452	0.590566	-1.71662	glycosyl hydrolase, putative, expressed
LOC_Os02g48190	2.47355	2.70389	0.665868	0.222678	-0.181404	-1.15973	1.29698	1.40444	0.415117	0.548347	-0.128016	-1.41604	expressed protein
LOC_Os02g53380	1.41033	2.60854	-0.0922755	2.20842	1.66043	-0.54208	0.441501	0.0910679	-0.652885	2.46651	2.09018	1.0267	expressed protein
LOC_Os02g54060	-1.35881	2.60823	0.346945	-1.1787	1.65669	-0.0687313	-0.888688	2.166	0.0416676	-0.799868	2.08495	-0.29365	chaperonin, putative, expressed
LOC_Os03g20680	2.41847	2.60782	2.53797	1.58698	1.65594	-1.19457	2.34433	2.15957	2.39117	2.45856	2.08398	2.25903	late embryogenesis abundant protein 1, putative, expressed
LOC_Os02g56120	2.37034	2.59397	0.167859	2.19347	-1.26887	1.67116	2.32236	1.27101	-0.118231	2.44922	-0.82036	-1.09537	OsIAA9 - Auxin-responsive Aux/IAA gene family member, expressed
LOC_Os02g57840	2.36358	2.55164	1.0294	2.18672	1.6272	1.66361	2.29049	2.10223	-0.0836347	2.42277	2.03829	-1.42009	remorin C-terminal domain containing protein, putative, expressed
LOC_Os09g15670	2.32949	2.53939	2.51092	0.827028	1.60073	-0.900955	2.28209	2.09301	2.32834	2.40387	2.01738	0.448726	protein phosphatase 2C, putative, expressed
LOC_Os03g03790	2.31784	2.53377	-1.10172	2.1612	1.58653	1.6297	2.28159	-1.47403	-0.696543	-1.36102	-1.34479	-0.96522	AMP-binding domain containing protein, expressed
LOC_Os03g04770	2.31131	2.51771	1.64222	0.743817	0.0710192	-1.85287	2.25873	2.07202	2.31977	2.37441	0.767688	-1.23368	beta-amylase, putative, expressed
LOC_Os03g05530	2.29739	2.50192	0.17944	-0.961243	1.5699	0.995202	2.2399	2.06093	-0.193337	-0.533569	-1.43511	1.49789	nodulin, putative, expressed
LOC_Os03g06330	2.28814	2.49166	0.348558	0.724648	0.715561	0.690694	0.508022	1.21225	0.142746	0.351906	1.22499	1.45634	tyrosine protein kinase domain containing protein, putative, expressed
LOC_Os03g06520	2.2845	2.49103	0.642272	2.11333	1.56004	-0.145755	2.23703	1.16379	0.0394158	2.35773	1.94712	-0.493935	sulfate transporter, putative, expressed
LOC_Os03g08320	2.27928	2.4748	1.1089	1.26173	0.123	-2.68251	1.33348	2.02012	0.367191	1.76492	1.1261	-1.66799	ZIM domain containing protein, putative, expressed
LOC_Os03g09170	2.25858	2.44971	0.173057	2.08812	0.710187	-0.720957	2.21715	0.614454	0.146789	2.34253	0.649965	-0.467123	ethylene-responsive transcription factor, putative, expressed
LOC_Os08g28710	2.18171	2.43427	-0.400145	3.05931	0.449145	-2.8325	1.96969	-1.97254	0.908989	3.4636	1.17857	-1.53964	receptor protein kinase CRINKLY4 precursor, putative, expressed
LOC_Os03g12110	0.669291	2.41558	-0.286803	0.525172	1.51351	-1.05124	0.172885	0.429971	-0.148947	1.19401	1.89666	0.828753	homocysteine S-methyltransferase protein, putative, expressed
LOC_Os10g32810	2.22172	2.40507	2.36178	2.02639	1.51155	0.824843	1.28297	2.00018	1.03208	2.31277	1.89206	1.49826	beta-amylase, putative, expressed
LOC_Os03g15890	2.20849	2.38495	0.820543	2.02199	-1.50147	1.57376	2.18608	1.98386	0.964791	2.28832	1.8589	2.34738	RNA recognition motif containing protein, expressed
LOC_Os02g51930	1.38388	2.3829	2.34908	-0.197271	1.32852	1.57206	0.931512	1.98257	2.29012	1.66476	2.33486	0.583079	cytokinin-O-glucosyltransferase 2, putative, expressed
LOC_Os03g16170	2.20563	2.38282	1.3539	2.01573	0.701213	1.56401	2.17367	1.9808	2.28447	2.28236	2.34165	-1.8834	protein phosphatase 2C, putative, expressed
LOC_Os03g18130	2.18574	2.36647	1.38539	0.594528	-0.181239	0.0291106	1.67516	1.33445	0.63685	1.21735	-0.12972	1.50316	asparagine synthetase, putative, expressed
LOC_Os03g18600	2.17954	2.36637	-0.555637	-1.23019	-1.51445	0.139095	2.15818	1.96405	-1.34529	-1.22994	1.81234	0.955097	cyclase/dehydrase family protein, putative, expressed
LOC_Os03g19250	1.4577	2.36387	0.0783642	1.02989	1.01568	0.547973	1.27846	1.12809	-0.191162	1.31833	0.919129	0.318606	AMP-binding enzyme, putative, expressed
LOC_Os03g32230	1.34426	2.29202	0.293232	1.89381	0.586802	-1.29117	0.91347	1.21426	0.779115	2.16711	1.67929	0.960478	ZOS3-12 - C2H2 zinc finger protein, expressed
LOC_Os03g42710	2.08286	2.2697	0.909462	1.87599	-1.55079	-1.2362	2.06992	1.85508	0.941708	2.14585	1.69395	-0.466602	WD-40 repeat family protein, putative, expressed
LOC_Os07g08150	1.1924	2.23757	2.24319	1.84916	-1.56296	-1.50476	0.138209	1.82357	2.13621	2.11116	1.66096	2.20023	early light-induced protein, chloroplast precursor, putative, expressed
LOC_Os12g37690	2.04939	2.21874	2.21648	-0.0776787	-1.56719	-0.770955	2.00048	1.80345	2.11145	1.60231	1.64942	1.59929	MYB family transcription factor, putative, expressed
LOC_Os01g50910	2.04783	2.21849	2.20874	1.84388	-1.56808	-1.49272	1.99619	1.80329	2.1096	1.01004	1.64801	0.760708	late embryogenesis abundant protein, group 3, putative, expressed
LOC_Os03g49430	2.04151	2.20711	1.26636	0.742409	0.694673	0.674509	1.30058	1.80298	1.22661	0.840471	1.64399	0.984357	pre-mRNA-splicing factor, putative, expressed
LOC_Os03g49440	2.03901	2.20629	0.577762	0.741156	-0.576809	-0.853133	1.11091	1.21453	0.0878321	0.690524	-0.665377	-0.793777	phosphatase, putative, expressed
LOC_Os03g50160	1.30247	2.19713	0.57114	1.24758	-1.57157	-0.180993	1.12863	1.80294	0.186447	2.09568	1.63205	0.712014	plastocyanin-like domain containing protein, putative, expressed
LOC_Os03g50960	2.03592	2.19443	-0.232187	1.84136	1.2669	-0.229634	1.97935	1.35642	-0.254971	2.08612	1.20047	-0.840275	LTPL118 - Protease inhibitor/seed storage/LTP family protein precursor, expressed
LOC_Os03g51010	0.788785	2.19243	1.25613	1.28641	0.461865	-0.459098	1.22937	1.79018	2.10353	2.0859	1.62483	1.01968	hydrolase, alpha/beta fold family domain containing protein, expressed
LOC_Os06g11290	1.58242	2.14526	1.20782	0.14036	-0.996205	-1.68356	-0.0742896	0.314965	0.280619	0.378669	-0.302335	-1.33394	12-oxophytodienoate reductase, putative, expressed
LOC_Os03g60080	2.00492	2.1389	0.790936	1.79889	-0.224332	-1.29307	1.95397	1.71421	0.948654	2.01997	0.169237	-0.443629	NAC domain-containing protein 67, putative, expressed
LOC_Os03g60260	2.00382	2.13837	0.731537	0.311683	0.722644	-0.784642	1.93616	1.71379	0.796791	1.18167	0.96691	-0.269906	ANT1, putative, expressed
LOC_Os05g46480	1.33145	2.12053	8.65081	6.37862	1.48213	0.72075	-1.2865	9.36965	-1.19889	7.9613	1.44358	0.713164	late embryogenesis abundant protein, group 3, putative, expressed
LOC_Os03g62230	1.07137	2.11945	0.374434	1.4645	0.948433	-1.28648	1.13443	1.68797	0.226802	1.1469	0.728302	-0.872136	ZOS3-24 - C2H2 zinc finger protein, expressed
LOC_Os01g14410	1.94582	2.08989	2.06649	0.582084	-1.61751	0.384547	1.10561	1.65793	0.797844	1.97778	1.52214	2.07706	early light-induced protein, chloroplast precursor, putative, expressed
LOC_Os03g60570	2.00033	2.08916	-0.214051	-0.283289	-1.59959	-1.52604	1.92712	1.70588	1.75087	1.41183	-0.636203	-1.22287	ZOS3-22 - C2H2 zinc finger protein, expressed
LOC_Os05g48810	0.296524	2.08797	2.06451	-0.523349	-1.618	0.981879	-0.4036	0.872488	0.947056	0.292185	1.52182	2.07639	dnaJ domain containing protein, expressed
LOC_Os06g03670	1.63035	2.07029	0.310914	0.842546	-0.620035	-2.45958	1.5567	2.15649	1.35764	1.97518	0.343895	-0.891179	dehydration-responsive element-binding protein, putative, expressed
LOC_Os10g37660	1.9351	2.06674	1.99641	1.75167	-1.62562	-0.0482971	1.84722	1.64111	-0.168443	1.9625	-1.50272	0.636435	trehalase precursor, putative, expressed
LOC_Os04g23580	1.93488	2.0654	0.634879	1.75114	-1.6274	0.113773	1.05345	0.791322	-0.183305	1.95798	-1.50369	0.320414	xylosyltransferase, putative, expressed
LOC_Os09g30458	1.92719	2.05647	1.98525	0.177852	-1.0074	-1.5548	-1.93988	#NUM!	-1.65587	#NUM!	#NUM!	#NUM!	subtilisin-like protease, putative, expressed
LOC_Os04g33660	-1.3194	2.03517	0.154208	1.72976	-0.145406	0.559388	-0.39756	-0.834544	0.151049	1.92373	-1.52744	1.28972	bifunctional monodehydroascorbate reductase and carbonic anhydrasenectarin-3 precursor, putative, expressed
LOC_Os02g40900	1.9166	2.02437	1.95131	1.7258	-1.64501	-1.30235	1.80418	1.60696	1.93303	-0.872017	-1.03663	0.17268	RNA recognition motif containing protein, putative, expressed
LOC_Os08g02110	-0.480413	1.98459	1.92222	-0.886564	-0.164349	-0.761857	-0.022635	-0.68829	-1.18482	-0.256494	0.36774	0.210951	peroxidase precursor, putative, expressed
LOC_Os04g45810	1.83986	1.95866	1.44933	1.69415	3.28619	-0.259668	1.76145	1.52337	1.81591	1.88884	3.17704	-0.345567	homeobox associated leucine zipper, putative, expressed
LOC_Os04g48390	1.83159	1.95204	0.58697	1.67411	-1.7085	-0.361789	1.74683	1.507	0.746813	1.87268	-1.60363	0.785769	uncharacterized membrane protein, putative, expressed
LOC_Os04g50940	1.44144	1.94195	1.32021	0.749571	1.47007	-0.30164	-1.33423	-0.240934	-0.188436	1.86022	-1.61272	1.95688	peptide transporter PTR2, putative, expressed
LOC_Os04g51980	-0.553848	1.93824	-0.405034	-1.169	-0.266548	-1.59462	-0.0882861	-1.43041	-0.28583	-0.785584	0.729503	-1.18404	transferase family domain containing protein, expressed
LOC_Os04g53190	1.62651	1.93116	0.575106	0.668425	0.473754	0.00126133	0.825885	0.762917	-0.0653345	0.580873	0.367625	0.227881	CPuORF12 - conserved peptide uORF-containing transcript, expressed
LOC_Os04g53930	0.535312	1.92816	0.668156	1.66074	-1.72939	-0.0271766	0.499751	1.14182	-0.00532408	1.8408	-1.63873	0.583589	organic cation transporter protein, putative, expressed
LOC_Os04g54300	1.79573	1.92146	1.30051	0.990753	0.822663	-0.503426	1.15475	1.32909	0.23824	1.44984	1.25679	1.30988	wound induced protein, putative, expressed
LOC_Os03g10478	1.78939	1.91605	1.88277	0.0742093	0.368126	-0.113657	-0.898944	-1.75672	-0.547177	0.380298	-0.235684	0.383061	glycosyl hydrolase family 10 protein, putative, expressed
LOC_Os05g51670	1.77472	1.87472	1.85241	1.63787	-1.77106	-1.23803	1.69695	-1.53534	1.74555	1.81008	-1.67267	1.43871	NAD dependent epimerase/dehydratase family protein, putative, expressed
LOC_Os05g31140	1.75901	1.83779	1.80267	1.04874	-1.19376	-1.6135	1.68524	-1.54762	1.73519	1.77672	-0.764332	-1.66475	glycosyl hydrolases family 17, putative, expressed
LOC_Os10g25400	1.83766	1.82407	-0.0071171	2.04273	1.03402	-2.66481	-2.06348	-2.30192	1.65225	-1.99053	1.51855	-0.880076	GDSL-like lipase/acylhydrolase, putative, expressed
LOC_Os05g24780	1.74052	1.81719	0.257343	0.963869	0.123032	-1.24531	1.48608	-1.56152	0.70628	1.75658	0.302961	0.15082	OsCML21 - Calmodulin-related calcium sensor protein, expressed
LOC_Os07g09420	#NUM!	1.80447	1.54693	#NUM!	#NUM!	#NUM!	-1.2747	0.970918	0.931513	#NUM!	0.694987	1.64003	ATPase, putative, expressed
LOC_Os05g34830	1.71855	1.78405	1.43966	1.58287	1.08772	-0.552064	1.6426	-1.57723	1.67139	1.72207	1.22706	-0.823481	No apical meristem protein, putative, expressed
LOC_Os05g37190	2.2281	1.77655	0.158481	1.57901	-1.85793	1.34316	1.40055	0.915191	0.44273	1.71438	-1.7794	1.54429	ZOS5-08 - C2H2 zinc finger protein, expressed
LOC_Os05g38290	1.71042	1.77031	-0.121427	1.9072	0.930217	-1.63992	1.62449	-1.58363	-0.253876	1.71389	1.61067	-2.2068	protein phosphatase 2C, putative, expressed
LOC_Os01g50940	0.533726	1.75233	-0.474952	1.29537	-0.305351	-0.675185	-0.309221	0.710888	-0.947577	3.45644	0.697984	0.0240244	helix-loop-helix DNA-binding domain containing protein, expressed
LOC_Os05g40960	1.68343	1.74757	-0.725258	0.819929	-0.60415	1.04056	1.61642	-1.59026	-1.01268	-0.109523	-1.79663	0.542483	Myb transcription factor, putative, expressed
LOC_Os05g41990	1.68319	1.74174	-0.119767	1.5597	-1.87642	0.903048	1.60759	-1.5969	0.271136	1.69894	-1.80251	-1.08183	peroxidase precursor, putative, expressed
LOC_Os03g15960	1.67548	1.7374	1.72747	0.660478	1.87083	0.0790195	1.59705	-1.60261	1.63971	1.60319	-1.81528	1.00705	hsp20/alpha crystallin family protein, putative, expressed
LOC_Os06g12370	1.64677	1.70603	1.70867	0.403993	-1.91451	1.35558	1.56848	-1.62606	1.59844	0.748677	-1.86053	1.80617	OsFtsH6 FtsH protease, homologue of AtFtsH6, expressed
LOC_Os05g50260	1.64493	1.70039	1.12534	0.926865	-1.55208	-0.757294	1.45358	-1.62747	1.33438	1.65264	-0.469761	-0.0583439	polygalacturonase, putative, expressed
LOC_Os07g23410	1.63764	1.68884	1.67096	0.625109	0.586184	-0.818429	1.56256	-1.63708	1.58519	1.39089	1.05309	0.0125102	fatty acid desaturase, putative, expressed
LOC_Os06g01850	-0.760543	1.68838	-0.444432	-1.12932	-1.91968	0.144593	-0.354091	-1.20596	-0.545316	-0.531389	-1.87062	0.727448	ferredoxin--NADP reductase, chloroplast precursor, putative, expressed
LOC_Os06g03860	0.470585	1.67627	-0.118005	1.51356	0.826673	-0.191251	0.182406	0.929631	-0.219835	0.909842	-0.445191	-0.527771	uncharacterized membrane protein, putative, expressed
LOC_Os06g04510	-0.722046	1.66976	-0.897186	0.958901	-1.92497	-0.771404	-0.524006	-1.64796	-1.19266	1.61336	-1.87868	0.348459	enolase, putative, expressed
LOC_Os06g09560	1.58954	1.64663	0.969407	-1.50814	0.455542	0.844537	1.53135	-1.66743	1.58244	1.62213	1.30211	1.7875	heat shock protein DnaJ, putative, expressed
LOC_Os06g15370	1.56124	1.62534	0.644077	0.775418	0.169715	0.136869	1.5038	1.46963	0.700252	1.16426	0.00741743	0.807589	peptide transporter PTR2, putative, expressed
LOC_Os06g25010	1.54595	1.60906	1.43673	-1.54112	-2.00743	0.491741	-1.521	-1.69625	0.822384	1.59971	0.904398	-1.0088	glycosyl hydrolase, putative, expressed
LOC_Os08g32960	-0.614735	1.60679	1.61391	-0.364787	-0.770707	-0.791746	-0.247557	-1.69814	1.50752	0.462888	-0.0219424	0.230982	endonuclease/exonuclease/phosphatase family domain containing protein, expressed
LOC_Os06g30370	1.54026	1.60438	1.24446	-1.54662	-2.01826	-0.539083	-1.5266	-1.69877	0.761094	1.59364	-1.9716	0.70021	osMFT1 MFT-Like1 homologous to Mother of FT and TFL1 gene; contains Pfam profile PF01161: Phosphatidylethanolamine-binding protein, expressed
LOC_Os04g17100	2.10677	1.60359	0.418704	0.62826	0.320128	-1.92165	1.84859	1.67262	0.187087	1.51038	0.723214	-2.00097	heavy metal-associated domain containing protein, expressed
LOC_Os02g36280	1.50787	1.57579	1.59071	0.419159	0.938831	1.48711	1.25473	1.32724	1.49008	0.112606	-2.04023	0.629993	cytochrome P450, putative, expressed
LOC_Os03g53340	1.50665	1.57514	1.58892	-1.59101	-2.08185	-1.73415	-1.5712	-1.73936	-1.51883	1.55515	-2.04755	-0.724526	HSF-type DNA-binding domain containing protein, expressed
LOC_Os07g01810	1.73538	1.57104	0.429475	1.11153	0.40036	-0.847674	-1.57957	-1.7509	1.08213	1.53264	0.950026	-0.418704	potassium channel protein, putative, expressed
LOC_Os07g05940	-1.50874	1.55627	1.64585	-1.61169	1.84997	-1.61808	-1.59285	-1.76028	-1.55758	1.524	2.12502	-1.25485	9-cis-epoxycarotenoid dioxygenase 1, chloroplast precursor, putative, expressed
LOC_Os07g08160	0.884621	1.54866	0.719495	0.513481	-2.14677	1.05794	-0.462231	1.4371	0.345153	0.77254	-2.10938	1.67537	early light-induced protein, chloroplast precursor, putative, expressed
LOC_Os07g15370	-1.52069	1.53787	-0.621838	0.0637446	-0.348653	0.544073	-1.61469	-1.79286	-0.519321	-0.359984	-0.947213	0.967885	metal transporter Nramp6, putative, expressed
LOC_Os07g30330	0.215215	1.52327	0.934748	-1.34121	-2.22098	-1.78997	0.0308073	-0.109772	0.122156	-0.19576	0.638868	1.63693	cytokinin-O-glucosyltransferase 2, putative, expressed
LOC_Os07g32010	1.17541	1.52044	0.378185	1.21212	-2.22311	0.896774	1.4616	-1.8108	0.718247	1.50418	-2.18181	1.12813	UDP-glucoronosyl and UDP-glucosyl transferase domain containing protein, expressed
LOC_Os07g32060	-1.24595	1.51987	-0.842608	-0.853577	-0.802342	-0.221974	-1.03168	-1.81257	-0.868003	-0.399444	0.0727861	0.577574	UDP-glucoronosyl/UDP-glucosyl transferase, putative, expressed
LOC_Os07g14150	-1.55925	1.51368	1.53967	-1.64155	-2.23953	-1.802	-1.64229	-1.81698	-1.59532	1.5019	-2.19915	1.62817	cytidine deaminase, putative, expressed
LOC_Os07g36560	-1.56244	1.50849	1.36386	-1.6567	-2.26787	-0.340973	-1.65097	1.14886	-0.451708	-1.50072	-2.21688	0.760007	transferase family protein, putative, expressed
LOC_Os02g52780	2.42349	1.48077	-0.0484586	0.965491	0.33967	-0.834649	2.34456	2.17704	0.288096	1.4857	0.511796	-0.535996	bZIP transcription factor, putative, expressed
LOC_Os05g49700	1.65021	1.47124	-0.38286	2.26342	-0.291726	-2.71733	1.57562	-1.62458	0.0502129	1.65615	0.703681	-2.92979	AP2 domain containing protein, expressed
LOC_Os04g09900	1.31085	1.47066	1.97627	1.04279	0.69264	-0.141429	-0.278093	0.702989	0.245559	#NUM!	#NUM!	#NUM!	ent-kaurene synthase, chloroplast precursor, putative, expressed
LOC_Os03g16670	2.19561	1.44835	0.357712	0.812215	0.542009	-0.5777	1.33988	0.674117	-0.176976	0.839374	0.427859	-0.441107	haloacid dehalogenase-like hydrolase family protein, putative, expressed
LOC_Os06g44010	1.12576	1.43452	-0.0177103	-1.57095	0.812901	-0.489074	0.443947	1.32336	-0.20962	1.57305	1.84847	0.826599	WRKY28, expressed
LOC_Os02g03020	2.85171	1.42311	-0.481591	0.839946	0.416289	0.821141	2.88718	2.69901	0.893565	2.85961	1.33312	2.88186	EF hand family protein, putative, expressed
LOC_Os06g50040	1.16203	1.41745	-0.0609686	0.949163	1.26132	-0.131642	0.957232	0.903662	0.169474	1.55209	-2.0557	0.86732	OsSAUR29 - Auxin-responsive SAUR gene family member, expressed
LOC_Os12g35610	0.672147	1.39012	0.328623	-3.34733	0.960371	-0.408304	-0.0035089	0.370231	-0.0519659	-3.293	0.688822	0.420798	respiratory burst oxidase, putative, expressed
LOC_Os06g14240	1.06235	1.37686	0.166856	0.323219	0.93558	0.675892	1.507	-1.68641	0.905234	0.876723	1.80819	1.89014	hsp20/alpha crystallin family protein, putative, expressed
LOC_Os06g51260	1.06543	1.35153	2.76538	-0.695834	-1.16131	-1.19659	-0.134116	-0.443026	-1.26319	0.270604	0.0153989	0.907773	MYB family transcription factor, putative, expressed
LOC_Os08g29570	0.816971	1.33566	-0.846578	0.903179	1.11698	-0.539848	-0.45751	-0.730152	-1.7143	-1.60946	-2.42564	0.766294	pleiotropic drug resistance protein 3, putative, expressed
LOC_Os03g44380	2.06168	1.32869	-0.250231	0.963446	-1.14723	-1.50213	2.0519	1.29458	0.117689	2.64723	0.207901	-1.98473	9-cis-epoxycarotenoid dioxygenase 1, chloroplast precursor, putative, expressed
LOC_Os12g43130	-0.396078	1.31764	1.05619	1.25407	-0.00114106	-1.07307	-0.350845	1.02983	0.661325	-4.25039	-0.296927	-0.64774	phytoene synthase, chloroplast precursor, putative, expressed
LOC_Os03g54130	1.5271	1.30925	1.3915	0.668686	0.303099	-1.51399	0.510632	-0.460022	2.09489	1.11914	1.04432	2.16983	cysteine protease 1 precursor, putative, expressed
LOC_Os02g54980	0.950943	1.30485	0.0142161	0.401064	1.12496	0.938742	0.765237	0.961798	0.322267	1.45373	2.06255	2.4451	pheophorbide a oxygenase, chloroplast precursor, putative, expressed
LOC_Os02g43790	0.757514	1.28954	-0.468603	2.26672	0.527344	-1.01158	0.370784	0.614458	-0.0602343	2.51712	0.961148	-0.350839	ethylene-responsive transcription factor, putative, expressed
LOC_Os08g37660	-0.269342	1.28613	0.398105	-1.77697	0.603088	-1.08917	-0.54375	-0.199646	-0.150579	-1.63756	1.09106	0.0903618	plastocyanin-like domain containing protein, putative, expressed
LOC_Os01g41430	0.819405	1.27208	-0.124524	1.24775	-0.169213	2.69566	-0.762114	-1.35087	0.207021	3.90317	-0.339155	3.72024	UDP-glucoronosyl and UDP-glucosyl transferase, putative, expressed
LOC_Os07g31390	1.49963	1.26219	0.398733	1.39292	-2.22206	-0.231298	1.22957	0.330816	0.538959	1.50519	-2.17923	1.22106	beta-expansin precursor, putative, expressed
LOC_Os03g61360	0.754611	1.25503	-0.37779	-0.100721	-0.840941	-1.35214	1.92445	1.69168	0.853079	2.01036	0.621969	-0.276842	hydrolase, alpha/beta fold family domain containing protein, expressed
LOC_Os03g57880	2.01801	1.24619	0.203959	0.489082	-1.03884	-0.669302	1.21486	0.480222	-0.283875	1.01168	-0.908817	-1.61892	glucan endo-1,3-beta-glucosidase precursor, putative, expressed
LOC_Os12g12580	0.49586	1.23748	1.6626	1.51368	-1.92048	0.363724	-0.318433	-0.209086	-0.273325	1.64547	-1.87314	-1.24171	NADP-dependent oxidoreductase, putative, expressed
LOC_Os10g06630	0.845492	1.1789	0.114935	1.36304	1.07874	-0.104681	0.0473816	-0.019045	-0.201063	-1.93858	1.01266	0.968962	peptidyl-prolyl cis-trans isomerase, putative, expressed
LOC_Os05g45080	1.06922	1.17535	0.668591	1.40903	-1.89395	1.38351	0.00224183	0.488966	0.148443	0.893069	1.27999	1.82529	anthocyanidin 5,3-O-glucosyltransferase, putative, expressed
LOC_Os05g10690	1.75335	1.16847	-0.161038	0.559365	0.642021	-0.615755	1.67968	1.3342	0.0689126	0.996355	1.13602	0.319937	Myb transcription factor, putative, expressed
LOC_Os11g24070	0.837789	1.16695	0.471832	-0.851705	-1.19604	-2.68262	-2.47999	-2.91036	-0.258179	-2.35453	-3.50327	0.894737	LTPL10 - Protease inhibitor/seed storage/LTP family protein precursor, expressed
LOC_Os02g54130	0.692485	1.14681	1.06193	2.20531	1.6563	1.67696	0.669352	0.701596	0.652222	1.43896	1.32008	2.46843	heat shock protein DnaJ, putative, expressed
LOC_Os03g22200	1.41236	1.13558	0.254713	1.94538	1.68098	1.52815	2.1049	1.91278	1.07022	2.21524	1.77039	-0.102657	nodulin MtN3 family protein, putative, expressed
LOC_Os04g48030	1.39906	1.08607	-0.129749	1.45171	0.498445	-0.27709	1.12177	1.50777	0.834186	1.87659	-1.60106	1.96983	heat stress transcription factor B-1, putative, expressed
LOC_Os03g26910	0.995224	1.01943	-0.0295137	1.10289	0.202845	1.51188	1.08987	0.782407	0.184414	2.19335	0.911853	-0.505017	uncharacterized glycosyl hydrolase Rv2006/MT2062, putative, expressed
LOC_Os08g05620	-0.661982	1.00984	0.407853	-0.575118	1.0315	1.30998	-0.182477	1.14032	0.592107	-0.567204	0.661304	1.54666	cytochrome P450, putative, expressed
LOC_Os01g07800	0.806778	1.00899	0.492674	0.71461	4.83164	-0.458791	0.204131	0.552905	-0.313148	4.87301	5.67457	0.740062	thiol-disulphide oxidoreductase DCC, putative, expressed
LOC_Os05g35290	-0.573906	0.992414	-0.00651712	-0.718322	-0.215119	-0.2663	1.64027	-0.230069	-0.422731	-0.317407	0.34783	0.747452	phenylalanine ammonia-lyase, putative, expressed
LOC_Os04g58810	0.79006	0.987518	0.666667	1.28879	0.139982	-0.598446	0.406435	0.624654	-0.56124	1.82599	-1.66342	0.786866	CAF1 family ribonuclease containing protein, putative, expressed
LOC_Os06g48180	0.993155	0.966669	0.860876	-0.582293	-2.08057	0.00200969	0.436735	0.103156	0.554199	-1.1733	-1.42719	-1.17922	glycosyl hydrolases family 16, putative, expressed
LOC_Os10g39700	0.961259	0.939811	0.580689	-0.0355243	-0.296975	-2.3814	0.742416	0.884896	0.34184	1.05536	-0.0143745	-1.22261	CHIT15 - Chitinase family protein precursor, putative, expressed
LOC_Os01g47900	0.9279	0.938231	-1.79075	-0.287381	-0.87366	-0.749761	0.462051	0.358352	-1.04739	0.891627	0.54464	0.51168	S-locus-like receptor protein kinase, putative, expressed
LOC_Os01g66840	0.471867	0.894319	-2.48292	-0.30249	-4.1805	-0.731047	-0.0360631	0.180672	-0.130429	0.501032	0.576473	0.687996	pectinacetylesterase domain containing protein, expressed
LOC_Os11g39540	1.46599	0.893577	-0.0273335	-2.6311	-3.82502	0.537273	-0.0185515	-0.613832	-1.14854	0.837498	0.0557038	-2.39263	14-3-3 protein, putative, expressed
LOC_Os10g26940	-0.305618	0.863512	1.30073	-0.632145	-0.054558	-2.27019	-0.0284677	1.11062	-2.0258	0.537425	1.37755	-1.7478	BURP domain containing protein, expressed
LOC_Os10g39770	0.393333	0.850116	0.36458	-0.0514573	0.576918	0.710548	-0.0365418	-0.190179	-0.206993	-0.155265	0.419046	-1.91492	zinc finger, C3HC4 type, domain containing protein, expressed
LOC_Os03g03370	2.31855	0.832814	-0.692244	0.547943	-0.887925	1.63459	1.34065	0.26434	-1.09467	1.05051	-0.637732	2.42717	fatty acid hydroxylase, putative, expressed
LOC_Os07g35660	0.398328	0.822969	0.41468	-0.643283	-0.659852	-0.0590485	-0.0608185	0.0592975	-0.333658	0.00565282	0.968929	1.62348	TKL_IRAK_DUF26-lc.21 - DUF26 kinases have homology to DUF26 containing loci, expressed
LOC_Os04g36720	-0.678798	0.817734	1.26516	-0.753026	-0.334724	1.20449	-0.766767	0.570858	0.744076	-0.415703	-0.139997	2.01473	ferric-chelate reductase, putative, expressed
LOC_Os01g42690	0.847528	0.804771	0.116857	-0.730605	-0.982392	-0.481113	1.33706	3.74519	0.364372	0.193848	-0.790002	0.462899	OsPOP2 - Putative Prolyl Oligopeptidase homologue, expressed
LOC_Os04g30420	1.30477	0.797707	0.114763	-0.587907	-0.81734	-1.55584	1.25321	1.63777	1.22394	1.33134	0.759878	0.0644182	dehydrogenase, putative, expressed
LOC_Os02g53130	2.42251	0.769357	0.963523	-0.282745	-0.269863	1.6848	-0.0206117	0.863478	1.2498	-0.330255	-0.382237	-1.4308	nitrate reductase, putative, expressed
LOC_Os11g07124	0.670274	0.762057	0.079357	0.390916	1.30735	0.545815	-0.0765466	0.095823	-0.126691	0.756481	-3.35823	-1.99479	EFR, putative, expressed
LOC_Os08g36310	0.449754	0.748754	-1.7451	-0.17127	-0.436193	1.19026	-0.522693	-0.486571	0.514037	-0.605128	-1.30408	-0.936085	cytochrome P450, putative, expressed
LOC_Os04g57550	1.40621	0.731055	-0.401664	-0.212513	-0.148612	-1.60428	0.130482	-0.335851	-0.825497	0.48251	0.38596	-0.876783	amine oxidase, flavin-containing, domain containing protein, expressed
LOC_Os10g02040	0.355197	0.729002	0.410029	-0.75443	-2.84659	1.07031	0.517819	0.0556906	0.111032	-0.717146	-2.82095	-0.55931	peroxidase precursor, putative, expressed
LOC_Os01g64790	0.70267	0.703012	0.0768376	2.6706	0.599541	2.16617	0.250844	0.40254	-0.567789	1.56373	0.426954	-1.6277	AP2 domain containing protein, expressed
LOC_Os09g36680	0.576371	0.70126	-0.16641	0.00145167	-2.78641	-1.39762	0.196702	0.962802	0.227221	-1.84672	-2.75754	-1.64804	ribonuclease T2 family domain containing protein, expressed
LOC_Os02g46460	-0.592219	0.69047	0.365715	0.855278	1.74186	1.74599	-0.622104	0.341678	-0.477575	-0.554928	1.28034	2.53896	peptide transporter PTR2, putative, expressed
LOC_Os10g39640	0.835774	0.682381	-0.495928	0.995245	-0.760367	-2.37665	0.723784	0.182725	-0.691121	-2.13026	-0.323611	-1.89613	expansin precursor, putative, expressed
LOC_Os03g10100	0.173697	0.674378	-0.017323	-0.765279	1.53077	1.60197	0.475828	1.01763	0.571746	0.203077	1.91551	2.37471	transporter family protein, putative, expressed
LOC_Os02g46780	0.345754	0.667564	-0.24539	0.388924	0.51553	-0.285923	-0.00801319	-0.420951	-0.378945	0.87178	2.17597	1.25925	MYB family transcription factor, putative, expressed
LOC_Os09g34230	0.789618	0.661685	0.0340508	0.690642	0.355578	-2.12971	-1.94294	-2.12405	-1.84487	1.82481	1.55448	-2.43081	UDP-glucoronosyl/UDP-glucosyl transferase, putative, expressed
LOC_Os04g52780	-0.359701	0.649621	-1.20698	0.0146208	-1.29944	-1.59508	-0.712964	-0.863366	-1.10719	0.219465	-1.63158	1.94126	leucine-rich repeat receptor protein kinase EXS precursor, putative, expressed
LOC_Os04g51040	-0.0684413	0.640775	0.113374	1.67288	-1.71856	-0.180415	-0.395303	-0.0761516	-0.335704	1.85943	-1.61559	1.44865	OsWAK50 - OsWAK receptor-like protein kinase, expressed
LOC_Os06g12610	0.725872	0.638921	-0.229361	-0.132017	-1.97574	-0.684026	-0.2172	-0.510754	-0.776099	-0.258732	-1.92305	-1.11732	auxin efflux carrier component, putative, expressed
LOC_Os05g46510	1.67093	0.613553	0.0214736	1.53753	0.954938	-0.240944	1.19392	-0.0611464	0.0737146	1.68221	0.760438	-0.614918	polygalacturonase, putative, expressed
LOC_Os01g07530	1.11015	0.602106	-0.300936	1.11878	0.0606733	3.91282	0.231166	0.65669	0.161069	5.01452	0.962051	-0.350842	uncharacterized glycosyltransferase, putative, expressed
LOC_Os09g23620	1.16276	0.598402	-0.427623	1.07505	1.20513	0.659484	-1.87325	1.18213	0.4846	1.74194	1.75051	1.93291	MYB family transcription factor, putative, expressed
LOC_Os06g34070	-0.493574	0.587781	0.403007	1.21131	1.05787	0.655778	0.183545	0.545336	0.632882	1.58788	1.16208	0.817716	GDSL-like lipase/acylhydrolase, putative, expressed
LOC_Os01g74450	1.99246	0.584185	-0.223933	1.04202	-0.264755	0.409294	2.89531	0.0960882	-0.480702	2.89369	0.356372	0.710083	aquaporin protein, putative, expressed
LOC_Os04g10350	-0.240761	0.579696	-0.345943	1.76184	-1.61825	0.884991	-0.158772	-0.107213	-0.610418	1.9771	1.52093	0.282289	1-aminocyclopropane-1-carboxylate oxidase homolog 2, putative, expressed
LOC_Os08g38460	0.830729	0.570474	-0.554047	1.40525	0.985191	-0.0953321	0.984245	0.814696	-0.317317	-1.65768	1.47257	-0.120872	zinc finger, C3HC4 type domain containing protein, expressed
LOC_Os11g12740	0.725442	0.557089	0.463217	0.96029	0.640331	-2.58368	0.172592	-0.0225108	-0.153321	1.27416	-3.44346	-2.03766	peptide transporter PTR2, putative, expressed
LOC_Os08g40850	-0.886632	0.539207	-2.09601	-0.832579	-1.33949	-1.1519	-0.581442	-0.32216	1.20777	-0.0632739	0.147757	0.95074	mitochondrial carrier protein, putative, expressed
LOC_Os09g08130	0.422777	0.513113	0.1498	0.0137316	-2.59793	0.270156	0.400406	-0.397121	-1.23178	0.436907	-2.5281	0.790348	indole-3-glycerol phosphate synthase, chloroplast precursor, putative, expressed
LOC_Os09g27010	0.920146	0.494061	-0.89624	1.73	1.97487	0.0841613	1.07169	0.248917	-0.838002	-1.7611	-2.63196	1.56978	tyrosine protein kinase domain containing protein, putative, expressed
LOC_Os09g30490	1.49342	0.47437	-0.434992	-0.726326	-2.69988	-2.10463	1.70537	1.5608	1.40599	-0.176865	-1.30801	-1.286	EF hand family protein, expressed
LOC_Os01g37470	0.740049	0.454395	0.0843088	-0.290887	-1.14015	0.494361	1.35969	1.26977	0.492258	0.398455	0.210769	3.83814	asp/Glu racemase, putative, expressed
LOC_Os09g21380	0.535127	0.397744	0.483738	-0.482983	-2.65078	-0.195701	0.64107	0.729622	0.509528	0.416816	-0.294043	-0.269355	expressed protein
LOC_Os01g53220	3.42546	0.397636	-1.17281	0.682709	-0.723666	2.37947	3.43372	1.40702	-0.154515	1.21077	-0.310265	3.37952	HSF-type DNA-binding domain containing protein, expressed
LOC_Os05g31730	0.619041	0.393762	#NUM!	#NUM!	0.227095	-1.62726	0.84649	0.757387	-0.132588	1.20739	-1.7494	1.85156	transporter, monovalent cation:proton antiporter-2 family, putative, expressed
LOC_Os01g45550	-0.627587	0.391179	0.157631	3.25561	1.21047	-1.25799	-0.833991	-0.06248	-0.41408	3.74568	1.28721	0.8784	auxin efflux carrier component, putative, expressed
LOC_Os01g25760	4.07697	0.390331	-0.366066	0.498481	-0.456731	-0.286337	-0.219712	-1.05089	-0.87418	0.463986	-0.0209939	-0.218406	powdery mildew resistance protein PM3F, putative, expressed
LOC_Os08g03350	-0.211106	0.378553	-0.883747	0.797035	-2.36362	0.825007	0.0791724	-0.31992	-0.102791	0.78588	0.919441	0.800189	amino acid transporter, putative, expressed
LOC_Os01g40310	-0.127471	0.366661	0.561294	-1.15695	0.835274	1.42683	-0.244832	0.617526	0.576224	0.212984	0.863927	3.75799	expressed protein
LOC_Os10g39680	1.308	0.302297	0.581976	-0.107936	0.638889	-0.757585	1.12507	-2.49578	-2.08291	-2.13571	-3.16839	-1.89789	CHIT14 - Chitinase family protein precursor, expressed
LOC_Os04g41229	0.706129	0.298811	0.0608744	-0.761015	-1.66796	0.374621	-0.77694	1.54952	-0.93912	-0.195545	-1.05409	0.956617	helix-loop-helix DNA-binding domain containing protein, expressed
LOC_Os06g50950	-1.04703	0.298652	-0.809262	1.01814	-1.40279	-1.73844	-1.25344	-0.937166	-0.897232	1.54939	-0.930896	-1.66347	GDSL-like lipase/acylhydrolase, putative, expressed
LOC_Os11g47970	-0.780409	0.276636	0.456521	-0.00516538	1.09113	-3.06028	-0.573896	0.0277028	0.194777	0.160005	0.812612	-2.68859	AAA-type ATPase family protein, putative, expressed
LOC_Os07g44290	-0.608048	0.265387	-0.295175	0.906891	-0.207842	-0.0756225	-1.01032	-0.851502	-0.884682	-0.127643	-2.25707	-1.082	CAMK_KIN1/SNF1/Nim1_like.29 - CAMK includes calcium/calmodulin depedent protein kinases, expressed
LOC_Os03g38730	-0.276279	0.256168	0.556109	1.00131	-1.54649	1.50034	-0.89093	-0.259639	-0.115396	0.673801	1.20282	1.25033	peroxisomal membrane protein, putative, expressed
LOC_Os05g10370	-1.09415	0.251106	-1.23762	1.61799	-1.79305	-0.440806	1.68516	-0.950162	-1.01291	-0.00412967	-1.70365	1.88895	acid phosphatase, putative, expressed
LOC_Os03g01600	0.0566301	0.248509	0.025567	-0.0330165	-0.0972248	0.281238	-0.184602	-0.527437	-0.0918181	-0.186374	2.02404	-0.5913	aminotransferase domain containing protein, putative, expressed
LOC_Os01g13390	-0.559209	0.248175	0.793045	-0.058545	0.568514	3.34443	-0.442197	0.735661	0.564793	0.33896	0.731303	4.59066	expressed protein
LOC_Os10g05660	-0.284352	0.24223	0.0700145	0.164731	-0.829225	-2.19325	-0.477369	-0.603044	-0.194178	1.20325	-0.124513	0.0436444	thaumatin, putative, expressed
LOC_Os06g51070	0.141901	0.233535	-0.390305	1.4327	-2.09044	-1.74194	0.316726	-0.212751	-0.22234	1.54238	-2.05852	1.70481	no apical meristem protein, putative, expressed
LOC_Os08g06630	-0.510489	0.233297	0.396878	0.518715	-2.38302	-1.89684	-0.697432	-0.00428515	-0.074661	0.0963038	0.806385	1.54217	RNA polymerase sigma factor, putative, expressed
LOC_Os03g22620	-1.41096	0.226452	0.921535	-0.767193	-0.699522	1.52646	-1.10335	-0.642465	0.178151	-1.16648	-1.30658	0.963419	terpene synthase family, metal binding domain containing protein, expressed
LOC_Os04g03810	-0.00638786	0.21523	-0.312685	-0.452461	-0.887935	-0.952706	1.90145	1.16433	0.614722	0.168479	-0.0210451	-0.0952096	OsSub38 - Putative Subtilisin homologue, expressed
LOC_Os01g04330	1.07286	0.210008	-0.724425	0.434221	-0.675496	4.27548	1.15719	6.66618	0.247817	1.58495	0.456261	-0.454373	OsCML16 - Calmodulin-related calcium sensor protein, expressed
LOC_Os04g11820	-0.0627828	0.20863	0.300799	0.981067	0.442221	0.304018	-0.368631	-0.871627	-0.528972	1.97482	0.800901	0.66119	white-brown complex homolog protein, putative, expressed
LOC_Os04g45730	-0.47479	0.206197	-0.642177	-0.0266903	-1.69545	-1.29121	-0.316671	-0.345055	-0.596534	0.535933	-1.59943	-0.481642	protein kinase domain containing protein, expressed
LOC_Os02g41954	0.535113	0.179486	-0.213928	-1.20465	-1.89304	1.76716	0.536196	-0.626029	-1.40819	-0.656661	-1.86533	-1.5399	gibberellin 2-beta-dioxygenase 7, putative, expressed
LOC_Os01g70240	0.0225177	0.167444	0.105233	1.32746	0.63733	0.396368	0.294807	-0.555201	-0.355398	2.99587	0.472689	0.730269	expressed protein
LOC_Os02g13290	-0.344889	0.161769	1.63313	-0.760964	-1.96706	0.382796	-1.23312	#NUM!	#NUM!	-1.43106	-1.91142	-0.123804	phosphoethanolamine/phosphocholine phosphatase, putative, expressed
LOC_Os10g10130	-1.89109	0.161651	-0.324031	0.472163	0.535195	-2.21542	-2.01872	-1.06946	-0.845544	-0.219835	0.133953	-1.6966	OsWAK112d - OsWAK receptor-like protein kinase, expressed
LOC_Os08g36320	-1.69636	0.159669	-1.20937	0.724723	0.837646	-1.98042	1.25981	0.240643	-0.884329	1.24093	1.05087	-0.780104	decarboxylase, putative, expressed
LOC_Os09g20000	0.747705	0.148975	-1.22059	-1.89501	0.962433	-0.227594	0.674902	0.522569	-0.552091	-1.72705	1.27718	-0.241117	heavy metal-associated domain containing protein, expressed
LOC_Os04g45950	-0.268464	0.131181	-0.141177	-0.399282	-1.69557	0.229221	-0.521942	-0.22283	0.575454	-0.289881	-1.58832	-0.39936	amino acid permease family protein, putative, expressed
LOC_Os11g45400	-0.93535	0.123903	0.404413	1.02816	-3.93956	0.486349	-0.829451	0.498069	0.318336	-2.59343	-3.8591	-2.55901	glycerol-3-phosphate acyltransferase, putative, expressed
LOC_Os03g29410	0.166894	0.10969	-0.511603	1.01602	1.08496	0.197618	-0.523582	-0.927148	-0.209758	2.18397	1.73309	2.27921	tyrosine protein kinase domain containing protein, putative, expressed
LOC_Os01g58240	0.138904	0.106439	0.471553	0.407615	2.54767	2.28936	-1.2259	3.18509	-1.32969	3.29074	-0.439013	3.28002	OsSub6 - Putative Subtilisin homologue, expressed
LOC_Os11g05770	-0.113346	0.106112	-0.121972	-0.905175	-3.41086	-0.484936	-0.200853	-0.0996703	-0.285237	-0.7115	-1.22362	-0.270369	DUF623 domain containing protein, expressed
LOC_Os05g41760	0.0470291	0.0846274	-0.340078	0.542023	-1.87448	-1.65002	0.790953	0.40083	-0.324747	1.00882	-1.17007	1.82981	AP2 domain containing protein, expressed
LOC_Os09g32670	-0.558271	0.082163	-0.151568	1.24367	-2.72894	0.225179	-0.452068	-0.831718	-0.119385	1.20592	-2.71841	0.917627	UDP-glucuronate 4-epimerase, putative, expressed
LOC_Os04g03579	0.315803	0.0789885	0.390173	-0.13442	-0.508886	-0.542353	0.422955	-0.293502	0.0536547	0.717672	1.54125	2.09978	protein kinase, putative, expressed
LOC_Os02g15120	0.383785	0.0774045	-0.420191	2.39526	1.99854	1.91287	0.0697128	-0.0581104	-0.556472	2.71274	1.60601	2.74652	RING-H2 finger protein, putative, expressed
LOC_Os07g01020	-0.105901	0.0710009	0.209	1.2255	1.14892	-1.14128	-0.0901579	0.387514	-0.236746	1.53706	1.21128	-0.0595164	SOR/SNZ family protein, putative, expressed
LOC_Os07g43740	-0.00944641	0.0529471	-0.291414	1.79686	-2.30004	0.492471	0.710429	1.16851	0.984924	-1.53694	-2.24412	1.6017	zinc finger, C3HC4 type domain containing protein, expressed
LOC_Os03g11734	-0.346094	0.0496531	0.122755	0.516798	0.171584	1.59968	-0.645172	0.0191949	0.10113	-0.615527	-0.332681	2.36101	MATE efflux protein, putative, expressed
LOC_Os03g58790	-0.698893	0.048668	0.547521	-0.379273	-0.68708	-1.52155	-0.531787	0.386103	0.427393	0.328281	-0.191476	-1.01228	ATPase, putative, expressed
LOC_Os01g70850	3.00848	0.0431909	-0.206286	0.595932	0.439155	-0.737069	2.97016	0.875818	3.10869	2.98629	1.29356	0.101489	esterase, putative, expressed
LOC_Os01g46290	0.910136	0.039494	-0.654462	-0.652291	3.02619	-0.755222	0.463261	-0.0204459	0.137944	-0.699482	3.83487	3.49278	lipase, putative, expressed
LOC_Os12g37970	0.176657	0.0392069	-0.486312	0.0603117	-0.270592	-3.91766	0.461971	0.59663	-0.316359	-0.97374	-0.615166	-3.15052	MYB family transcription factor, putative, expressed
LOC_Os08g15050	-0.551886	0.036079	-0.941273	1.46937	-0.173125	-0.427793	0.758984	1.24569	0.180331	-1.59373	0.901594	0.22451	CCT/B-box zinc finger protein, putative, expressed
LOC_Os03g09070	0.293254	0.0101183	-0.241111	2.09035	-1.35803	-1.47891	-0.506434	-0.532738	-0.0445321	-0.832626	-0.0582497	0.0401319	leucine rich repeat domain containing protein, putative, expressed
LOC_Os07g36570	-0.483568	-0.0150748	-0.485715	0.296517	-2.26789	-1.81041	-0.586162	-0.422768	-0.490097	0.979128	-0.976017	-0.651192	KI domain interacting kinase 1, putative, expressed
LOC_Os11g07020	-0.275571	-0.0162777	0.130524	-0.138222	-0.231979	-2.49972	-0.240734	-0.0744114	0.00131032	0.182072	-0.728085	-1.98574	fructose-bisphospate aldolase isozyme, putative, expressed
LOC_Os11g40970	-0.821922	-0.0248351	-0.14161	-0.126991	0.58663	0.371849	0.103261	0.233469	0.403088	0.388931	1.11837	-2.41547	receptor-like protein kinase precursor, putative, expressed
LOC_Os02g51080	-0.495121	-0.0422719	0.274539	0.121444	0.188562	1.71295	-0.344142	-0.0176977	0.113711	0.70515	0.40393	2.51083	FAD binding domain containing protein, expressed
LOC_Os11g05320	-0.190609	-0.0510362	0.817326	-0.395617	-1.04874	-0.173905	-0.500707	-0.521007	0.300843	-0.284909	-3.30943	-0.511356	AGC_PVPK_like_kin82y.1 - ACG kinases include homologs to PKA, PKG and PKC, expressed
LOC_Os10g02380	-0.24211	-0.054339	-0.907326	-1.18561	-2.85066	0.543682	0.915863	-0.0376195	-0.397143	1.12206	-2.82212	0.163947	oxidoreductase, aldo/keto reductase family protein, putative, expressed
LOC_Os01g41710	-0.143645	-0.0707843	0.0199984	-0.977853	3.18084	0.802629	0.0566393	-0.211779	-0.0346489	0.0381286	4.13532	0.920457	chlorophyll A-B binding protein, putative, expressed
LOC_Os01g08380	0.0238778	-0.070941	-0.923874	0.656112	-0.0438973	-0.747796	-0.842381	5.73204	-1.29656	0.639286	-0.343212	-0.671738	transferase family protein, putative, expressed
LOC_Os06g22919	-0.0813985	-0.0773079	-0.497087	-1.53776	-2.00228	-0.549661	-0.522673	-0.625182	1.52821	-1.18704	-1.33729	0.077804	DEFL9 - Defensin and Defensin-like DEFL family, expressed
LOC_Os07g38170	0.175805	-0.0824089	-0.323986	0.35999	-0.532069	-0.860062	0.728272	0.767848	-0.0145673	-1.51816	0.805773	0.303416	remorin, putative, expressed
LOC_Os11g47460	0.621394	-0.0918543	-0.143694	0.462498	0.937481	-3.02032	-0.929737	-0.525245	0.0186133	-1.34484	-0.558066	-2.58548	MYB family transcription factor, putative, expressed
LOC_Os01g66120	0.0152823	-0.0932493	1.5921	1.12234	0.0378392	-0.634148	-0.655794	-1.0975	-1.20857	0.541301	-0.807654	-0.768449	No apical meristem protein, putative, expressed
LOC_Os01g01870	0.138298	-0.106288	-0.887612	5.95317	0.342666	-1.0309	-0.46605	-0.783719	-0.871945	7.67246	0.585588	-0.540957	helix-loop-helix DNA-binding domain containing protein, expressed
LOC_Os12g07580	-0.720633	-0.124063	0.120252	0.94464	-4.06157	-0.194732	-0.706948	-0.227758	0.163499	-2.89932	-4.16625	1.24706	dirigent, putative, expressed
LOC_Os01g74410	-0.494601	-0.140137	0.996667	0.658007	1.36559	2.03804	-1.25443	-1.38158	0.732111	-0.247197	0.542712	2.90364	MYB family transcription factor, putative, expressed
LOC_Os10g39750	0.0234948	-0.147366	0.553284	-0.165358	-3.18768	-0.0560065	0.440376	0.237113	0.0627417	0.0729936	-3.16931	-0.893822	inducer of CBF expression 2, putative, expressed
LOC_Os08g07080	-1.65879	-0.162871	0.637789	-0.803097	-0.242613	-1.26902	0.47434	0.986719	2.59808	-0.204803	0.758757	0.269863	terpene synthase, putative, expressed
LOC_Os01g41420	0.338308	-0.169762	-0.420118	0.178476	3.19397	2.70084	-0.0404199	-2.18138	-0.261904	1.54231	-0.889642	-0.0416131	transmembrane amino acid transporter protein, putative, expressed
LOC_Os04g43800	-0.859105	-0.174761	0.11745	-0.933869	0.819763	-1.24695	-1.82674	-1.67807	0.269966	0.381916	-1.5776	0.512688	phenylalanine ammonia-lyase, putative, expressed
LOC_Os07g09190	-0.766828	-0.187155	-1.37896	-0.784415	-2.15366	0.963207	-1.43467	-1.25531	-1.74742	-0.0634717	-2.11984	1.67349	transketolase, putative, expressed
LOC_Os03g04660	-1.09069	-0.204899	0.0204893	-0.0354184	0.13454	1.40217	-0.522391	-0.281178	-0.0876978	0.303504	0.72617	2.40504	cytochrome P450 86A1, putative, expressed
LOC_Os06g30730	-0.433499	-0.228143	0.0916588	-1.33927	-2.01936	-0.358532	-0.915633	-0.672638	-0.435681	1.59259	-1.97168	-1.29313	ABC-2 type transporter domain containing protein, expressed
LOC_Os07g01540	-0.426459	-0.269489	0.162297	0.0129802	-0.922765	0.0890264	-0.627016	-0.984757	-0.177544	-0.564462	-2.06589	-0.841711	Ser/Thr protein phosphatase family protein, putative, expressed
LOC_Os01g02890	1.30414	-0.312129	0.278371	0.202658	5.95541	4.41481	0.897415	1.16826	0.446201	0.0551611	7.29794	-1.24553	phosphatidylserine synthase, putative, expressed
LOC_Os08g38710	-0.27918	-0.313595	-0.437855	-1.09583	-2.50721	-1.31081	-0.0190265	-0.418664	-0.375292	-0.427463	-2.4744	-0.970934	uncharacterized glycosyltransferase, putative, expressed
LOC_Os01g73630	-0.343354	-0.318903	0.128436	-0.304297	-0.29037	-0.361044	-0.322921	-0.640084	-0.0853883	-1.29573	2.8311	-0.926554	rhoGAP domain containing protein, expressed
LOC_Os08g23180	-0.340474	-0.344089	0.00248703	-0.906513	-2.43743	0.148854	-0.376084	-0.636917	-0.190012	-1.15464	-2.41041	-0.763464	fasciclin-like arabinogalactan protein 8 precursor, putative, expressed
LOC_Os03g60880	-0.686501	-0.344206	-0.247431	1.79514	-1.60117	-1.30521	-0.341934	-0.191683	-0.610761	-1.24043	1.56284	-1.36159	nucleobase-ascorbate transporter, putative, expressed
LOC_Os05g43860	-0.602801	-0.376035	0.243679	1.55325	#NUM!	0.213647	-0.161525	-0.180602	-0.521392	#NUM!	-1.83567	#NUM!	expressed protein
LOC_Os02g39330	-1.54129	-0.383985	-1.71357	-0.0732195	-0.567564	1.78591	-1.33236	2.3289	-0.967223	0.422464	-1.07577	-1.29867	CHIT1 - Chitinase family protein precursor, expressed
LOC_Os02g54640	1.04772	-0.405003	-1.81656	-1.01251	1.21914	-0.757708	0.448458	0.368962	-0.244712	0.142055	-3.00278	1.39168	glutamate receptor, putative, expressed
LOC_Os03g24590	-0.551559	-0.436032	-0.0432103	0.337061	0.385235	0.979292	-0.491867	-0.261894	-0.378534	0.698287	0.459624	2.2825	mTERF domain containing protein, expressed
LOC_Os11g29290	-0.626707	-0.463299	-1.17751	0.476514	-0.499082	-1.37087	-1.07557	-2.91979	-1.23175	0.569048	-0.510003	-0.821161	cytochrome P450, putative, expressed
LOC_Os02g03960	-1.23432	-0.467908	-0.354016	-1.20911	2.10789	0.0140371	-1.27549	-0.718772	-0.419119	2.82553	2.68035	-0.473368	CPuORF1 - conserved peptide uORF-containing transcript, expressed
LOC_Os08g36480	-0.208109	-0.472855	0.51089	-0.44422	-0.822399	0.363379	-0.640053	-0.103717	0.561537	-1.39896	-2.45097	-0.489561	nitrate reductase, putative, expressed
LOC_Os01g19170	0.435743	-0.495209	0.341169	0.512176	0.772687	1.01121	0.194346	-0.735791	0.0139717	1.13632	0.776775	4.21429	polygalacturonase, putative, expressed
LOC_Os07g35790	-0.144994	-0.499444	-0.386264	0.56168	-0.0307759	-0.216207	-1.03193	-1.82984	-1.60449	0.686612	0.285736	0.410812	TKL_IRAK_DUF26-ld.5 - DUF26 kinases have homology to DUF26 containing loci, expressed
LOC_Os10g39170	-0.709807	-0.503938	0.526324	-1.00493	-3.17994	0.985035	-0.931053	-0.383328	0.257947	-1.29616	-3.15919	-0.353847	peroxidase precursor, putative, expressed
LOC_Os06g08640	-1.23059	-0.522311	-0.793899	0.528704	1.40021	0.0408012	2.16614	2.44238	1.2409	1.43839	-1.90376	1.78797	transferase family protein, putative, expressed
LOC_Os01g22640	-1.08698	-0.524464	-0.113169	3.45117	3.54843	0.0419191	-0.398122	-0.184195	-0.13446	4.17604	4.414	-1.8202	GDSL-like lipase/acylhydrolase, putative, expressed
LOC_Os11g10770	-0.041547	-0.535109	0.0834674	0.825714	0.280724	-2.5396	0.32795	1.01654	0.560144	2.26105	1.58537	-0.263994	disease resistance protein RGA3, putative, expressed
LOC_Os03g21710	-0.554966	-0.535976	-0.180017	0.8757	0.207902	0.00917338	-0.379472	-0.336916	-0.14974	1.3222	1.32094	2.29816	WRKY79, expressed
LOC_Os08g44620	-0.608138	-0.538452	0.309525	-1.15021	-2.569	-0.0454903	-0.237062	-0.599281	-0.104697	-1.07	-2.51612	-0.356591	zinc-binding protein, putative, expressed
LOC_Os04g41810	-0.446644	-0.539254	0.175554	-1.15806	-1.67155	0.733138	-0.743686	-0.907558	-0.026447	1.90246	-1.56435	-0.896397	expressed protein
LOC_Os08g34240	0.561504	-0.542285	-0.861548	-0.73877	-1.4558	-1.96556	0.0781458	-0.389477	-0.195853	0.570144	-0.397754	-0.952987	CAMK_KIN1/SNF1/Nim1_like.33 - CAMK includes calcium/calmodulin depedent protein kinases, expressed
LOC_Os01g47400	-0.0607609	-0.552598	-0.412404	-0.712548	2.97638	-0.895217	0.123701	-0.105822	-0.638535	0.753216	-0.813397	0.243784	OsMan01 - Endo-Beta-Mannanase, expressed
LOC_Os05g04820	-0.607205	-0.555917	0.237212	-1.48327	-1.7776	-0.648492	-0.650622	-0.911291	-0.414291	1.79628	-1.68646	-1.75467	MYB family transcription factor, putative, expressed
LOC_Os11g33270	-1.16515	-0.565742	0.226452	-1.33888	-3.72817	1.2486	-0.187565	0.0581886	1.21734	-2.45321	-3.61373	-1.4648	glycosyl hydrolases family 16, putative, expressed
LOC_Os02g14160	-0.993228	-0.583713	0.0565368	2.40142	2.01054	0.310008	-0.82038	-0.899149	-0.286571	2.71533	2.5067	-0.931106	peroxidase precursor, putative, expressed
LOC_Os01g20160	0.189979	-0.60527	-0.26146	-0.285635	-1.39287	0.48375	0.554133	-0.0207226	0.147246	-0.276842	0.186331	4.21194	OsHKT1;5 - Na+ transporter, expressed
LOC_Os06g11490	-0.62262	-0.606902	-0.0177385	-1.51328	-1.9689	-0.257106	-0.101653	-0.343954	0.257981	-1.26407	-0.955161	-1.00788	plastocyanin-like domain containing protein, putative, expressed
LOC_Os03g06630	-0.14753	-0.613298	0.688763	2.1083	1.30439	1.61303	-0.181279	0.419283	1.07751	2.35246	1.94553	2.37992	heat stress transcription factor, putative, expressed
LOC_Os03g18200	-1.07288	-0.622762	-0.125068	-0.918978	-1.51197	1.55448	-0.316768	-0.454082	0.221525	-0.445915	1.8211	2.30333	heat shock protein DnaJ, putative, expressed
LOC_Os07g02440	-0.879096	-0.648852	0.781008	-1.60431	-2.10779	-1.74558	0.641305	0.207792	1.19408	-1.29658	-1.21254	1.7022	peroxidase precursor, putative, expressed
LOC_Os05g38420	0.169817	-0.656916	0.439749	-1.26928	-1.86133	-0.246423	-0.228229	-0.872053	0.0477172	-0.811565	-1.25148	-0.97626	laccase precursor protein, putative, expressed
LOC_Os12g38120	-0.467932	-0.670844	-0.113895	-0.575758	-4.87892	-0.493852	-0.502946	-0.872252	-0.143849	-0.247485	-5.43894	-0.774122	thaumatin family domain containing protein, expressed
LOC_Os02g44230	-0.856921	-0.677811	-0.663558	2.25858	1.76941	1.74913	0.00664215	-0.355174	-0.322673	-1.07129	2.21317	-1.23165	CPuORF22 - conserved peptide uORF-containing transcript, expressed
LOC_Os05g48850	-1.14329	-0.677855	-0.252439	1.52573	-1.90607	0.00840278	-0.786395	-0.879265	-0.44924	1.66324	-1.84698	1.80783	no apical meristem protein, putative, expressed
LOC_Os05g03174	-0.708332	-0.679642	-0.305567	-1.25681	-1.77144	0.110449	-0.363195	-0.710341	-0.0936839	1.81006	-1.67349	-0.910388	glycosyltransferase family 43 protein, putative, expressed
LOC_Os01g65950	0.215569	-0.689737	-0.875718	-0.980139	-1.41559	2.139	0.0233354	-0.725971	-0.406245	-0.287722	-1.15589	3.07622	thioesterase family protein, putative, expressed
LOC_Os11g39990	-0.495742	-0.695512	-0.621188	0.206941	-1.1932	0.0849648	-0.258495	-0.976908	-0.173391	0.302729	-3.74097	-1.14162	patatin, putative, expressed
LOC_Os07g03840	0.20057	-0.696333	-0.554913	0.45726	-2.12293	1.39552	-0.0370317	-1.32075	-0.878628	-0.399149	-2.08757	1.68988	lectin-like receptor kinase, putative, expressed
LOC_Os01g61940	-1.15723	-0.699446	0.221429	2.72453	-1.40352	2.20204	-0.48717	-0.53779	0.147842	3.18617	3.21031	3.16794	white-brown complex homolog protein, putative, expressed
LOC_Os03g12390	-0.221059	-0.700919	-0.8481	1.11632	-0.0816269	-0.295258	-0.89267	2.00847	-1.13241	1.33599	0.309996	0.71986	STE_MEK_ste7_MAP2K.6 - STE kinases include homologs to sterile 7, sterile 11 and sterile 20 from yeast, expressed
LOC_Os08g36220	-0.0812272	-0.722382	-0.644324	-1.7674	-2.4827	-0.411057	0.0356792	-0.260932	0.00602589	-1.07325	-2.44907	-0.208619	homeobox associated leucine zipper, putative, expressed
LOC_Os10g36703	-0.277971	-0.723591	-0.143732	-0.418502	-0.570632	-2.33141	-1.20331	-1.11935	-0.750239	-0.0688821	-0.802414	-1.13382	CPuORF40 - conserved peptide uORF-containing transcript, expressed
LOC_Os05g49140	-0.540657	-0.732351	-0.938565	-0.658251	-1.90786	-0.974609	-0.342331	-1.12693	-0.768111	-0.138775	-1.03696	-0.72667	CGMC_MAPKCMGC_2.8 - CGMC includes CDA, MAPK, GSK3, and CLKC kinases, expressed
LOC_Os06g22440	-0.369152	-0.743802	-1.19256	-0.109213	-0.437076	0.593286	-0.739304	-1.6938	-0.811739	-0.0630595	-0.631606	0.589437	SAM dependent carboxyl methyltransferase, putative, expressed
LOC_Os04g38410	-0.942112	-0.748372	0.319095	-0.582957	-1.34411	-1.57181	-0.766948	-0.37089	-0.0345259	0.226756	-0.820485	2.00891	chlorophyll A-B binding protein, putative, expressed
LOC_Os06g12280	-0.853202	-0.756643	-0.376468	-1.08983	-1.97105	-0.463237	-0.459264	-0.98003	-0.441084	-1.29516	-1.91878	-1.12451	glycosyl transferase 8 domain containing protein, putative, expressed
LOC_Os02g36140	-1.04494	-0.771488	0.417914	-1.05212	1.86767	1.81444	-0.748094	1.82452	0.555451	-0.441716	2.32403	2.65663	terpene synthase, putative, expressed
LOC_Os02g40200	-0.296715	-0.776902	-0.334981	-0.65774	1.82362	1.77411	0.05067	-0.423567	-0.664794	0.403051	0.316198	0.707442	receptor-like protein kinase precursor, putative, expressed
LOC_Os03g56580	-0.330191	-0.78017	-1.07541	1.80529	-1.59211	-1.52069	-0.23989	-0.650847	-0.642418	2.044	1.58999	2.14771	no apical meristem protein, putative, expressed
LOC_Os05g25450	-0.587472	-0.782673	-1.09169	#NUM!	0.295666	-0.526913	-0.497025	-1.56459	-1.23236	0.666059	0.824489	0.369061	TKL_IRAK_CrRLK1L-1.3 - The CrRLK1L-1 subfamily has homology to the CrRLK1L homolog, expressed
LOC_Os03g18070	-1.40113	-0.801442	0.915359	0.924322	-0.509877	-2.15548	2.15857	-1.24223	0.517832	1.09727	-0.39572	-1.32083	omega-3 fatty acid desaturase, chloroplast precursor, putative, expressed
LOC_Os02g45520	-0.511148	-0.802462	-0.0808323	0.487768	-0.0552352	-0.956488	-1.33867	2.26507	-0.788237	-0.771888	-1.09971	-1.04758	uncharacterized membrane protein, putative, expressed
LOC_Os01g04350	-0.56449	-0.853536	-0.60854	0.436447	5.54148	-0.193099	-0.203474	-0.484415	-0.274457	1.06431	6.52855	0.406257	hsp20/alpha crystallin family protein, putative, expressed
LOC_Os11g13890	-1.16158	-0.856376	0.103259	-0.236191	-0.181293	-2.60048	-0.593875	-0.474641	0.00709517	0.302824	-0.142728	-2.04209	chlorophyll A-B binding protein, putative, expressed
LOC_Os03g12500	-0.359741	-0.869481	-1.16561	-0.597962	1.35269	0.250089	-0.608981	-1.0736	-1.16769	0.602814	1.89264	2.35832	cytochrome P450, putative, expressed
LOC_Os10g02300	-1.10192	-0.874427	-0.159081	-0.816227	1.06054	1.16453	-0.677401	-0.925051	0.0132295	-1.9021	-0.574285	0.440387	uncharacterized Cys-rich domain containing protein, putative, expressed
LOC_Os02g09610	-0.499954	-0.928058	0.169532	2.43629	0.134577	-1.01453	0.0410627	-0.453414	0.408618	2.7705	-0.41858	-0.266463	GDSL-like lipase/acylhydrolase, putative, expressed
LOC_Os11g43520	-2.3852	-0.937504	0.393673	0.0480487	-1.09975	-0.306163	-0.422912	-0.56134	0.701193	-2.55944	0.449429	-2.5329	OsGrx_C17 - glutaredoxin subgroup III, expressed
LOC_Os01g68050	-1.41942	-0.94861	0.308293	-0.909158	2.30574	-1.38135	-0.442836	-0.501185	0.131018	-0.648251	2.98971	-0.906429	transmembrane amino acid transporter protein, putative, expressed
LOC_Os03g31510	-0.495844	-0.953615	-1.28545	0.180188	-0.125853	-0.916641	-0.622857	1.87168	-2.3262	0.681138	0.129587	-0.768678	cysteine proteinase inhibitor 8 precursor, putative, expressed
LOC_Os07g37550	-0.705426	-0.954018	-0.0207967	-1.0026	-2.27135	1.13623	-0.453053	-0.502113	-0.143749	-0.192699	-1.28374	1.61902	chlorophyll A-B binding protein, putative, expressed
LOC_Os12g41600	-1.13558	-0.955564	0.11979	-4.0253	-5.69548	1.18742	-0.4006	-1.10272	0.2683	-3.8592	-6.12307	-0.0449016	OsSAUR57 - Auxin-responsive SAUR gene family member, expressed
LOC_Os09g27500	-0.948516	-0.957639	-0.62552	-0.110016	-2.68129	-2.06777	-0.395404	-1.21113	-0.283536	-1.66938	-2.64703	0.929662	cytochrome P450, putative, expressed
LOC_Os10g39710	-0.788131	-0.95913	-0.588485	-0.354854	0.132156	1.46812	-1.37767	-2.49942	-1.36478	-0.113502	-1.2341	0.291143	strictosidine synthase, putative, expressed
LOC_Os01g47780	-1.43702	-0.975061	0.164587	3.18598	2.95652	0.351777	-0.767902	-0.824252	0.114604	3.62438	3.72344	-0.829889	fasciclin domain containing protein, expressed
LOC_Os04g46970	0.112524	-0.984225	-1.3591	0.365148	-0.0723259	-1.58168	-0.7091	0.467887	-1.47528	0.257207	0.437323	1.97537	glucosyltransferase, putative, expressed
LOC_Os11g05740	-0.329175	-0.990975	-0.472047	1.05692	-3.4075	-0.494643	-0.419383	-2.68356	-0.427511	0.382317	-3.33508	-1.97772	B3 DNA binding domain containing protein, expressed
LOC_Os01g21034	-1.09609	-0.991114	0.480654	-0.822439	-1.36119	-0.0578722	-0.923599	-0.800241	-0.112484	-0.549749	4.43699	-0.179464	pectinesterase, putative, expressed
LOC_Os01g62430	-0.787542	-1.01901	-1.69455	0.511949	-0.687577	-0.627821	-1.46402	3.01158	-1.61422	1.08653	-0.746404	0.676221	C2 domain containing protein, putative, expressed
LOC_Os08g38170	-1.70628	-1.01949	-0.278061	-1.7973	-2.49768	-0.595498	-0.843483	-1.24333	-0.478817	-1.64562	-2.46124	-0.632035	methyladenine glycosylase, putative, expressed
LOC_Os02g38120	-0.130921	-1.0313	-0.123066	2.32021	1.84466	-0.0985394	0.240163	-0.694062	0.150963	2.56083	2.30586	0.320975	BTBN3 - Bric-a-Brac, Tramtrack, Broad Complex BTB domain with non-phototropic hypocotyl 3 NPH3 domain, expressed
LOC_Os03g13200	-0.981808	-1.04379	-0.540808	2.02465	1.50788	-0.614834	-0.742095	-0.893699	-0.015483	2.30899	1.89106	-2.24749	peroxidase precursor, putative, expressed
LOC_Os01g65880	-0.583846	-1.04808	-0.481424	-1.14554	2.36297	2.14034	-0.844608	-1.19092	-0.473301	-1.25302	3.038	3.09551	nodulin MtN3 family protein, putative, expressed
LOC_Os10g38540	-1.4024	-1.04877	-0.645854	-0.721405	-3.14972	-2.36915	-0.459393	-0.255395	-0.184726	-0.720023	-1.25563	-0.984354	glutathione S-transferase, putative, expressed
LOC_Os09g11480	-0.355807	-1.05913	-0.0432756	0.448591	1.15012	-2.04509	0.0624451	-1.52313	-0.957381	0.927801	1.42825	2.16069	AP2 domain containing protein, expressed
LOC_Os02g51060	2.44352	-1.06059	-0.368963	0.0557344	-1.0134	-0.42142	-0.8953	-0.716458	-0.227798	0.330846	-1.09564	-0.368259	CSLA6 - cellulose synthase-like family A; mannan synthase, expressed
LOC_Os08g43390	-1.73921	-1.07837	-0.564514	-1.31583	-2.55818	-1.24394	-1.418	-1.379	-0.90694	-0.912517	-2.51324	-1.19096	cytochrome P450, putative, expressed
LOC_Os09g16950	-0.915622	-1.07999	-1.03007	-0.629962	-1.13792	-1.11106	-1.86468	-2.04744	-1.7734	-0.545406	-0.496845	-1.558	cysteine-rich receptor-like protein kinase 25 precursor, putative, expressed
LOC_Os01g20110	-1.12185	-1.09197	0.395688	-0.520284	3.65922	-0.184338	-0.882757	-1.05943	-0.141771	-0.0822964	-1.28911	0.385351	expressed protein
LOC_Os01g61160	-0.55147	-1.0931	0.120231	-1.27846	-0.163597	-0.558935	-0.582932	3.06999	-0.0638863	-1.32432	-0.198918	-0.0899911	laccase precursor protein, putative, expressed
LOC_Os12g41090	-1.25874	-1.10213	-0.231734	-1.046	-0.93542	0.535332	-4.4132	-1.24229	-0.460406	-0.668139	-0.431334	1.01585	CAMK_KIN1/SNF1/Nim1_like.38 - CAMK includes calcium/calmodulin depedent protein kinases, expressed
LOC_Os07g42520	-1.36778	-1.1031	-0.163075	-1.66547	-1.31349	0.173608	-1.09917	-0.735999	0.193997	-1.44929	-0.622547	0.47758	dirigent, putative, expressed
LOC_Os01g52230	-0.493009	-1.11937	0.0994693	-1.1647	2.75939	-0.716214	0.166787	-1.01388	1.08076	3.41512	#NUM!	-0.476527	phosphoethanolamine/phosphocholine phosphatase, putative, expressed
LOC_Os11g42220	-2.36248	-1.13404	0.397791	-0.0182719	-0.82195	-0.804342	-2.76997	0.437912	-2.48846	0.194803	0.00816723	0.755046	laccase precursor protein, putative, expressed
LOC_Os03g22020	-0.657774	-1.15608	0.671918	-0.763223	-1.52716	-1.15947	-0.947507	-1.21418	0.257062	-0.786294	-1.05383	-1.35368	peroxidase precursor, putative, expressed
LOC_Os05g37080	-0.580578	-1.15718	-0.842387	-0.0688247	-0.888606	-0.330429	-0.746042	-1.57939	-1.36518	-0.00945878	-0.348538	0.185815	No apical meristem protein, putative, expressed
LOC_Os09g17740	0.0290077	-1.17489	-0.32853	0.63711	-0.615064	-0.85999	-0.681212	-1.38549	-1.46601	-1.72701	0.0702467	0.15459	chlorophyll A-B binding protein, putative, expressed
LOC_Os12g09300	-1.0296	-1.17539	-1.40119	-0.448597	-4.07611	0.835943	-3.16999	-3.58976	-0.916038	-0.71483	-4.23489	1.43561	amino acid transporter, putative, expressed
LOC_Os05g07060	-1.33621	-1.17981	-0.14837	-0.975267	-1.78407	0.105847	-0.781628	-0.968315	0.524657	-0.650341	-1.2866	-0.557648	fasciclin domain containing protein, expressed
LOC_Os01g07770	-1.25727	-1.18235	0.336924	4.57611	4.84708	0.43381	-0.772788	-1.04775	0.158989	4.93962	5.7219	0.266728	peroxidase precursor, putative, expressed
LOC_Os08g43334	-1.55917	-1.18647	1.5419	-0.154403	-2.23696	-1.79445	-1.63757	-1.8169	-1.59841	0.622058	-2.19803	-0.114029	HSF-type DNA-binding domain containing protein, expressed
LOC_Os05g37520	-0.443407	-1.19836	-1.43519	1.10359	0.935236	-0.500859	0.330338	-0.538211	-1.32178	1.71434	-1.78187	-0.119784	expressed protein
LOC_Os04g49520	-0.77702	-1.21349	-0.572716	-0.560118	-1.18595	-0.179728	-0.601182	-1.50113	-0.61312	-0.587374	-0.725966	-0.260813	pentatricopeptide repeat protein PPR868-14, putative, expressed
LOC_Os04g38910	1.86961	-1.22704	0.179622	1.71738	-1.65986	-0.00628107	-0.802328	-1.13508	-0.0141236	1.91075	-1.54752	-0.996603	atypical receptor-like kinase MARK, putative, expressed
LOC_Os02g45620	-1.47854	-1.23077	-0.0857389	-1.13079	1.75017	0.00628035	-0.838249	-0.840468	0.40735	-0.411515	-0.819915	0.828883	DUF623 domain containing protein, expressed
LOC_Os03g56900	-0.441718	-1.24099	-1.27461	-0.4377	-1.19961	-0.303992	-0.552257	1.74348	-0.964836	-1.00698	1.58917	-1.03905	reticulon domain containing protein, putative, expressed
LOC_Os09g36580	-1.82887	-1.25067	-0.614569	-0.53039	-1.80334	-0.449539	-0.908795	-0.561124	-0.344464	-1.00522	-2.75718	0.724977	thaumatin, putative, expressed
LOC_Os02g51680	-0.586407	-1.27203	-0.537358	-0.719251	1.68614	-0.482538	-1.19904	2.20065	-0.529111	2.47732	2.11138	-1.2823	uncharacterized glycosyl hydrolase Rv2006/MT2062, putative, expressed
LOC_Os09g36060	-1.16382	-1.27226	-0.355278	-0.954052	-2.77771	-0.868851	-1.13065	-1.46353	-0.457523	-0.984689	-2.74489	-0.632423	endoglucanase, putative, expressed
LOC_Os06g45140	1.51315	-1.27514	-0.486419	-1.57818	-2.06302	-1.40749	-1.5544	-1.03016	-0.395726	1.5703	-2.01776	-0.142095	bZIP transcription factor domain containing protein, expressed
LOC_Os04g49570	-1.33043	-1.28821	-1.39708	0.611665	-0.820171	-1.59208	1.74624	-1.50149	1.7843	0.511938	0.346583	#NUM!	glutamate receptor, putative, expressed
LOC_Os01g11520	-0.590727	-1.30236	-0.973574	-0.79126	-0.00294663	-0.699206	-0.83772	4.85716	-1.27317	-0.297148	0.479425	-0.0463959	RING-H2 finger protein, putative, expressed
LOC_Os06g35060	-0.865082	-1.3049	-0.732766	-1.54998	-0.996188	-1.71008	-1.10581	-1.70398	-1.05643	-1.4858	-1.37097	1.37984	heavy metal-associated domain containing protein, expressed
LOC_Os05g14240	-0.756683	-1.30916	-1.27885	1.46813	0.228236	-0.883352	-0.599279	-1.27021	1.72947	1.40135	-0.00572611	-1.30423	aquaporin protein, putative, expressed
LOC_Os09g37710	0.307737	-1.31074	-0.695067	-0.892822	-0.531661	0.192381	0.374633	-0.910157	-0.5364	-1.8519	-2.76764	0.312306	NIN, putative, expressed
LOC_Os02g19650	-0.368671	-1.31983	-1.43294	-0.31457	-0.0962892	-0.63317	0.0763494	-0.743904	2.68614	0.751447	0.702611	-0.0322812	hydrolase, alpha/beta fold family domain containing protein, expressed
LOC_Os03g02040	2.33593	-1.41329	0.521796	2.16771	1.60116	0.222272	-1.37564	-1.27296	0.129	2.40573	2.02265	-1.42722	remorin, putative, expressed
LOC_Os03g02860	-1.42553	-1.43108	-0.958168	-1.24963	1.59501	-0.230009	-0.791146	-1.48192	-0.459527	-1.03468	2.00647	0.0515771	heavy metal-associated domain containing protein, expressed
LOC_Os06g13720	-0.369934	-1.45139	3.18398	-0.396002	2.30081	-0.686715	-0.455589	-1.04671	-0.928691	-0.0769479	-0.859549	-0.744647	dehydrogenase E1 component domain containing protein, expressed
LOC_Os10g38880	-1.13243	-1.4642	-0.830811	-2.24521	-3.16568	-0.78557	-0.620201	-1.08032	-0.63725	-2.1177	-3.14991	-1.87642	DUF623 domain containing protein, expressed
LOC_Os12g25660	-2.73686	-1.47748	-2.69244	1.6781	0.22162	-1.67469	-3.38438	-3.81482	-2.92898	1.25905	-0.140136	-1.19785	cytochrome P450, putative, expressed
LOC_Os04g46130	-1.0758	-1.49907	-0.67586	1.69318	0.25874	-1.40824	-0.0846489	-0.406977	-0.194687	-1.03102	1.23779	-0.0933502	plastocyanin-like domain containing protein, putative, expressed
LOC_Os07g39520	1.14196	-1.50176	1.14982	0.229077	-0.027722	-0.208734	0.59798	1.40255	0.716205	0.190864	-0.132237	-0.481131	STE_PAK_Ste20_Slob_Wnk.5 - STE kinases include homologs to sterile 7, sterile 11 and sterile 20 from yeast, expressed
LOC_Os07g40290	1.47201	-1.502	1.25844	0.335985	-0.306004	-1.80447	0.835561	1.2784	1.12408	1.40886	0.828355	-0.349487	OsGH3.8 - Probable indole-3-acetic acid-amido synthetase, expressed
LOC_Os07g41160	-1.58049	-1.50661	0.784061	0.530254	0.377325	-0.680483	-1.6588	1.31918	0.00313559	0.891431	0.165129	-0.780693	protein of unknown function DUF1675 domain containing protein, expressed
LOC_Os04g10160	1.91347	-1.51315	1.9496	-1.10848	-1.64578	-1.56656	1.80231	1.60152	1.92831	-0.39124	-1.53462	2.01715	cytochrome P450, putative, expressed
LOC_Os07g44440	-1.5957	-1.52131	0.807058	-1.68025	-2.30908	1.35276	#NUM!	#NUM!	#NUM!	-1.54695	-2.26348	1.59713	peroxiredoxin, putative, expressed
LOC_Os07g48830	-1.60859	-1.54801	1.20777	-1.69711	-0.715758	-1.8731	-1.68699	-1.88974	1.00086	-1.56723	-2.29586	1.56867	glycosyl transferase 8 domain containing protein, putative, expressed
LOC_Os07g49000	-1.61476	-1.55146	0.220722	#NUM!	#NUM!	-1.87456	-1.39456	-1.15821	0.134764	-1.56941	-2.29974	-0.965348	DNAJ heat shock N-terminal domain-containing protein, putative, expressed
LOC_Os08g02700	-1.63516	-1.56532	0.907314	-0.384945	-1.07236	-1.42206	-1.70074	-1.9125	-1.65381	0.934537	0.162899	0.317757	fructose-bisphospate aldolase isozyme, putative, expressed
LOC_Os08g04560	-1.65194	-1.56858	0.528743	-1.72449	-2.37354	-1.88942	0.266118	1.19572	-0.450129	1.30644	-2.34236	1.55226	decarboxylase, putative, expressed
LOC_Os08g06170	-1.65526	-1.57632	1.08579	-1.72516	-2.38014	-0.0794303	-1.70883	1.17679	1.16377	0.552566	1.33342	0.757887	berberine and berberine like domain containing protein, expressed
LOC_Os09g31430	-1.6812	-1.59581	-1.50594	-1.31523	-1.08979	0.546976	-1.74294	-1.96519	-1.69641	-1.20933	-1.38067	1.12856	Os9bglu30 - beta-glucosidase, similar to Os4bglu12 exoglucanase, expressed
LOC_Os08g35160	-1.69632	-1.61847	-1.11499	-1.0298	0.159258	-0.153615	-1.77094	-1.982	-1.71889	-1.63333	-1.12835	-0.91825	heat shock protein DnaJ, putative, expressed
LOC_Os08g37874	-1.70529	-1.63078	1.24562	1.16099	0.339169	-1.98586	-1.78391	-1.98535	0.954111	1.44956	0.214529	-1.50304	2-nitropropane dioxygenase family, putative, expressed
LOC_Os04g49210	-1.47994	-1.64636	-0.911732	-0.415405	0.210239	-1.58806	-1.51877	1.50162	-1.35108	-1.13082	-1.18223	1.96583	naringenin,2-oxoglutarate 3-dioxygenase, putative, expressed
LOC_Os09g21180	-1.76756	-1.69908	1.49576	-1.89553	-2.65011	-0.220544	-1.87131	-2.06082	0.387687	-1.73318	-2.58316	0.989959	homeobox associated leucine zipper, putative, expressed
LOC_Os09g31482	-1.80613	-1.75417	1.20796	-1.93575	-2.70516	-2.11897	1.41365	-2.11284	1.36524	-1.82506	-2.70273	-1.60897	splicing factor U2AF, putative, expressed
LOC_Os09g31514	-1.80644	-1.75631	0.577748	1.0288	-2.70819	1.11301	1.13766	1.13933	0.0749183	-1.82641	-2.70412	-1.61607	dihydroflavonol-4-reductase, putative, expressed
LOC_Os09g35600	-1.82764	-1.7758	-0.305498	-0.607845	-1.26969	0.551615	-0.608261	-1.43835	-0.109418	-0.747191	-0.970054	0.664655	MATE domain containing protein, expressed
LOC_Os09g35790	1.87056	-1.77622	1.63618	-1.95791	-2.75647	0.962856	-1.94931	-2.12474	1.66364	-1.84403	-2.73362	-1.63721	HSF-type DNA-binding domain containing protein, expressed
LOC_Os05g48200	-0.221045	-1.78917	-2.26377	-0.330292	-1.29973	0.192683	0.159076	-2.24685	-3.04721	1.3453	-0.54314	1.8105	glutamate synthase, chloroplast precursor, putative, expressed
LOC_Os05g50340	-1.85264	-1.8217	-1.71431	0.956837	1.33399	1.1506	0.697967	0.863871	1.0048	0.922578	0.885871	1.28316	MYB family transcription factor, putative, expressed
LOC_Os09g39940	-1.86131	-1.82879	0.867168	-2.01642	-2.8329	0.202981	-1.9714	-2.18695	1.06752	-1.8894	-2.80196	1.43108	plastocyanin-like domain containing protein, putative, expressed
LOC_Os01g37590	1.21933	-1.87697	-1.75483	-0.594656	-0.356405	-0.941048	0.0617681	0.420435	0.594758	0.40777	0.479244	0.575022	peptide transporter PTR2, putative, expressed
LOC_Os10g23050	-1.90832	-1.89845	1.17761	0.256441	0.214206	-0.861459	0.516443	0.566132	-0.35224	1.02792	-0.0850235	-0.111195	helix-loop-helix DNA-binding protein, putative, expressed
LOC_Os10g30530	0.968338	-1.93729	0.662334	1.30382	1.23172	0.0920586	1.07048	-2.31258	0.65591	-2.01229	-2.99745	0.450926	lectin-like receptor kinase, putative, expressed
LOC_Os10g35950	-1.96896	-1.96142	-0.576158	-1.32053	-0.325737	-0.899305	-2.09488	-2.40062	-1.0875	-0.572921	0.287098	0.0553021	transferase family protein, putative, expressed
LOC_Os10g41550	1.17339	-2.08691	0.329153	1.20313	-0.63264	-1.3833	-2.19953	-2.61272	0.75899	1.31994	-0.983972	-1.15751	beta-amylase, putative, expressed
LOC_Os11g04030	1.41896	-2.1114	1.32099	-0.0706024	-3.359	-2.47546	0.847878	-2.63962	1.1158	-0.337891	0.94205	0.18937	major facilitator superfamily antiporter, putative, expressed
LOC_Os11g04720	-2.10614	-2.11786	-0.260783	-0.00800817	-1.23823	-0.700936	-2.26753	-2.6625	-0.161155	0.259985	-0.80762	-0.380605	OsRR10 type-A response regulator, expressed
LOC_Os11g06770	-2.13258	-2.14832	0.357229	-2.38235	-0.908459	-2.49868	-2.35295	1.83804	0.980187	-2.25261	0.0584963	-2.46548	ethylene-responsive transcription factor ERF110, putative, expressed
LOC_Os11g18570	-2.19495	-2.26854	0.878119	-0.133042	-0.144392	-0.374194	0.870504	-0.503376	-0.0298744	-2.32924	-0.0231783	0.0353256	cytochrome P450, putative, expressed
LOC_Os11g29710	1.15482	-2.32807	0.564156	0.783116	1.06214	0.705077	0.0256198	0.773262	0.805915	-2.41124	-3.57009	-2.12583	OsFBO4 - F-box and other domain containing protein, expressed
LOC_Os11g31940	-1.20731	-2.37902	0.297095	-2.55913	-0.924901	-0.892257	-0.723077	-1.32164	0.0721577	-2.44441	-1.28735	-0.93959	GDSL-like lipase/acylhydrolase, putative, expressed
LOC_Os11g34870	-2.30504	-2.38746	1.05146	-2.57518	-3.74453	1.04182	-2.56623	-2.98519	1.27526	-2.47142	-3.62501	-2.25139	expressed protein
LOC_Os12g39360	-2.38007	-2.45228	-2.23582	-2.69139	-3.90148	0.629871	-2.7741	-3.14964	-2.49962	-2.54349	-3.80915	0.536813	aspartic proteinase nepenthesin precursor, putative, expressed
LOC_Os12g05050	1.44589	-2.69853	0.824166	1.18561	-4.02354	-0.795522	1.27433	-3.51584	1.0595	-2.82345	-4.01997	0.348918	stem-specific protein TSJT1, putative, expressed
LOC_Os12g08260	-2.60867	-2.75167	0.779505	-3.04882	-4.06732	0.704459	-3.13347	-3.57331	-2.76365	-2.8996	-4.1894	-2.81947	dehydrogenase E1 component domain containing protein, expressed
LOC_Os02g02930	-2.67742	-2.89633	-2.59894	-3.20226	-4.20853	-3.41146	-3.25589	-3.77412	-2.85118	-3.07994	-4.3982	-2.94204	terpene synthase, putative, expressed
LOC_Os12g18560	-2.68054	-2.92344	1.29535	-3.21634	-4.22507	-0.31811	1.28447	1.47949	0.35338	-3.09789	-4.4884	0.71088	invertase/pectin methylesterase inhibitor family protein, putative, expressed
LOC_Os02g08270	1.35324	-2.99548	-2.69656	-0.622462	-0.91296	-1.10427	-1.35964	0.248569	-1.12517	-0.192142	0.196256	#NUM!	class I glutamine amidotransferase, putative, expressed
LOC_Os10g35460	-2.99003	-3.24221	-3.12078	0.709114	0.054105	1.2132	-0.751684	-0.332935	0.831144	0.901186	-0.0948147	-3.3725	COBRA, putative, expressed
LOC_Os02g48770	-3.0284	-3.5055	-3.41637	-3.61304	-5.01236	0.356755	1.30569	-4.15621	-3.1212	-3.58445	-5.60083	0.381819	SAM dependent carboxyl methyltransferase, putative, expressed
LOC_Os12g40260	-3.04847	-3.54758	0.996467	-3.62522	-5.18768	-0.255334	-4.00189	-4.16357	-3.41189	-3.60822	-5.6465	0.44056	WD-40 repeat family protein, putative, expressed
LOC_Os11g45740	#NUM!	#NUM!	#NUM!	-2.74465	1.2569	-0.00667477	0.594457	0.723366	0.16016	-2.59856	1.43869	0.086005	MYB family transcription factor, putative, expressed
LOC_Os01g12130	-2.03233	#NUM!	1.10094	-1.69671	4.37677	1.59005	-0.721683	4.80349	0.62617	-0.507883	0.812743	4.60663	nodulin MtN3 family protein, putative, expressed
LOC_Os02g36030	#NUM!	#NUM!	#NUM!	-1.79269	1.87096	1.04714	#NUM!	#NUM!	-1.30591	#NUM!	2.33148	2.6601	cytochrome P450, putative, expressed
LOC_Os03g16610	#NUM!	#NUM!	-0.578934	1.9987	#NUM!	#NUM!	#NUM!	-0.968964	#NUM!	#NUM!	#NUM!	#NUM!	laccase precursor protein, putative, expressed
