# Supplementary material for: Meta-Analysis of Salt Stress Transcriptome Responses in Different Rice Genotypes at the Seedling Stage
Source: Plants (Basel). 2019 Mar 12;8(3):64. doi: 10.3390/plants8030064 (PMC6473595; doi:10.3390/plants8030064)
Supplement: Supplementary file 1 [file plants-08-00064-s001.zip › sup/Table S12.xlsx]

## Sheet: Sheet1
LOC_Os05g44210
LOC_Os03g60560
LOC_Os02g02840
LOC_Os01g54890
LOC_Os05g10670
LOC_Os01g66120
LOC_Os01g32120
LOC_Os01g20160
LOC_Os03g09250
LOC_Os09g13570
LOC_Os04g43680
LOC_Os01g39020
LOC_Os02g17500
LOC_Os01g74410
LOC_Os06g27760
LOC_Os06g36560
LOC_Os05g45020
LOC_Os05g51670
LOC_Os03g60080
LOC_Os01g45990
LOC_Os05g34730
LOC_Os01g70310
LOC_Os11g08210
LOC_Os06g33520
LOC_Os05g25770
LOC_Os10g25010
LOC_Os03g20090
LOC_Os10g28000
LOC_Os01g53220
LOC_Os02g43790
LOC_Os04g51610
LOC_Os02g04630
LOC_Os01g72530
LOC_Os05g44050
