# Supplementary material for: Meta-Analysis of Salt Stress Transcriptome Responses in Different Rice Genotypes at the Seedling Stage
Source: Plants (Basel). 2019 Mar 12;8(3):64. doi: 10.3390/plants8030064 (PMC6473595; doi:10.3390/plants8030064)
Supplement: Supplementary file 1 [file plants-08-00064-s001.zip › sup/Table S13.xlsx]

## Sheet: Sheet1
Co-localization of DEGs onto the previous detected QTLs responsible for salt treatment in rice.
QTL Accession ID	Chr	Published Symbol	Position	Associated Markers	Gene Number	Gene ID
AQEM001	1	qSDS-1	33,956,950-37,713,775 bp	C813, C86, C1370, S13312	93	LOC_Os01g58760	LOC_Os01g58860	LOC_Os01g58890	LOC_Os01g58960	LOC_Os01g58970	LOC_Os01g59000	LOC_Os01g59020	LOC_Os01g59050	LOC_Os01g59080	LOC_Os01g59090	LOC_Os01g59100	LOC_Os01g59120	LOC_Os01g59150	LOC_Os01g59570	LOC_Os01g59730	LOC_Os01g59740	LOC_Os01g59780	LOC_Os01g59790	LOC_Os01g59840	LOC_Os01g60010	LOC_Os01g60020	LOC_Os01g60330	LOC_Os01g60340	LOC_Os01g60490	LOC_Os01g60520	LOC_Os01g60540	LOC_Os01g60700	LOC_Os01g60740	LOC_Os01g60770	LOC_Os01g61044	LOC_Os01g61080	LOC_Os01g61160	LOC_Os01g61200	LOC_Os01g61330	LOC_Os01g61560	LOC_Os01g61610	LOC_Os01g61620	LOC_Os01g61690	LOC_Os01g61880	LOC_Os01g61940	LOC_Os01g61990	LOC_Os01g62010	LOC_Os01g62060	LOC_Os01g62130
AQEM006	1	qSKC-1	9,820,009-11,232,822 bp	C1211, S2139, C955, C178	23	LOC_Os01g17160	LOC_Os01g17170	LOC_Os01g17240	LOC_Os01g17330	LOC_Os01g17470	LOC_Os01g18170	LOC_Os01g18240	LOC_Os01g18320	LOC_Os01g18375	LOC_Os01g18400	LOC_Os01g18584	LOC_Os01g18950	LOC_Os01g18970	LOC_Os01g19020	LOC_Os01g19170	LOC_Os01g19220	LOC_Os01g19260	LOC_Os01g19290	LOC_Os01g19330	LOC_Os01g19430	LOC_Os01g19610	LOC_Os01g19750	LOC_Os01g19770
AQGR001	1	qST1	33,659,162-38,531,467	RZ569, RG109, C949	122	LOC_Os01g58240	LOC_Os01g58270	LOC_Os01g58280	LOC_Os01g58290	LOC_Os01g58380	LOC_Os01g58420	LOC_Os01g58550	LOC_Os01g58620	LOC_Os01g58640	LOC_Os01g58650	LOC_Os01g58680	LOC_Os01g58730	LOC_Os01g58760	LOC_Os01g58860	LOC_Os01g58890	LOC_Os01g58960	LOC_Os01g58970	LOC_Os01g59000	LOC_Os01g59020	LOC_Os01g59050	LOC_Os01g59080	LOC_Os01g59090	LOC_Os01g59100	LOC_Os01g59120	LOC_Os01g59150	LOC_Os01g59570	LOC_Os01g59730	LOC_Os01g59740	LOC_Os01g59780	LOC_Os01g59790	LOC_Os01g59840	LOC_Os01g60010	LOC_Os01g60020	LOC_Os01g60330	LOC_Os01g60340	LOC_Os01g60490	LOC_Os01g60520	LOC_Os01g60540	LOC_Os01g60700	LOC_Os01g60740	LOC_Os01g60770	LOC_Os01g61044	LOC_Os01g61080	LOC_Os01g61160
AQEM008	1	qRNTQ-1	33,956,950-37,713,775 bp	C813, C86, C1370, S13312	93	LOC_Os01g58760	LOC_Os01g58860	LOC_Os01g58890	LOC_Os01g58960	LOC_Os01g58970	LOC_Os01g59000	LOC_Os01g59020	LOC_Os01g59050	LOC_Os01g59080	LOC_Os01g59090	LOC_Os01g59100	LOC_Os01g59120	LOC_Os01g59150	LOC_Os01g59570	LOC_Os01g59730	LOC_Os01g59740	LOC_Os01g59780	LOC_Os01g59790	LOC_Os01g59840	LOC_Os01g60010	LOC_Os01g60020	LOC_Os01g60330	LOC_Os01g60340	LOC_Os01g60490	LOC_Os01g60520	LOC_Os01g60540	LOC_Os01g60700	LOC_Os01g60740	LOC_Os01g60770	LOC_Os01g61044	LOC_Os01g61080	LOC_Os01g61160	LOC_Os01g61200	LOC_Os01g61330	LOC_Os01g61560	LOC_Os01g61610	LOC_Os01g61620	LOC_Os01g61690	LOC_Os01g61880	LOC_Os01g61940	LOC_Os01g61990	LOC_Os01g62010	LOC_Os01g62060	LOC_Os01g62130
AQGR002	3	qST3	22,798,284-22,830,744 bp	RG179, RG96, RZ598, RZ585, RM16, RZ403	1	LOC_Os03g41064
AQCL001	3		484,860-485,333 bp	RG104, RG348	0
AQEM009	4	qRKC-4	19,928,370-22,355,854 bp	C891, C513, C335	48	LOC_Os04g33240	LOC_Os04g33290	LOC_Os04g33490	LOC_Os04g33520	LOC_Os04g33530	LOC_Os04g33570	LOC_Os04g33600	LOC_Os04g33630	LOC_Os04g33660	LOC_Os04g33690	LOC_Os04g33740	LOC_Os04g33900	LOC_Os04g33920	LOC_Os04g33930	LOC_Os04g34010	LOC_Os04g34240	LOC_Os04g34250	LOC_Os04g34270	LOC_Os04g34300	LOC_Os04g34330	LOC_Os04g34390	LOC_Os04g34410	LOC_Os04g34420	LOC_Os04g34490	LOC_Os04g34970	LOC_Os04g35030	LOC_Os04g35114	LOC_Os04g35270	LOC_Os04g35310	LOC_Os04g35370	LOC_Os04g35420	LOC_Os04g35430	LOC_Os04g35510	LOC_Os04g35560	LOC_Os04g35600	LOC_Os04g35880	LOC_Os04g36070	LOC_Os04g36600	LOC_Os04g36720	LOC_Os04g36740	LOC_Os04g36750	LOC_Os04g36770	LOC_Os04g36800	LOC_Os04g36890
AQCL002	4		33,663,984-33,664,487 bp	RG143, RG620, RG214	0
AQCL003	5		18,874,932-18,875,558 bp	RG13	0
AQCL004	6		22,862,400-22,862,821 bp	RG716, RG1028	0
AQEM002	6	qSDS-6	21,605,889-24,919,236 bp	C214, R2549, R2123, R276	35	LOC_Os06g36850	LOC_Os06g36880	LOC_Os06g36920	LOC_Os06g36930	LOC_Os06g37080	LOC_Os06g37150	LOC_Os06g37160	LOC_Os06g37224	LOC_Os06g37300	LOC_Os06g37510	LOC_Os06g37560	LOC_Os06g37590	LOC_Os06g37750	LOC_Os06g38080	LOC_Os06g38590	LOC_Os06g38990	LOC_Os06g39040	LOC_Os06g39060	LOC_Os06g39080	LOC_Os06g39240	LOC_Os06g39260	LOC_Os06g39330	LOC_Os06g39780	LOC_Os06g40020	LOC_Os06g40030	LOC_Os06g40060	LOC_Os06g40070	LOC_Os06g40170	LOC_Os06g40180	LOC_Os06g40640	LOC_Os06g40700	LOC_Os06g40818	LOC_Os06g41070	LOC_Os06g41360	LOC_Os06g41590
AQEM004	7	qSNC-7	2,633,784-4,575,215 bp	C1057, R2401, S2329, L538T7	30	LOC_Os07g05630	LOC_Os07g05940	LOC_Os07g06130	LOC_Os07g06175	LOC_Os07g06450	LOC_Os07g06470	LOC_Os07g06540	LOC_Os07g06570	LOC_Os07g06590	LOC_Os07g06800	LOC_Os07g07170	LOC_Os07g07230	LOC_Os07g07240	LOC_Os07g07320	LOC_Os07g07410	LOC_Os07g07420	LOC_Os07g07430	LOC_Os07g07480	LOC_Os07g07540	LOC_Os07g07790	LOC_Os07g07860	LOC_Os07g08150	LOC_Os07g08160	LOC_Os07g08300	LOC_Os07g08320	LOC_Os07g08420	LOC_Os07g08430	LOC_Os07g08460	LOC_Os07g08500	LOC_Os07g08710
AQEM010	7	qRKC-7	2,633,784-4,575,215 bp	C1057, R2401, S2329, L538T7	30	LOC_Os07g05630	LOC_Os07g05940	LOC_Os07g06130	LOC_Os07g06175	LOC_Os07g06450	LOC_Os07g06470	LOC_Os07g06540	LOC_Os07g06570	LOC_Os07g06590	LOC_Os07g06800	LOC_Os07g07170	LOC_Os07g07230	LOC_Os07g07240	LOC_Os07g07320	LOC_Os07g07410	LOC_Os07g07420	LOC_Os07g07430	LOC_Os07g07480	LOC_Os07g07540	LOC_Os07g07790	LOC_Os07g07860	LOC_Os07g08150	LOC_Os07g08160	LOC_Os07g08300	LOC_Os07g08320	LOC_Os07g08420	LOC_Os07g08430	LOC_Os07g08460	LOC_Os07g08500	LOC_Os07g08710
AQEM003	7	qSDS-7	4,573,316-7,739,951 bp	R2401, L538T7, C1057, C39	37	LOC_Os07g08860	LOC_Os07g09050	LOC_Os07g09140	LOC_Os07g09190	LOC_Os07g09310	LOC_Os07g09370	LOC_Os07g09420	LOC_Os07g09470	LOC_Os07g09530	LOC_Os07g09560	LOC_Os07g09590	LOC_Os07g09670	LOC_Os07g09890	LOC_Os07g10160	LOC_Os07g10190	LOC_Os07g10230	LOC_Os07g10240	LOC_Os07g10350	LOC_Os07g10400	LOC_Os07g10410	LOC_Os07g10530	LOC_Os07g10590	LOC_Os07g10620	LOC_Os07g10630	LOC_Os07g10840	LOC_Os07g10860	LOC_Os07g11440	LOC_Os07g11739	LOC_Os07g11870	LOC_Os07g12240	LOC_Os07g12340	LOC_Os07g12680	LOC_Os07g12710	LOC_Os07g12770	LOC_Os07g12890	LOC_Os07g13100	LOC_Os07g13170
AQEM005	7	qSNTQ-7	2,633,784-4,575,215 bp	C1057, R2401, S2329, L538T7	30	LOC_Os07g05630	LOC_Os07g05940	LOC_Os07g06130	LOC_Os07g06175	LOC_Os07g06450	LOC_Os07g06470	LOC_Os07g06540	LOC_Os07g06570	LOC_Os07g06590	LOC_Os07g06800	LOC_Os07g07170	LOC_Os07g07230	LOC_Os07g07240	LOC_Os07g07320	LOC_Os07g07410	LOC_Os07g07420	LOC_Os07g07430	LOC_Os07g07480	LOC_Os07g07540	LOC_Os07g07790	LOC_Os07g07860	LOC_Os07g08150	LOC_Os07g08160	LOC_Os07g08300	LOC_Os07g08320	LOC_Os07g08420	LOC_Os07g08430	LOC_Os07g08460	LOC_Os07g08500	LOC_Os07g08710
AQEM011	7	qRKTQ-7	2,633,784-4,575,215 bp	C1057, R2401, S2329, L538T7	30	LOC_Os07g05630	LOC_Os07g05940	LOC_Os07g06130	LOC_Os07g06175	LOC_Os07g06450	LOC_Os07g06470	LOC_Os07g06540	LOC_Os07g06570	LOC_Os07g06590	LOC_Os07g06800	LOC_Os07g07170	LOC_Os07g07230	LOC_Os07g07240	LOC_Os07g07320	LOC_Os07g07410	LOC_Os07g07420	LOC_Os07g07430	LOC_Os07g07480	LOC_Os07g07540	LOC_Os07g07790	LOC_Os07g07860	LOC_Os07g08150	LOC_Os07g08160	LOC_Os07g08300	LOC_Os07g08320	LOC_Os07g08420	LOC_Os07g08430	LOC_Os07g08460	LOC_Os07g08500	LOC_Os07g08710
AQEM007	9	qRNC-9	14,362,062-17,837,010 bp	R1751, R2638, R79, C609	64	LOC_Os09g24220	LOC_Os09g24320	LOC_Os09g24530	LOC_Os09g24580	LOC_Os09g24840	LOC_Os09g25070	LOC_Os09g25100	LOC_Os09g25150	LOC_Os09g25290	LOC_Os09g25380	LOC_Os09g25430	LOC_Os09g25490	LOC_Os09g25570	LOC_Os09g25610	LOC_Os09g25770	LOC_Os09g25784	LOC_Os09g25800	LOC_Os09g25980	LOC_Os09g26050	LOC_Os09g26160	LOC_Os09g26310	LOC_Os09g26340	LOC_Os09g26360	LOC_Os09g26380	LOC_Os09g26420	LOC_Os09g26570	LOC_Os09g26620	LOC_Os09g26760	LOC_Os09g26810	LOC_Os09g26880	LOC_Os09g26900	LOC_Os09g26920	LOC_Os09g26940	LOC_Os09g26960	LOC_Os09g27010	LOC_Os09g27050	LOC_Os09g27060	LOC_Os09g27210	LOC_Os09g27230	LOC_Os09g27500	LOC_Os09g27510	LOC_Os09g27580	LOC_Os09g27700	LOC_Os09g27750
[truncated: 78 more columns]
