# Supplementary material for: Meta-Analysis of Salt Stress Transcriptome Responses in Different Rice Genotypes at the Seedling Stage
Source: Plants (Basel). 2019 Mar 12;8(3):64. doi: 10.3390/plants8030064 (PMC6473595; doi:10.3390/plants8030064)
Supplement: Supplementary file 1 [file plants-08-00064-s001.zip › sup/Table S2.xlsx]

## Sheet: Sheet1
Primers	Sequences
LOC_Os05g46480F	AGGGATCACTAGACGCCGTGAA
LOC_Os05g46480R	CGATACAGACTCAAAACGACACAAA
LOC_Os06g46740F	GTGCAGTGTAAAGTTAAATGAAATCGA
LOC_Os06g46740R	TTCACTATCATTATTCCACCAATGC
LOC_Os04g43200F	TTGTGTGTGTTGTTGTGTGGACTAT
LOC_Os04g43200R	GATAGTACATAATGTATGTTCCAACCG
LOC_Os05g03130F	TTAGTTGGTTTCTATTATGTAAGTC
LOC_Os05g03130R	TAGTCTAGGCGACTAGCTCCACTGA
LOC_Os08g39730F	TGCTAGTGAACTACAAGCAAGCTAG
LOC_Os08g39730R	AACAAGTAGGATTACAAAGAAACAAAAG
LOC_Os07g34520F	GACCGTGCAGGGTGGCATCT
LOC_Os07g34520R	GCTCCTTGGCTGAAGTCCAGAGTG
