# Supplementary material for: Meta-Analysis of Salt Stress Transcriptome Responses in Different Rice Genotypes at the Seedling Stage
Source: Plants (Basel). 2019 Mar 12;8(3):64. doi: 10.3390/plants8030064 (PMC6473595; doi:10.3390/plants8030064)
Supplement: Supplementary file 1 [file plants-08-00064-s001.zip › sup/Table S3.xls]

## Sheet: allDEGsDesAtDes
	DATA	LogFC	Pvaule	up/down	MSU7.0-Description	blastP to Arabidopsis Description
TCN1ShootControl vs Salt 3h	LOC_Os05g46480	9.7784	2.07801e-10	up	late embryogenesis abundant protein, group 3, putative, expressed	Late embryogenesis abundant protein (LEA) family protein
TCN1ShootControl vs Salt 3h	LOC_Os05g31670	8.73437	4.39199e-06	up	AWPM-19-like membrane family protein, putative, expressed	AWPM-19-like family protein
TCN1ShootControl vs Salt 3h	LOC_Os06g46740	8.19166	2.06345e-06	up	early nodulin 20 precursor, putative, expressed	early nodulin-like protein 9
TCN1ShootControl vs Salt 3h	LOC_Os08g23870	8.10708	1.68887e-09	up	late embryogenesis abundant group 1, putative, expressed	---
TCN1ShootControl vs Salt 3h	LOC_Os01g19770	7.84059	1.26684e-08	up	mitochondrial import inner membrane translocase subunit Tim17, putative, expressed	Mitochondrial import inner membrane translocase subunit Tim17/Tim22/Tim23 family protein
TCN1ShootControl vs Salt 3h	LOC_Os01g54030	7.75869	2.16716e-06	up	NADP-dependent malic enzyme, putative, expressed	NADP-malic enzyme 1
TCN1ShootControl vs Salt 3h	LOC_Os03g17790	7.65497	1.66445e-06	up	OsRCI2-5 - Putative low temperature and salt responsive protein, expressed	uncharacterized protein LOC111830941
TCN1ShootControl vs Salt 3h	LOC_Os02g43330	7.63611	5.68386e-05	up	homeobox associated leucine zipper, putative, expressed	homeobox 7
TCN1ShootControl vs Salt 3h	LOC_Os10g39610	7.62779	1.26528e-08	up	expressed protein	---
TCN1ShootControl vs Salt 3h	LOC_Os04g43200	7.20413	1.18226e-05	up	caleosin related protein, putative, expressed	Caleosin-related family protein
TCN1ShootControl vs Salt 3h	LOC_Os06g48300	7.07649	1.37356e-07	up	protein phosphatase 2C, putative, expressed	HOPW1-1-interacting 2
TCN1ShootControl vs Salt 3h	LOC_Os05g03130	6.88048	9.02897e-09	up	OsRCI2-7 - Putative low temperature and salt responsive protein, expressed	uncharacterized protein LOC111830941
TCN1ShootControl vs Salt 3h	LOC_Os01g50910	6.85057	7.85899e-05	up	late embryogenesis abundant protein, group 3, putative, expressed	Late embryogenesis abundant protein (LEA) family protein
TCN1ShootControl vs Salt 3h	LOC_Os04g34970	6.73403	1.10515e-06	up	AP2 domain containing protein, expressed	related to AP2 6
TCN1ShootControl vs Salt 3h	LOC_Os08g39730	6.67661	8.18357e-07	up	cytochrome P450, putative, expressed	cytochrome P450, family 76, subfamily C, polypeptide 4
TCN1ShootControl vs Salt 3h	LOC_Os03g20680	6.58569	5.26688e-07	up	late embryogenesis abundant protein 1, putative, expressed	late embryogenesis abundant protein, putative / LEA protein
TCN1ShootControl vs Salt 3h	LOC_Os04g33920	6.57443	1.83189e-06	up	LTPL102 - Protease inhibitor/seed storage/LTP family protein precursor, expressed	Bifunctional inhibitor/lipid-transfer protein/seed storage 2S albumin superfamily protein
TCN1ShootControl vs Salt 3h	LOC_Os07g34520	6.52713	1.08828e-06	up	isocitrate lyase, putative, expressed	isocitrate lyase
TCN1ShootControl vs Salt 3h	LOC_Os05g31020	6.46558	8.06413e-06	up	eukaryotic peptide chain release factor subunit 1-1, putative, expressed	eukaryotic release factor 1-2
TCN1ShootControl vs Salt 3h	LOC_Os03g19290	6.38302	2.02036e-11	up	mitochondrial import inner membrane translocase subunit Tim17, putative, expressed	Mitochondrial import inner membrane translocase subunit Tim17/Tim22/Tim23 family protein
TCN1ShootControl vs Salt 3h	LOC_Os06g13720	6.35085	1.00197e-06	up	dehydrogenase E1 component domain containing protein, expressed	Thiamin diphosphate-binding fold (THDP-binding) superfamily protein
TCN1ShootControl vs Salt 3h	LOC_Os05g39250	6.30414	0.000858052	up	phosphatidylethanolamine-binding protein, putative, expressed	PEBP (phosphatidylethanolamine-binding protein) family protein
TCN1ShootControl vs Salt 3h	LOC_Os06g23350	6.03753	6.32843e-07	up	late embryogenesis abundant protein D-34, putative, expressed	Seed maturation protein
TCN1ShootControl vs Salt 3h	LOC_Os01g50700	5.94124	2.44873e-05	up	dehydrin family protein, expressed	DNAJ heat shock N-terminal domain-containing protein
TCN1ShootControl vs Salt 3h	LOC_Os02g57840	5.93764	1.85679e-07	up	remorin C-terminal domain containing protein, putative, expressed	Remorin family protein
TCN1ShootControl vs Salt 3h	LOC_Os03g57960	5.84659	5.55824e-06	up	cupin domain containing protein, expressed	cupin family protein
TCN1ShootControl vs Salt 3h	LOC_Os08g02030	5.82936	5.55569e-06	up	transferase family protein, putative, expressed	HXXXD-type acyl-transferase family protein
TCN1ShootControl vs Salt 3h	LOC_Os03g27110	5.74904	1.45397e-07	up	hydrolase protein, putative, expressed	alpha/beta-Hydrolases superfamily protein
TCN1ShootControl vs Salt 3h	LOC_Os04g59540	5.67009	3.68165e-09	up	phosphatidylinositol-4-phosphate 5-Kinase, putative, expressed	1-phosphatidylinositol-3-phosphate 5-kinase FAB1A
TCN1ShootControl vs Salt 3h	LOC_Os10g40040	5.49838	5.18605e-08	up	expressed protein	transmembrane protein
TCN1ShootControl vs Salt 3h	LOC_Os07g05940	5.40974	0.00174605	up	9-cis-epoxycarotenoid dioxygenase 1, chloroplast precursor, putative, expressed	nine-cis-epoxycarotenoid dioxygenase 9
TCN1ShootControl vs Salt 3h	LOC_Os04g51796	5.3742	1.02861e-08	up	DNA repair ATPase-related, putative, expressed	DNA repair ATPase-like protein
TCN1ShootControl vs Salt 3h	LOC_Os05g47730	5.30306	1.54177e-05	up	LTPL153 - Protease inhibitor/seed storage/LTP family protein precursor, expressed	Bifunctional inhibitor/lipid-transfer protein/seed storage 2S albumin superfamily protein
TCN1ShootControl vs Salt 3h	LOC_Os01g12660	5.29507	1.44235e-09	up	AAA-type ATPase family protein, putative, expressed	DAA1
TCN1ShootControl vs Salt 3h	LOC_Os03g02050	5.26612	8.144e-09	up	LTPL151 - Protease inhibitor/seed storage/LTP family protein precursor, expressed	Bifunctional inhibitor/lipid-transfer protein/seed storage 2S albumin superfamily protein
TCN1ShootControl vs Salt 3h	LOC_Os02g54140	5.25391	0.000767382	up	hsp20/alpha crystallin family protein, putative, expressed	HSP20-like chaperones superfamily protein
TCN1ShootControl vs Salt 3h	LOC_Os03g60580	5.20789	0.000439567	up	actin-depolymerizing factor, putative, expressed	actin depolymerizing factor 4
TCN1ShootControl vs Salt 3h	LOC_Os03g61270	5.14335	1.91736e-09	up	OsMan04 - Endo-Beta-Mannanase, expressed	Glycosyl hydrolase superfamily protein
TCN1ShootControl vs Salt 3h	LOC_Os05g49730	5.01105	1.61006e-09	up	protein phosphatase 2C, putative, expressed	highly ABA-induced PP2C protein 3
TCN1ShootControl vs Salt 3h	LOC_Os06g10790	5.00819	3.66385e-08	up	lectin-like receptor kinase, putative, expressed	Concanavalin A-like lectin protein kinase family protein
TCN1ShootControl vs Salt 3h	LOC_Os06g30370	4.93157	2.91223e-05	up	osMFT1 MFT-Like1 homologous to Mother of FT and TFL1 gene; contains Pfam profile PF01161: Phosphatidylethanolamine-binding protein, expressed	PEBP (phosphatidylethanolamine-binding protein) family protein
TCN1ShootControl vs Salt 3h	LOC_Os06g10820	4.86577	0.000313448	up	helix-loop-helix DNA-binding domain containing protein, expressed	basic helix-loop-helix (bHLH) DNA-binding superfamily protein
TCN1ShootControl vs Salt 3h	LOC_Os07g36560	4.85058	5.71196e-06	up	transferase family protein, putative, expressed	HXXXD-type acyl-transferase family protein
TCN1ShootControl vs Salt 3h	LOC_Os12g27830	4.73717	5.53237e-09	up	dehydrogenase/reductase, putative, expressed	hydroxysteroid dehydrogenase 1
TCN1ShootControl vs Salt 3h	LOC_Os04g27670	4.69228	2.44464e-07	up	terpene synthase family, metal binding domain containing protein, expressed	terpene synthase 02
TCN1ShootControl vs Salt 3h	LOC_Os05g43910	4.68961	1.60032e-06	up	cytochrome P450, putative, expressed	cytochrome P450, family 71, subfamily A, polypeptide 22
TCN1ShootControl vs Salt 3h	LOC_Os01g32780	4.66942	5.57626e-06	up	universal stress protein domain containing protein, putative, expressed	Adenine nucleotide alpha hydrolases-like superfamily protein
TCN1ShootControl vs Salt 3h	LOC_Os09g26380	4.46842	2.67725e-05	up	aminotransferase, classes I and II, domain containing protein, expressed	alanine aminotransferas
TCN1ShootControl vs Salt 3h	LOC_Os05g15530	4.41652	0.00027467	up	aminotransferase domain containing protein, putative, expressed	D-aminoacid aminotransferase-like PLP-dependent enzymes superfamily protein
TCN1ShootControl vs Salt 3h	LOC_Os02g33380	4.37854	0.00174502	up	pectinesterase inhibitor domain containing protein, putative, expressed	---
TCN1ShootControl vs Salt 3h	LOC_Os11g05410	4.36483	0.00022658	up	Ser/Thr protein phosphatase family protein, putative, expressed	Purple acid phosphatases superfamily protein
TCN1ShootControl vs Salt 3h	LOC_Os01g50400	4.33803	0.00362079	up	STE_MEKK_ste11_MAP3K.5 - STE kinases include homologs to sterile 7, sterile 11 and sterile 20 from yeast, expressed	mitogen-activated protein kinase kinase kinase 16
TCN1ShootControl vs Salt 3h	LOC_Os05g07810	4.31839	4.18654e-05	up	universal stress protein domain containing protein, putative, expressed	Adenine nucleotide alpha hydrolases-like superfamily protein
TCN1ShootControl vs Salt 3h	LOC_Os03g60560	4.30665	0.00206756	up	ZOS3-21 - C2H2 zinc finger protein, expressed	C2H2 and C2HC zinc fingers superfamily protein
TCN1ShootControl vs Salt 3h	LOC_Os07g47550	4.2807	7.52983e-09	up	glucosyltransferase, putative, expressed	UDP-glucosyl transferase 84B1
TCN1ShootControl vs Salt 3h	LOC_Os02g26720	4.2757	1.2938e-07	up	Inositol 1, 3, 4-trisphosphate 5/6-kinase, putative, expressed	Inositol 1,3,4-trisphosphate 5/6-kinase family protein
TCN1ShootControl vs Salt 3h	LOC_Os09g39910	4.26813	2.79176e-08	up	ABC transporter, ATP-binding protein, putative, expressed	ABC transporter family protein
TCN1ShootControl vs Salt 3h	LOC_Os01g49710	4.2292	4.27744e-12	up	glutathione S-transferase, putative, expressed	glutathione S-transferase TAU 18
TCN1ShootControl vs Salt 3h	LOC_Os06g12290	4.211	3.5851e-06	up	glutathione S-transferase GSTU6, putative, expressed	glutathione S-transferase TAU 10
TCN1ShootControl vs Salt 3h	LOC_Os04g08560	4.20635	0.00304103	up	---	---
TCN1ShootControl vs Salt 3h	LOC_Os03g16940	4.1205	1.88465e-09	up	glyoxalase family protein, putative, expressed	dessication-induced 1VOC superfamily protein
TCN1ShootControl vs Salt 3h	LOC_Os10g30150	4.07697	3.20843e-05	up	universal stress protein domain containing protein, putative, expressed	Adenine nucleotide alpha hydrolases-like superfamily protein
TCN1ShootControl vs Salt 3h	LOC_Os05g15880	4.05617	2.97311e-06	up	glycosyl hydrolase, putative, expressed	chitinase A
TCN1ShootControl vs Salt 3h	LOC_Os09g15670	4.05305	0.00015085	up	protein phosphatase 2C, putative, expressed	highly ABA-induced PP2C protein 3
TCN1ShootControl vs Salt 3h	LOC_Os01g62190	4.04987	0.000934123	up	ZOS1-15 - C2H2 zinc finger protein, expressed	C2H2-type zinc finger family protein
TCN1ShootControl vs Salt 3h	LOC_Os03g48780	4.00537	4.00276e-10	up	Cupin domain containing protein, expressed	germin-like protein 4
TCN1ShootControl vs Salt 3h	LOC_Os10g37660	3.99582	3.57348e-05	up	trehalase precursor, putative, expressed	trehalase 1
TCN1ShootControl vs Salt 3h	LOC_Os03g53340	3.98373	0.000534581	up	HSF-type DNA-binding domain containing protein, expressed	heat shock transcription factor A2
TCN1ShootControl vs Salt 3h	LOC_Os10g39110	3.98356	4.83949e-06	up	expansin precursor, putative, expressed	expansin A7
TCN1ShootControl vs Salt 3h	LOC_Os01g72210	3.9674	2.19784e-07	up	early-responsive to dehydration protein-related, putative, expressed	Early-responsive to dehydration stress protein (ERD4)
TCN1ShootControl vs Salt 3h	LOC_Os01g59780	3.95853	2.9346e-05	up	AP2 domain containing protein, expressed	Integrase-type DNA-binding superfamily protein
TCN1ShootControl vs Salt 3h	LOC_Os04g57160	3.91077	6.87121e-06	up	flavonol synthase/flavanone 3-hydroxylase, putative, expressed	2-oxoglutarate (2OG) and Fe(II)-dependent oxygenase superfamily protein
TCN1ShootControl vs Salt 3h	LOC_Os01g39020	3.89495	6.56894e-08	up	HSF-type DNA-binding domain containing protein, expressed	heat shock transcription factor A2
TCN1ShootControl vs Salt 3h	LOC_Os05g15770	3.89326	2.75028e-06	up	glycosyl hydrolase, putative, expressed	chitinase A
TCN1ShootControl vs Salt 3h	LOC_Os03g16920	3.89152	7.68621e-07	up	DnaK family protein, putative, expressed	heat shock protein 70
TCN1ShootControl vs Salt 3h	LOC_Os11g47510	3.8372	4.75141e-07	up	glycosyl hydrolase, putative, expressed	chitinase A
TCN1ShootControl vs Salt 3h	LOC_Os02g52590	3.79835	2.72882e-05	up	xyloglucan fucosyltransferase, putative, expressed	fucosyltransferase 1
TCN1ShootControl vs Salt 3h	LOC_Os08g41030	3.7922	7.95601e-08	up	AP2 domain containing protein, expressed	---
TCN1ShootControl vs Salt 3h	LOC_Os03g51920	3.78165	0.00283185	up	peptidase, M50 family, putative, expressed	ethylene-dependent gravitropism-deficient and yellow-green-like 3
TCN1ShootControl vs Salt 3h	LOC_Os10g32810	3.7689	0.000223859	up	beta-amylase, putative, expressed	beta-amylase 1
TCN1ShootControl vs Salt 3h	LOC_Os06g35960	3.75745	0.000571887	up	HSF-type DNA-binding domain containing protein, expressed	heat shock transcription factor C1
TCN1ShootControl vs Salt 3h	LOC_Os05g51670	3.74009	1.04534e-06	up	NAD dependent epimerase/dehydratase family protein, putative, expressed	UDP-D-glucose/UDP-D-galactose 4-epimerase 5
TCN1ShootControl vs Salt 3h	LOC_Os07g47670	3.73428	0.00188139	up	hypoxia-responsive family protein, putative, expressed	Hypoxia-responsive family protein
TCN1ShootControl vs Salt 3h	LOC_Os03g46060	3.72854	3.904e-08	up	thaumatin family domain containing protein, expressed	osmotin 34
TCN1ShootControl vs Salt 3h	LOC_Os01g62610	3.72784	1.32492e-08	up	peptidyl-prolyl cis-trans isomerase, FKBP-type, putative, expressed	FKBP-like peptidyl-prolyl cis-trans isomerase family protein
TCN1ShootControl vs Salt 3h	LOC_Os04g40990	3.72275	1.19919e-07	up	malate synthase, glyoxysomal, putative, expressed	malate synthase
TCN1ShootControl vs Salt 3h	LOC_Os12g24020	3.71474	0.000100702	up	rhodanese-like domain containing protein, putative, expressed	sulfurtransferase 18
TCN1ShootControl vs Salt 3h	LOC_Os12g32760	3.71045	4.55407e-07	up	transporter family protein, putative, expressed	polyol/monosaccharide transporter 5
TCN1ShootControl vs Salt 3h	LOC_Os06g25010	3.68287	5.90957e-05	up	glycosyl hydrolase, putative, expressed	chitinase A
TCN1ShootControl vs Salt 3h	LOC_Os09g37976	3.68031	1.41055e-05	up	cupin domain containing protein, expressed	hypothetical protein AXX17_AT1G07450
TCN1ShootControl vs Salt 3h	LOC_Os01g49720	3.6687	8.93868e-06	up	glutathione S-transferase, putative, expressed	glutathione S-transferase TAU 18
TCN1ShootControl vs Salt 3h	LOC_Os02g54254	3.66185	5.75261e-10	up	saccharopine dehydrogenase, putative, expressed	lysine-ketoglutarate reductase/saccharopine dehydrogenase bifunctional enzyme
TCN1ShootControl vs Salt 3h	LOC_Os04g43390	3.65481	3.18335e-05	up	Os4bglu16 - monolignol beta-glucoside homologue, expressed	beta-glucosidase 47
TCN1ShootControl vs Salt 3h	LOC_Os05g24770	3.6468	0.00194847	up	reticulon domain containing protein, putative, expressed	VIRB2-interacting protein 1
TCN1ShootControl vs Salt 3h	LOC_Os06g46920	3.64432	0.000758269	up	dihydroflavonol-4-reductase, putative, expressed	NAD(P)-binding Rossmann-fold superfamily protein
TCN1ShootControl vs Salt 3h	LOC_Os04g13140	3.63401	8.00781e-05	up	vignain precursor, putative, expressed	senescence-associated gene 12
TCN1ShootControl vs Salt 3h	LOC_Os01g12520	3.62277	0.00026387	up	mitochondrial carrier protein, putative, expressed	Mitochondrial substrate carrier family protein
TCN1ShootControl vs Salt 3h	LOC_Os02g09830	3.62181	1.91932e-08	up	bZIP transcription factor domain containing protein, expressed	basic leucine-zipper 42
TCN1ShootControl vs Salt 3h	LOC_Os02g34970	3.60531	1.16666e-07	up	no apical meristem protein, putative, expressed	xylem NAC domain 1
TCN1ShootControl vs Salt 3h	LOC_Os01g37750	3.59579	0.0013568	up	glutathione S-transferase, putative, expressed	Glutathione S-transferase family protein
TCN1ShootControl vs Salt 3h	LOC_Os03g08900	3.59499	0.00341517	up	MATE efflux family protein, putative, expressed	MATE efflux family protein
TCN1ShootControl vs Salt 3h	LOC_Os03g10478	3.5933	6.64014e-06	up	glycosyl hydrolase family 10 protein, putative, expressed	Glycosyl hydrolase family 10 protein
TCN1ShootControl vs Salt 3h	LOC_Os02g32520	3.58438	0.00282668	up	ERD1 protein, chloroplast precursor, putative, expressed	Clp ATPase
TCN1ShootControl vs Salt 3h	LOC_Os01g36790	3.581	2.74024e-07	up	TKL_IRAK_DUF26-lf.2 - DUF26 kinases have homology to DUF26 containing loci, expressed	cysteine-rich RLK (RECEPTOR-like protein kinase) 2
TCN1ShootControl vs Salt 3h	LOC_Os11g24060	3.57338	5.96739e-06	up	permease domain containing protein, putative, expressed	Xanthine/uracil permease family protein
TCN1ShootControl vs Salt 3h	LOC_Os04g12960	3.56733	0.0188219	up	UDP-glucoronosyl/UDP-glucosyl transferase, putative, expressed	UDP-glucosyltransferase 74F2
TCN1ShootControl vs Salt 3h	LOC_Os08g32960	3.56623	0.000286256	up	endonuclease/exonuclease/phosphatase family domain containing protein, expressed	DNAse I-like superfamily protein
TCN1ShootControl vs Salt 3h	LOC_Os02g35770	3.55705	4.70203e-06	up	homeobox associated leucine zipper, putative, expressed	homeobox leucine zipper protein
TCN1ShootControl vs Salt 3h	LOC_Os03g08320	3.55423	0.0282521	up	ZIM domain containing protein, putative, expressed	jasmonate-zim-domain protein 1
TCN1ShootControl vs Salt 3h	LOC_Os04g45810	3.54221	0.00132081	up	homeobox associated leucine zipper, putative, expressed	homeobox 7
TCN1ShootControl vs Salt 3h	LOC_Os03g27280	3.52238	7.00075e-06	up	CAMK_CAMK_like.19 - CAMK includes calcium/calmodulin depedent protein kinases, expressed	Protein kinase superfamily protein
TCN1ShootControl vs Salt 3h	LOC_Os01g20206	3.52112	0.000210162	up	methyltransferase, putative, expressed	S-adenosyl-L-methionine-dependent methyltransferases superfamily protein
TCN1ShootControl vs Salt 3h	LOC_Os02g45380	3.515	9.50605e-06	up	MATE domain containing protein, expressed	MATE efflux family protein
TCN1ShootControl vs Salt 3h	LOC_Os12g37690	3.51027	6.32775e-05	up	MYB family transcription factor, putative, expressed	myb domain protein 112
TCN1ShootControl vs Salt 3h	LOC_Os05g38290	3.48522	0.013006	up	protein phosphatase 2C, putative, expressed	highly ABA-induced PP2C protein 2
TCN1ShootControl vs Salt 3h	LOC_Os01g12580	3.48078	6.89838e-05	up	late embryogenesis abundant protein, putative, expressed	Late embryogenesis abundant protein
TCN1ShootControl vs Salt 3h	LOC_Os01g46970	3.4511	1.72251e-06	up	transcription factor, putative, expressed	G-box binding factor 3
TCN1ShootControl vs Salt 3h	LOC_Os08g07730	3.43619	0.00796286	up	transferase family protein, putative, expressed	HXXXD-type acyl-transferase family protein
TCN1ShootControl vs Salt 3h	LOC_Os05g38530	3.43168	0.0055065	up	DnaK family protein, putative, expressed	heat shock protein 70
TCN1ShootControl vs Salt 3h	LOC_Os04g12970	3.42988	0.000325774	up	UDP-glucoronosyl/UDP-glucosyl transferase, putative, expressed	Uridine diphosphate glycosyltransferase 74E2
TCN1ShootControl vs Salt 3h	LOC_Os05g04210	3.42703	1.83204e-05	up	MYB family transcription factor, putative, expressed	myb domain protein 112
TCN1ShootControl vs Salt 3h	LOC_Os04g49450	3.42546	0.00234513	up	MYB family transcription factor, putative, expressed	Homeodomain-like superfamily protein
TCN1ShootControl vs Salt 3h	LOC_Os09g33530	3.42226	4.23283e-06	up	expressed protein	Esterase/lipase/thioesterase family protein
TCN1ShootControl vs Salt 3h	LOC_Os09g31478	3.41414	2.60347e-07	up	auxin efflux carrier component, putative, expressed	Auxin efflux carrier family protein
TCN1ShootControl vs Salt 3h	LOC_Os07g48830	3.40954	0.00127138	up	glycosyl transferase 8 domain containing protein, putative, expressed	galactinol synthase 2
TCN1ShootControl vs Salt 3h	LOC_Os10g35070	3.39975	0.000209481	up	alpha-galactosidase precursor, putative, expressed	alpha-galactosidase 1
TCN1ShootControl vs Salt 3h	LOC_Os11g06770	3.38571	0.00393733	up	ethylene-responsive transcription factor ERF110, putative, expressed	ethylene response factor 110
TCN1ShootControl vs Salt 3h	LOC_Os12g02500	3.35695	2.19932e-08	up	esterase, putative, expressed	methyl esterase 17
TCN1ShootControl vs Salt 3h	LOC_Os02g40900	3.34156	0.00215856	up	RNA recognition motif containing protein, putative, expressed	RNA-binding (RRM/RBD/RNP motifs) family protein
TCN1ShootControl vs Salt 3h	LOC_Os09g25770	3.34087	1.95715e-07	up	auxin-induced protein 5NG4, putative, expressed	nodulin MtN21 /EamA-like transporter family protein
TCN1ShootControl vs Salt 3h	LOC_Os12g03040	3.33232	9.77787e-07	up	no apical meristem protein, putative, expressed	NAC-like, activated by AP3/PI
TCN1ShootControl vs Salt 3h	LOC_Os04g19740	3.32742	1.32774e-06	up	transketolase, chloroplast precursor, putative, expressed	Transketolase
TCN1ShootControl vs Salt 3h	LOC_Os08g36860	3.32228	4.98591e-06	up	cytochrome P450, putative, expressed	cytochrome P450, family 707, subfamily A, polypeptide 4
TCN1ShootControl vs Salt 3h	LOC_Os02g47840	3.30952	5.0065e-06	up	universal stress protein domain containing protein, putative, expressed	Adenine nucleotide alpha hydrolases-like superfamily protein
TCN1ShootControl vs Salt 3h	LOC_Os01g56610	3.27094	1.17236e-05	up	homocysteine S-methyltransferase protein, putative, expressed	homocysteine S-methyltransferase 3
TCN1ShootControl vs Salt 3h	LOC_Os02g07160	3.26437	2.47635e-06	up	glyoxalase family protein, putative, expressed	F12K11.9
TCN1ShootControl vs Salt 3h	LOC_Os03g16170	3.2571	0.00310303	up	protein phosphatase 2C, putative, expressed	highly ABA-induced PP2C protein 2
TCN1ShootControl vs Salt 3h	LOC_Os07g46950	3.25192	0.00050567	up	ligA, putative, expressed	NAD(P)-binding Rossmann-fold superfamily protein
TCN1ShootControl vs Salt 3h	LOC_Os04g32320	3.2471	0.00099876	up	glycerophosphoryl diester phosphodiesterase family protein, putative, expressed	PLC-like phosphodiesterases superfamily protein
TCN1ShootControl vs Salt 3h	LOC_Os03g43720	3.24143	6.66646e-05	up	transporter family protein, putative, expressed	Major facilitator superfamily protein
TCN1ShootControl vs Salt 3h	LOC_Os06g48020	3.23403	2.97347e-06	up	peroxidase precursor, putative, expressed	Peroxidase family protein
TCN1ShootControl vs Salt 3h	LOC_Os03g52910	3.22899	0.00546977	up	uncharacterized UPF0114 domain containing protein, expressed	Uncharacterized protein family (UPF0114)
TCN1ShootControl vs Salt 3h	LOC_Os02g27360	3.21541	0.000403754	up	aspartic proteinase-like protein 2 precursor, putative, expressed	hypothetical protein AXX17_AT1G05370
TCN1ShootControl vs Salt 3h	LOC_Os04g43170	3.21069	0.000918814	up	caleosin related protein, putative, expressed	peroxygenase 1
TCN1ShootControl vs Salt 3h	LOC_Os03g18030	3.1996	0.0318292	up	leucoanthocyanidin dioxygenase, putative, expressed	2-oxoglutarate (2OG) and Fe(II)-dependent oxygenase superfamily protein
TCN1ShootControl vs Salt 3h	LOC_Os10g38090	3.19919	3.28273e-05	up	cytochrome P450, putative, expressed	cytochrome P450, family 704, subfamily A, polypeptide 2
TCN1ShootControl vs Salt 3h	LOC_Os02g45780	3.19599	0.00351291	up	zinc finger, C3HC4 type domain containing protein, expressed	RING zinc finger protein-like
TCN1ShootControl vs Salt 3h	LOC_Os08g43120	3.1957	9.83743e-05	up	Plant PDR ABC transporter associated domain containing protein, expressed	pleiotropic drug resistance 11
TCN1ShootControl vs Salt 3h	LOC_Os03g44380	3.1916	0.000662879	up	9-cis-epoxycarotenoid dioxygenase 1, chloroplast precursor, putative, expressed	nine-cis-epoxycarotenoid dioxygenase 3
TCN1ShootControl vs Salt 3h	LOC_Os08g06170	3.18871	6.55239e-05	up	berberine and berberine like domain containing protein, expressed	FAD-binding Berberine family protein
TCN1ShootControl vs Salt 3h	LOC_Os06g03670	3.18133	0.0364175	up	dehydration-responsive element-binding protein, putative, expressed	C-repeat binding factor 3
TCN1ShootControl vs Salt 3h	LOC_Os08g40690	3.18011	3.66604e-05	up	glycosyl hydrolase, putative, expressed	chitinase A
TCN1ShootControl vs Salt 3h	LOC_Os05g33960	3.17876	1.84395e-05	up	peptide transporter PTR2, putative, expressed	Major facilitator superfamily protein
TCN1ShootControl vs Salt 3h	LOC_Os07g37210	3.16988	1.18745e-10	up	MYB family transcription factor, putative, expressed	MYB-like 102
TCN1ShootControl vs Salt 3h	LOC_Os01g61610	3.16324	0.0258658	up	flavonol synthase/flavanone 3-hydroxylase, putative, expressed	2-oxoglutarate (2OG) and Fe(II)-dependent oxygenase superfamily protein
TCN1ShootControl vs Salt 3h	LOC_Os05g10670	3.15913	7.96468e-08	up	zinc finger CCCH type family protein, putative, expressed	Zinc finger C-x8-C-x5-C-x3-H type family protein
TCN1ShootControl vs Salt 3h	LOC_Os03g42710	3.15482	3.1489e-07	up	WD-40 repeat family protein, putative, expressed	Transducin/WD40 repeat-like superfamily protein
TCN1ShootControl vs Salt 3h	LOC_Os09g21180	3.15456	2.41995e-06	up	homeobox associated leucine zipper, putative, expressed	homeobox 1
TCN1ShootControl vs Salt 3h	LOC_Os01g50900	3.14469	1.18553e-06	up	Cupin domain containing protein, expressed	germin-like protein subfamily 2 member 2 precursor
TCN1ShootControl vs Salt 3h	LOC_Os04g40470	3.12503	3.96531e-07	up	cytochrome P450, putative, expressed	cytochrome P450, family 71, subfamily B, polypeptide 35
TCN1ShootControl vs Salt 3h	LOC_Os05g10620	3.12275	5.68276e-09	up	no apical meristem protein, putative, expressed	NAC domain containing protein 75
TCN1ShootControl vs Salt 3h	LOC_Os07g14600	3.1136	0.011265	up	hydrolase, putative, expressed	ILR1
TCN1ShootControl vs Salt 3h	LOC_Os02g43820	3.11231	0.00154279	up	AP2 domain containing protein, expressed	ethylene responsive element binding factor 5 (ATERF5)
TCN1ShootControl vs Salt 3h	LOC_Os09g31270	3.1074	2.93465e-10	up	polygalacturonase, putative, expressed	Pectin lyase-like superfamily protein
TCN1ShootControl vs Salt 3h	LOC_Os03g18130	3.09647	0.000834946	up	asparagine synthetase, putative, expressed	glutamine-dependent asparagine synthase 1
TCN1ShootControl vs Salt 3h	LOC_Os10g39100	3.09462	1.40471e-08	up	uncharacterized Cys-rich domain containing protein, putative, expressed	PLAC8 family protein
TCN1ShootControl vs Salt 3h	LOC_Os12g18560	3.08808	2.39947e-06	up	invertase/pectin methylesterase inhibitor family protein, putative, expressed	cell wall / vacuolar inhibitor of fructosidase 2
TCN1ShootControl vs Salt 3h	LOC_Os01g62900	3.08051	2.67763e-07	up	amino acid kinase, putative, expressed	delta 1-pyrroline-5-carboxylate synthase 2
TCN1ShootControl vs Salt 3h	LOC_Os01g72460	3.06771	0.000431899	up	NADPH quinone oxidoreductase, putative, expressed	NADPH:quinone oxidoreductase
TCN1ShootControl vs Salt 3h	LOC_Os06g49190	3.06214	4.53986e-05	up	LTPL154 - Protease inhibitor/seed storage/LTP family protein precursor, expressed	Bifunctional inhibitor/lipid-transfer protein/seed storage 2S albumin superfamily protein
TCN1ShootControl vs Salt 3h	LOC_Os02g49860	3.05721	7.75689e-09	up	AWPM-19-like membrane family protein, putative, expressed	AWPM-19-like family protein
TCN1ShootControl vs Salt 3h	LOC_Os11g43760	3.04715	6.46811e-07	up	lipase class 3 family protein, putative, expressed	lipase class 3 family protein
TCN1ShootControl vs Salt 3h	LOC_Os01g59740	3.04614	8.02152e-08	up	expressed protein	alphavirus core family protein (DUF3411)
TCN1ShootControl vs Salt 3h	LOC_Os01g13280	3.04068	3.04821e-07	up	ubiquitin conjugating enzyme protein, putative, expressed	ubiquitin-conjugating enzyme 25
TCN1ShootControl vs Salt 3h	LOC_Os05g34830	3.03179	0.00279303	up	No apical meristem protein, putative, expressed	NAC (No Apical Meristem) domain transcriptional regulator superfamily protein
TCN1ShootControl vs Salt 3h	LOC_Os07g09420	3.02044	0.00398579	up	ATPase, putative, expressed	P-loop containing nucleoside triphosphate hydrolases superfamily protein
TCN1ShootControl vs Salt 3h	LOC_Os01g21420	3.01662	0.00752876	up	pre-mRNA-splicing factor SF2, putative, expressed	RNA-binding (RRM/RBD/RNP motifs) family protein
TCN1ShootControl vs Salt 3h	LOC_Os12g40260	3.00848	0.0023569	up	WD-40 repeat family protein, putative, expressed	Transducin/WD40 repeat-like superfamily protein
TCN1ShootControl vs Salt 3h	LOC_Os03g48310	2.99984	1.56802e-08	up	plasma membrane ATPase, putative, expressed	H-ATPase 11
TCN1ShootControl vs Salt 3h	LOC_Os02g55890	2.99667	0.000267139	up	inorganic H+ pyrophosphatase, putative, expressed	Inorganic H pyrophosphatase family protein
TCN1ShootControl vs Salt 3h	LOC_Os12g43490	2.99296	9.49007e-06	up	thaumatin, putative, expressed	osmotin 34
TCN1ShootControl vs Salt 3h	LOC_Os07g10840	2.98687	3.63523e-05	up	uncharacterized glycosyltransferase, putative, expressed	seed imbibition 2
TCN1ShootControl vs Salt 3h	LOC_Os11g06130	2.98549	4.75645e-07	up	PHD-finger family protein, expressed	RING/FYVE/PHD zinc finger superfamily protein
TCN1ShootControl vs Salt 3h	LOC_Os02g32140	2.98492	3.00963e-05	up	AP2 domain containing protein, expressed	related to AP2 6l
TCN1ShootControl vs Salt 3h	LOC_Os01g52260	2.978	0.0209747	up	serine acetyltransferase protein, putative, expressed	SERAT1
TCN1ShootControl vs Salt 3h	LOC_Os04g58090	2.95567	0.000846616	up	harpin-induced protein 1 domain containing protein, expressed	Late embryogenesis abundant (LEA) hydroxyproline-rich glycoprotein family
TCN1ShootControl vs Salt 3h	LOC_Os10g21790	2.95157	0.00299898	up	dehydration stress-induced protein, putative, expressed	Lipase/lipooxygenase, PLAT/LH2 family protein
TCN1ShootControl vs Salt 3h	LOC_Os09g25430	2.94075	0.00566503	up	ZOS9-07 - C2H2 zinc finger protein, expressed	RNA recognition motif (RRM)-containing protein
TCN1ShootControl vs Salt 3h	LOC_Os10g09110	2.93554	1.94002e-05	up	cytochrome P450, putative, expressed	cytochrome P450, family 76, subfamily C, polypeptide 4
TCN1ShootControl vs Salt 3h	LOC_Os01g58640	2.90496	0.00505683	up	nucleotide pyrophosphatase/phosphodiesterase, putative, expressed	purple acid phosphatase 27
TCN1ShootControl vs Salt 3h	LOC_Os02g04750	2.90018	1.38381e-06	up	cycloartenol synthase, putative, expressed	cycloartenol synthase 1
TCN1ShootControl vs Salt 3h	LOC_Os10g41760	2.89672	0.000191297	up	chlorophyllide a oxygenase, chloroplast precursor, putative, expressed	Pheophorbide a oxygenase family protein with Rieske 2Fe-2S domain-containing protein
TCN1ShootControl vs Salt 3h	LOC_Os01g74490	2.88106	4.35211e-08	up	heavy metal-associated domain containing protein, expressed	Heavy metal transport/detoxification superfamily protein
TCN1ShootControl vs Salt 3h	LOC_Os03g21060	2.88051	0.000137495	up	No apical meristem protein, putative, expressed	NAC-like, activated by AP3/PI
TCN1ShootControl vs Salt 3h	LOC_Os05g49900	2.8797	1.11643e-05	up	3-ketoacyl-CoA synthase, putative, expressed	3-ketoacyl-CoA synthase 11
TCN1ShootControl vs Salt 3h	LOC_Os01g43851	2.87544	9.8878e-05	up	cytochrome P450 72A1, putative, expressed	cytochrome P450, family 72, subfamily A, polypeptide 14
TCN1ShootControl vs Salt 3h	LOC_Os06g20960	2.8692	0.000136267	up	SAM dependent carboxyl methyltransferase, putative, expressed	S-adenosyl-L-methionine-dependent methyltransferases superfamily protein
TCN1ShootControl vs Salt 3h	LOC_Os05g07890	2.86569	2.13846e-08	up	embryo-specific 3, putative, expressed	unknown protein
TCN1ShootControl vs Salt 3h	LOC_Os06g37160	2.86368	1.25858e-06	up	transmembrane 9 superfamily member, putative, expressed	transmembrane nine 7
TCN1ShootControl vs Salt 3h	LOC_Os11g47610	2.86225	1.5298e-06	up	glycosyl hydrolase, putative, expressed	chitinase A
TCN1ShootControl vs Salt 3h	LOC_Os12g36630	2.8571	2.80825e-06	up	universal stress protein domain containing protein, putative, expressed	Adenine nucleotide alpha hydrolases-like superfamily protein
TCN1ShootControl vs Salt 3h	LOC_Os03g10320	2.85171	4.30308e-07	up	expressed protein	DUF4228 domain protein
TCN1ShootControl vs Salt 3h	LOC_Os05g44340	2.84776	1.7982e-06	up	heat shock protein 101, putative, expressed	heat shock protein 101
TCN1ShootControl vs Salt 3h	LOC_Os05g46750	2.84738	0.00162619	up	STE_MEKK_ste11_MAP3K.18 - STE kinases include homologs to sterile 7, sterile 11 and sterile 20 from yeast, expressed	mitogen-activated protein kinase kinase kinase 17
TCN1ShootControl vs Salt 3h	LOC_Os12g43720	2.83307	0.000127246	up	early-responsive to dehydration protein-related, putative, expressed	Early-responsive to dehydration stress protein (ERD4)
TCN1ShootControl vs Salt 3h	LOC_Os02g37040	2.82072	2.43951e-07	up	---	---
TCN1ShootControl vs Salt 3h	LOC_Os01g63980	2.81903	5.63583e-05	up	ZOS1-17 - C2H2 zinc finger protein, expressed	WIP domain protein 4
TCN1ShootControl vs Salt 3h	LOC_Os01g69010	2.8175	9.11813e-07	up	MATE efflux protein, putative, expressed	MATE efflux family protein
TCN1ShootControl vs Salt 3h	LOC_Os07g43950	2.81693	0.000950917	up	RNA recognition motif containing protein, putative, expressed	SC35-like splicing factor 30A
TCN1ShootControl vs Salt 3h	LOC_Os04g52450	2.80801	2.56743e-06	up	aminotransferase, putative, expressed	Pyridoxal phosphate (PLP)-dependent transferases superfamily protein
TCN1ShootControl vs Salt 3h	LOC_Os03g04770	2.80472	0.0248617	up	beta-amylase, putative, expressed	beta-amylase 1
TCN1ShootControl vs Salt 3h	LOC_Os03g60570	2.80378	0.0319481	up	ZOS3-22 - C2H2 zinc finger protein, expressed	C2H2-type zinc finger family protein
TCN1ShootControl vs Salt 3h	LOC_Os02g49410	2.8003	0.000210806	up	histone-like transcription factor and archaeal histone, putative, expressed	nuclear factor Y, subunit B4
TCN1ShootControl vs Salt 3h	LOC_Os04g33490	2.79526	1.09892e-07	up	neutral/alkaline invertase, putative, expressed	alkaline/neutral invertase
TCN1ShootControl vs Salt 3h	LOC_Os03g06580	2.78892	3.8268e-09	up	MTN26L2 - MtN26 family protein precursor, expressed	neurogenic locus notch-like protein
TCN1ShootControl vs Salt 3h	LOC_Os02g43010	2.78372	1.54473e-07	up	vacuolar-processing enzyme precursor, putative, expressed	beta vacuolar processing enzyme
TCN1ShootControl vs Salt 3h	LOC_Os01g16350	2.77931	6.21697e-08	up	hydroxymethylglutaryl-CoA lyase, putative, expressed	Aldolase superfamily protein
TCN1ShootControl vs Salt 3h	LOC_Os05g44570	2.77904	0.0019436	up	histidine-containing phosphotransfer protein, putative, expressed	HPT phosphotransmitter 4
TCN1ShootControl vs Salt 3h	LOC_Os04g48070	2.77088	1.62116e-06	up	homeobox and START domains containing protein, putative, expressed	Homeobox-leucine zipper family protein / lipid-binding START domain-containing protein
TCN1ShootControl vs Salt 3h	LOC_Os08g19420	2.77003	3.70053e-05	up	O-methyltransferase, putative, expressed	O-methyltransferase family protein
TCN1ShootControl vs Salt 3h	LOC_Os04g31710	2.76836	2.94634e-05	up	expressed protein	transmembrane protein
TCN1ShootControl vs Salt 3h	LOC_Os07g48870	2.76738	0.000123273	up	MYB family transcription factor, putative, expressed	myb domain protein 112
TCN1ShootControl vs Salt 3h	LOC_Os02g09810	2.76543	4.1573e-06	up	amino acid transporter, putative, expressed	Transmembrane amino acid transporter family protein
TCN1ShootControl vs Salt 3h	LOC_Os03g15960	2.76523	3.26917e-05	up	hsp20/alpha crystallin family protein, putative, expressed	HSP20-like chaperones superfamily protein
TCN1ShootControl vs Salt 3h	LOC_Os07g39740	2.76114	1.18964e-09	up	GDSL-like lipase/acylhydrolase, putative, expressed	GDSL-like Lipase/Acylhydrolase superfamily protein
TCN1ShootControl vs Salt 3h	LOC_Os11g04104	2.74814	0.000132119	up	major facilitator superfamily antiporter, putative, expressed	zinc induced facilitator-like 1
TCN1ShootControl vs Salt 3h	LOC_Os06g48210	2.74426	3.46627e-06	up	DEAD-box ATP-dependent RNA helicase, putative, expressed	DEAD-box protein abstrakt
TCN1ShootControl vs Salt 3h	LOC_Os06g44260	2.74206	0.0170754	up	synthase, putative, expressed	GDP-4-keto-6-deoxymannose-3,5-epimerase-4-reductase 1
TCN1ShootControl vs Salt 3h	LOC_Os06g16160	2.73907	1.20307e-06	up	expressed protein	TRICHOME BIREFRINGENCE-LIKE 19
TCN1ShootControl vs Salt 3h	LOC_Os01g72530	2.72968	0.0066897	up	OsCML31 - Calmodulin-related calcium sensor protein, expressed	Calcium-binding EF-hand family protein
TCN1ShootControl vs Salt 3h	LOC_Os05g24780	2.72387	0.0026339	up	OsCML21 - Calmodulin-related calcium sensor protein, expressed	calmodulin like 42
TCN1ShootControl vs Salt 3h	LOC_Os03g06360	2.72138	1.38453e-05	up	late embryogenesis abundant protein D-34, putative, expressed	Seed maturation protein
TCN1ShootControl vs Salt 3h	LOC_Os06g45710	2.72132	0.000131782	up	phosphoglycerate kinase protein, putative, expressed	phosphoglycerate kinase
TCN1ShootControl vs Salt 3h	LOC_Os10g25030	2.71178	2.4955e-06	up	red chlorophyll catabolite reductase, putative, expressed	accelerated cell death 2 (ACD2)
TCN1ShootControl vs Salt 3h	LOC_Os02g52670	2.69995	0.0403829	up	AP2 domain containing protein, expressed	Integrase-type DNA-binding superfamily protein
TCN1ShootControl vs Salt 3h	LOC_Os10g40490	2.69865	7.02311e-05	up	U-box domain containing protein, expressed	RING/U-box superfamily protein
TCN1ShootControl vs Salt 3h	LOC_Os09g38130	2.6979	2.99934e-06	up	auxin efflux carrier component, putative, expressed	Auxin efflux carrier family protein
TCN1ShootControl vs Salt 3h	LOC_Os09g27950	2.69487	0.0126825	up	galactosyltransferase, putative, expressed	RecName: Full=Beta-1,3-galactosyltransferase 7
TCN1ShootControl vs Salt 3h	LOC_Os10g20470	2.69036	0.0149939	up	MATE efflux family protein, putative, expressed	MATE efflux family protein
TCN1ShootControl vs Salt 3h	LOC_Os01g40260	2.68943	0.0118913	up	WRKY77, expressed	WRKY DNA-binding protein 50
TCN1ShootControl vs Salt 3h	LOC_Os07g18120	2.68425	9.36692e-06	up	aldehyde oxidase, putative, expressed	aldehyde oxidase 2
TCN1ShootControl vs Salt 3h	LOC_Os01g52130	2.67622	3.44102e-06	up	sulfate transporter, putative, expressed	sulfate transporter 3;5
TCN1ShootControl vs Salt 3h	LOC_Os10g36100	2.67563	0.0229435	up	LTPL157 - Protease inhibitor/seed storage/LTP family protein precursor, expressed	Bifunctional inhibitor/lipid-transfer protein/seed storage 2S albumin superfamily protein
TCN1ShootControl vs Salt 3h	LOC_Os03g60370	2.67036	2.71851e-08	up	histidine acid phosphatase, putative, expressed	histidine acid phosphatase family protein
TCN1ShootControl vs Salt 3h	LOC_Os10g23310	2.65313	0.000149057	up	transferase family protein, putative, expressed	hydroxycinnamoyl-CoA shikimate/quinate hydroxycinnamoyl transferase
TCN1ShootControl vs Salt 3h	LOC_Os11g40810	2.65171	0.000362586	up	receptor kinase, putative, expressed	Leucine-rich repeat protein kinase family protein
TCN1ShootControl vs Salt 3h	LOC_Os05g34730	2.63752	0.00332737	up	ethylene-responsive transcription factor ERF020, putative, expressed	---
TCN1ShootControl vs Salt 3h	LOC_Os09g33820	2.63649	1.20742e-07	up	lecithine cholesterol acyltransferase, putative, expressed	lecithin:cholesterol acyltransferase 3
TCN1ShootControl vs Salt 3h	LOC_Os02g51750	2.63002	6.0826e-05	up	annexin, putative, expressed	annexin 7
TCN1ShootControl vs Salt 3h	LOC_Os03g44150	2.62764	9.55937e-08	up	aminotransferase, putative, expressed	ornithine-delta-aminotransferase
TCN1ShootControl vs Salt 3h	LOC_Os01g57450	2.62727	3.64718e-07	up	universal stress protein domain containing protein, putative, expressed	Adenine nucleotide alpha hydrolases-like superfamily protein
TCN1ShootControl vs Salt 3h	LOC_Os03g50490	2.62708	3.39678e-05	up	glutamine synthetase, catalytic domain containing protein, expressed	hypothetical protein AT5G37600
TCN1ShootControl vs Salt 3h	LOC_Os04g57490	2.62702	7.65346e-05	up	cysteine protease, putative, expressed	Granulin repeat cysteine protease family protein
TCN1ShootControl vs Salt 3h	LOC_Os04g51820	2.61907	0.012088	up	OsHKT1;1 - Na+ transporter, expressed	high-affinity K+ transporter 1
TCN1ShootControl vs Salt 3h	LOC_Os08g39660	2.61312	0.0134097	up	cytochrome P450, putative, expressed	cytochrome P450, family 76, subfamily C, polypeptide 4
TCN1ShootControl vs Salt 3h	LOC_Os03g37490	2.61165	0.000290725	up	MATE efflux family protein, putative, expressed	MATE efflux family protein
TCN1ShootControl vs Salt 3h	LOC_Os11g08210	2.60985	0.00266544	up	no apical meristem protein, putative, expressed	NAC domain containing protein 32
TCN1ShootControl vs Salt 3h	LOC_Os02g39795	2.60854	0.000196842	up	S-adenosyl-l-methionine decarboxylase leader peptide, putative, expressed	Adenosylmethionine decarboxylase family protein
TCN1ShootControl vs Salt 3h	LOC_Os01g16170	2.60813	0.000473318	up	PQ loop repeat domain containing protein, expressed	PQ-loop repeat family protein / transmembrane family protein
TCN1ShootControl vs Salt 3h	LOC_Os12g39400	2.60531	0.000933902	up	ZOS12-09 - C2H2 zinc finger protein, expressed	C2H2 and C2HC zinc fingers superfamily protein
TCN1ShootControl vs Salt 3h	LOC_Os01g62060	2.59485	0.0107144	up	plant-specific domain TIGR01589 family protein, expressed	Plant protein 1589 of unknown function
TCN1ShootControl vs Salt 3h	LOC_Os04g37490	2.59009	0.00442519	up	oxidoreductase, aldo/keto reductase family protein, putative, expressed	NAD(P)-linked oxidoreductase superfamily protein
TCN1ShootControl vs Salt 3h	LOC_Os02g50350	2.58862	5.27207e-06	up	dihydroorotate dihydrogenase protein, putative, expressed	pyrimidine 1
TCN1ShootControl vs Salt 3h	LOC_Os03g55870	2.58664	7.07461e-09	up	membrane associated DUF588 domain containing protein, putative, expressed	Uncharacterized protein family (UPF0497)
TCN1ShootControl vs Salt 3h	LOC_Os03g60080	2.5859	0.0277753	up	NAC domain-containing protein 67, putative, expressed	NAC (No Apical Meristem) domain transcriptional regulator superfamily protein
TCN1ShootControl vs Salt 3h	LOC_Os10g33810	2.58523	2.65238e-06	up	myb-related protein Myb4, putative, expressed	myb domain protein 15
TCN1ShootControl vs Salt 3h	LOC_Os11g13720	2.58105	0.0121279	up	expressed protein	transmembrane protein, putative (Protein of unknown function, DUF538)
TCN1ShootControl vs Salt 3h	LOC_Os01g70860	2.57495	1.9566e-06	up	esterase, putative, expressed	methyl esterase 4
TCN1ShootControl vs Salt 3h	LOC_Os01g63010	2.56437	2.83674e-07	up	universal stress protein domain containing protein, putative, expressed	Adenine nucleotide alpha hydrolases-like superfamily protein
TCN1ShootControl vs Salt 3h	LOC_Os09g15320	2.56014	4.58531e-05	up	ubiquitin-conjugating enzyme, putative, expressed	RUB1 conjugating enzyme 1
TCN1ShootControl vs Salt 3h	LOC_Os12g16720	2.55904	2.18174e-07	up	cytochrome P450 71A1, putative, expressed	cytochrome P450, family 83, subfamily B, polypeptide 1
TCN1ShootControl vs Salt 3h	LOC_Os03g09170	2.55622	0.00141855	up	ethylene-responsive transcription factor, putative, expressed	related to AP2 4
TCN1ShootControl vs Salt 3h	LOC_Os11g42510	2.54925	0.000418338	up	tyrosine aminotransferase, putative, expressed	Tyrosine transaminase family protein
TCN1ShootControl vs Salt 3h	LOC_Os06g43020	2.54563	0.00564097	up	expressed protein	Ubiquitin-specific protease family C19-related protein
TCN1ShootControl vs Salt 3h	LOC_Os06g07040	2.54402	7.00547e-05	up	OsIAA20 - Auxin-responsive Aux/IAA gene family member, expressed	indole-3-acetic acid inducible 31, partial
TCN1ShootControl vs Salt 3h	LOC_Os08g37874	2.54392	3.29473e-06	up	2-nitropropane dioxygenase family, putative, expressed	Aldolase-type TIM barrel family protein
TCN1ShootControl vs Salt 3h	LOC_Os03g05310	2.53863	1.8203e-07	up	pheophorbide a oxygenase, chloroplast precursor, putative, expressed	PAO
TCN1ShootControl vs Salt 3h	LOC_Os06g11290	2.53695	0.0476424	up	12-oxophytodienoate reductase, putative, expressed	12-oxophytodienoate reductase 2
TCN1ShootControl vs Salt 3h	LOC_Os10g41930	2.53685	0.0026836	up	haloacid dehalogenase-like hydrolase family protein, putative, expressed	Haloacid dehalogenase-like hydrolase (HAD) superfamily protein
TCN1ShootControl vs Salt 3h	LOC_Os03g57880	2.53512	0.0340136	up	glucan endo-1,3-beta-glucosidase precursor, putative, expressed	O-Glycosyl hydrolases family 17 protein
TCN1ShootControl vs Salt 3h	LOC_Os05g48810	2.52887	0.00975496	up	dnaJ domain containing protein, expressed	DNAJ heat shock family protein
TCN1ShootControl vs Salt 3h	LOC_Os02g36880	2.52482	1.93431e-07	up	No apical meristem protein, putative, expressed	NAC domain containing protein 100
TCN1ShootControl vs Salt 3h	LOC_Os05g18470	2.52179	2.07117e-05	up	CRAL/TRIO domain containing protein, expressed	Sec14p-like phosphatidylinositol transfer family protein
TCN1ShootControl vs Salt 3h	LOC_Os01g13130	2.52167	1.02761e-06	up	aquaporin protein, putative, expressed	tonoplast intrinsic protein 4;1
TCN1ShootControl vs Salt 3h	LOC_Os10g21590	2.52086	0.000533328	up	transporter family protein, putative, expressed	Major facilitator superfamily protein
TCN1ShootControl vs Salt 3h	LOC_Os06g37150	2.51153	1.76203e-08	up	L-ascorbate oxidase precursor, putative, expressed	Plant L-ascorbate oxidase
TCN1ShootControl vs Salt 3h	LOC_Os01g03730	2.50877	0.000851567	up	nuclease PA3, putative, expressed	endonuclease 4
TCN1ShootControl vs Salt 3h	LOC_Os11g34870	2.50507	0.0298133	up	expressed protein	tubulin alpha-6 chain
TCN1ShootControl vs Salt 3h	LOC_Os03g60260	2.5043	2.48495e-05	up	ANT1, putative, expressed	aromatic and neutral transporter 1
TCN1ShootControl vs Salt 3h	LOC_Os12g42910	2.49856	1.51275e-06	up	sodium/calcium exchanger protein, putative, expressed	calcium exchanger 7
TCN1ShootControl vs Salt 3h	LOC_Os01g09640	2.49712	2.10711e-05	up	Myb transcription factor, putative, expressed	myb-like transcription factor family protein
TCN1ShootControl vs Salt 3h	LOC_Os11g09110	2.49188	2.64071e-05	up	receptor-like protein kinase 5 precursor, putative, expressed	leucine-rich repeat transmembrane protein kinase family protein
TCN1ShootControl vs Salt 3h	LOC_Os05g10690	2.48984	1.26357e-05	up	Myb transcription factor, putative, expressed	myb-like transcription factor family protein
TCN1ShootControl vs Salt 3h	LOC_Os01g44330	2.47934	0.0167144	up	laccase precursor protein, putative, expressed	laccase 11
TCN1ShootControl vs Salt 3h	LOC_Os07g44330	2.47678	6.46421e-05	up	kinase, putative, expressed	pyruvate dehydrogenase kinase
TCN1ShootControl vs Salt 3h	LOC_Os03g05280	2.47533	0.00469897	up	ras-related protein, putative, expressed	RAB GTPase homolog C2A
TCN1ShootControl vs Salt 3h	LOC_Os04g54300	2.47355	0.00372593	up	wound induced protein, putative, expressed	Wound-responsive family protein
TCN1ShootControl vs Salt 3h	LOC_Os05g45350	2.47231	0.0023404	up	dnaJ domain containing protein, expressed	DNAJ heat shock N-terminal domain-containing protein
TCN1ShootControl vs Salt 3h	LOC_Os06g15370	2.46747	0.000131926	up	peptide transporter PTR2, putative, expressed	Major facilitator superfamily protein
TCN1ShootControl vs Salt 3h	LOC_Os08g44340	2.46458	0.00129356	up	monodehydroascorbate reductase, putative, expressed	Pyridine nucleotide-disulfide oxidoreductase family protein
TCN1ShootControl vs Salt 3h	LOC_Os01g08110	2.46043	3.3166e-05	up	flavonol-3-O-glycoside-7-O-glucosyltransferase 1, putative, expressed	UDP-Glycosyltransferase superfamily protein
TCN1ShootControl vs Salt 3h	LOC_Os02g52390	2.45848	1.05544e-05	up	M16 domain containing zinc peptidase, putative, expressed	presequence protease 1
TCN1ShootControl vs Salt 3h	LOC_Os01g66120	2.45466	0.00969635	up	No apical meristem protein, putative, expressed	NAC (No Apical Meristem) domain transcriptional regulator superfamily protein
TCN1ShootControl vs Salt 3h	LOC_Os02g09510	2.45371	0.000547999	up	limonoid UDP-glucosyltransferase, putative, expressed	UDP-Glycosyltransferase superfamily protein
TCN1ShootControl vs Salt 3h	LOC_Os03g63580	2.44352	0.00224595	up	phosphoesterase family protein, putative, expressed	non-specific phospholipase C4
TCN1ShootControl vs Salt 3h	LOC_Os06g05284	2.44107	6.01137e-05	up	transferase family protein, putative, expressed	HXXXD-type acyl-transferase family protein
TCN1ShootControl vs Salt 3h	LOC_Os02g42940	2.44006	0.00018093	up	MSP domain containing protein, expressed	plant VAP homolog 12
TCN1ShootControl vs Salt 3h	LOC_Os10g25010	2.43905	0.0017815	up	OsCML8 - Calmodulin-related calcium sensor protein, expressed	centrin2
TCN1ShootControl vs Salt 3h	LOC_Os09g26310	2.43723	6.86873e-06	up	hypro1, putative, expressed	Galactosyltransferase family protein
TCN1ShootControl vs Salt 3h	LOC_Os07g42910	2.43615	0.002621	up	cytochrome c oxidase subunit, putative, expressed	cytochrome c oxidase subunit, putative
TCN1ShootControl vs Salt 3h	LOC_Os08g07100	2.43175	0.0481944	up	terpene synthase, putative, expressed	Terpenoid cyclases/Protein prenyltransferases superfamily protein
TCN1ShootControl vs Salt 3h	LOC_Os01g12690	2.43136	9.79113e-08	up	plant-specific domain TIGR01568 family protein, expressed	ovate family protein 8
TCN1ShootControl vs Salt 3h	LOC_Os01g18375	2.42763	1.08024e-06	up	hydrophobic protein, putative, expressed	low temperature and salt responsive protein LTI6B
TCN1ShootControl vs Salt 3h	LOC_Os06g21380	2.42483	0.0320561	up	OsCttP3 - Putative C-terminal processing peptidase homologue, expressed	Peptidase S41 family protein
TCN1ShootControl vs Salt 3h	LOC_Os03g45194	2.42349	8.93834e-08	up	oxidoreductase, short chain dehydrogenase/reductase family domain containing protein, expressed	NYC1-like protein
TCN1ShootControl vs Salt 3h	LOC_Os09g20040	2.42251	0.000485602	up	resistance-like protein I2GA-SH194-2, putative, expressed	NB-ARC domain-containing disease resistance protein
TCN1ShootControl vs Salt 3h	LOC_Os10g40934	2.42059	7.82776e-05	up	flavonol synthase/flavanone 3-hydroxylase, putative, expressed	senescence-related gene 1
TCN1ShootControl vs Salt 3h	LOC_Os02g12680	2.41847	0.000175346	up	cytochrome P450, putative, expressed	allene oxide synthase
TCN1ShootControl vs Salt 3h	LOC_Os08g29160	2.41251	1.81519e-09	up	5-AMP-activated protein kinase beta-1 subunit-related, putative, expressed	like SEX4 1
TCN1ShootControl vs Salt 3h	LOC_Os05g08480	2.40586	0.000516018	up	cytokinin-O-glucosyltransferase 1, putative, expressed	RecName: Full=UDP-glycosyltransferase 73D1
TCN1ShootControl vs Salt 3h	LOC_Os09g38320	2.40576	0.0204403	up	phytoene synthase, chloroplast precursor, putative, expressed	PHYTOENE SYNTHASE
TCN1ShootControl vs Salt 3h	LOC_Os08g44390	2.39477	0.000573857	up	EF hand family protein, putative, expressed	Calcium-binding EF-hand family protein
TCN1ShootControl vs Salt 3h	LOC_Os07g14610	2.38105	0.00016876	up	IAA-amino acid hydrolase ILR1-like 6 precursor, putative, expressed	ILR1
TCN1ShootControl vs Salt 3h	LOC_Os08g04210	2.37868	0.00029159	up	cysteine-rich repeat secretory protein 55 precursor, putative, expressed	receptor-like protein kinase-related family protein
TCN1ShootControl vs Salt 3h	LOC_Os01g55240	2.37806	0.00812629	up	gibberellin 2-beta-dioxygenase, putative, expressed	gibberellin 2-oxidase
TCN1ShootControl vs Salt 3h	LOC_Os08g33710	2.37646	0.0161621	up	ribonuclease T2 family domain containing protein, expressed	ribonuclease 3
TCN1ShootControl vs Salt 3h	LOC_Os01g42190	2.37561	0.0103233	up	heat shock protein DnaJ, putative, expressed	Chaperone DnaJ-domain superfamily protein
TCN1ShootControl vs Salt 3h	LOC_Os01g71690	2.37537	2.98149e-05	up	recA protein, expressed	RECA homolog 3
TCN1ShootControl vs Salt 3h	LOC_Os07g35730	2.37034	4.59968e-05	up	TKL_IRAK_DUF26-lc.23 - DUF26 kinases have homology to DUF26 containing loci, expressed	cysteine-rich RLK (RECEPTOR-like protein kinase) 10
TCN1ShootControl vs Salt 3h	LOC_Os03g12890	2.36992	8.94354e-06	up	aminotransferase domain containing protein, putative, expressed	branched-chain aminotransferase 3
TCN1ShootControl vs Salt 3h	LOC_Os01g05960	2.36779	0.00108336	up	receptor kinase, putative, expressed	Leucine-rich repeat protein kinase family protein
TCN1ShootControl vs Salt 3h	LOC_Os01g02020	2.36687	3.19169e-07	up	acetyl-CoA acetyltransferase, cytosolic, putative, expressed	Thiolase family protein
TCN1ShootControl vs Salt 3h	LOC_Os05g45090	2.36358	1.00265e-06	up	anthocyanidin 5,3-O-glucosyltransferase, putative, expressed	UDP-glucosyl transferase 88A1
TCN1ShootControl vs Salt 3h	LOC_Os10g28340	2.36112	0.00158343	up	heat stress transcription factor, putative, expressed	heat shock transcription factor A6B
TCN1ShootControl vs Salt 3h	LOC_Os06g05320	2.35578	3.49199e-05	up	transferase family protein, putative, expressed	HXXXD-type acyl-transferase family protein
TCN1ShootControl vs Salt 3h	LOC_Os12g01530	2.35121	0.00044742	up	ferritin-1, chloroplast precursor, putative, expressed	ferritin 4
TCN1ShootControl vs Salt 3h	LOC_Os02g15430	2.35116	0.00189234	up	expressed protein	transmembrane protein, putative (DUF247)
TCN1ShootControl vs Salt 3h	LOC_Os07g47510	2.34745	3.55297e-06	up	stress-related protein, putative, expressed	Rubber elongation factor protein (REF)
TCN1ShootControl vs Salt 3h	LOC_Os01g06640	2.33593	4.68065e-05	up	basic helix-loop-helix, putative, expressed	basic helix-loop-helix (bHLH) DNA-binding superfamily protein
TCN1ShootControl vs Salt 3h	LOC_Os05g49300	2.32949	0.00639318	up	iron-sulfur cluster assembly enzyme ISCU, mitochondrial precursor, putative, expressed	SufE/NifU family protein
TCN1ShootControl vs Salt 3h	LOC_Os05g06380	2.32834	0.000179736	up	transferase family protein, putative, expressed	HXXXD-type acyl-transferase family protein
TCN1ShootControl vs Salt 3h	LOC_Os01g20980	2.32072	2.2876e-06	up	pectinesterase, putative, expressed	Plant invertase/pectin methylesterase inhibitor superfamily
TCN1ShootControl vs Salt 3h	LOC_Os03g03370	2.32045	0.00815584	up	fatty acid hydroxylase, putative, expressed	beta-carotene hydroxylase 2
TCN1ShootControl vs Salt 3h	LOC_Os12g03050	2.31855	3.96676e-05	up	no apical meristem protein, putative, expressed	NAC domain containing protein 87
TCN1ShootControl vs Salt 3h	LOC_Os01g58380	2.31784	2.22853e-06	up	3-hydroxybutyryl-CoA dehydrogenase, putative, expressed	3-hydroxyacyl-CoA dehydrogenase family protein
TCN1ShootControl vs Salt 3h	LOC_Os03g58020	2.31582	3.11586e-05	up	acetyltransferase, GNAT family, putative, expressed	Acyl-CoA N-acyltransferases (NAT) superfamily protein
TCN1ShootControl vs Salt 3h	LOC_Os07g16970	2.31554	3.50369e-06	up	rab GDP dissociation inhibitor alpha, putative, expressed	RAB GDP dissociation inhibitor 2
TCN1ShootControl vs Salt 3h	LOC_Os07g48450	2.31461	0.00223617	up	no apical meristem protein, putative, expressed	NAC-like, activated by AP3/PI
TCN1ShootControl vs Salt 3h	LOC_Os09g34160	2.31341	0.000159334	up	resistance protein, putative, expressed	NB-ARC domain-containing disease resistance protein
TCN1ShootControl vs Salt 3h	LOC_Os02g07170	2.31131	2.61503e-05	up	MYB family transcription factor, putative, expressed	Homeodomain-like superfamily protein
TCN1ShootControl vs Salt 3h	LOC_Os01g12570	2.30826	0.00492646	up	3-methyl-2-oxobutanoate hydroxymethyltransferase, putative, expressed	Phosphoenolpyruvate carboxylase family protein
TCN1ShootControl vs Salt 3h	LOC_Os01g02390	2.3052	3.53109e-05	up	protein kinase domain containing protein, expressed	Protein kinase superfamily protein
TCN1ShootControl vs Salt 3h	LOC_Os04g36560	2.30506	3.47408e-05	up	---	---
TCN1ShootControl vs Salt 3h	LOC_Os05g38980	2.29739	4.32704e-06	up	respiratory burst oxidase, putative, expressed	ferric reductase-like transmembrane component family protein
TCN1ShootControl vs Salt 3h	LOC_Os07g49270	2.29227	7.39211e-07	up	AMP deaminase, putative, expressed	AMP deaminase, putative / myoadenylate deaminase
TCN1ShootControl vs Salt 3h	LOC_Os08g39694	2.29212	0.00063031	up	cytochrome P450, putative, expressed	cytochrome P450, family 76, subfamily C, polypeptide 4
TCN1ShootControl vs Salt 3h	LOC_Os08g24310	2.28814	0.0384345	up	receptor-like protein kinase precursor, putative, expressed	Leucine-rich repeat protein kinase family protein
TCN1ShootControl vs Salt 3h	LOC_Os09g39940	2.28744	1.33496e-07	up	plastocyanin-like domain containing protein, putative, expressed	uclacyanin 1
TCN1ShootControl vs Salt 3h	LOC_Os06g09560	2.2845	0.00253885	up	heat shock protein DnaJ, putative, expressed	Chaperone DnaJ-domain superfamily protein
TCN1ShootControl vs Salt 3h	LOC_Os04g45460	2.28253	0.00263676	up	cysteine-rich repeat secretory protein precursor, putative, expressed	plasmodesmata-located protein 8
TCN1ShootControl vs Salt 3h	LOC_Os12g38100	2.27951	0.00139241	up	membrane associated DUF588 domain containing protein, putative, expressed	Uncharacterized protein family (UPF0497)
TCN1ShootControl vs Salt 3h	LOC_Os03g19270	2.27928	0.00519815	up	universal stress protein domain containing protein, putative, expressed	Adenine nucleotide alpha hydrolases-like superfamily protein
TCN1ShootControl vs Salt 3h	LOC_Os03g06520	2.27837	4.96053e-05	up	sulfate transporter, putative, expressed	sulfate transporter 3;1
TCN1ShootControl vs Salt 3h	LOC_Os07g41160	2.27317	0.00186401	up	protein of unknown function DUF1675 domain containing protein, expressed	ABI five binding protein 3
TCN1ShootControl vs Salt 3h	LOC_Os02g52780	2.2696	0.0256146	up	bZIP transcription factor, putative, expressed	ABRE binding factor 4
TCN1ShootControl vs Salt 3h	LOC_Os01g50420	2.25858	0.00101083	up	STE_MEKK_ste11_MAP3K.7 - STE kinases include homologs to sterile 7, sterile 11 and sterile 20 from yeast, expressed	mitogen-activated protein kinase kinase kinase 17
TCN1ShootControl vs Salt 3h	LOC_Os04g56430	2.25802	0.00643496	up	cysteine-rich receptor-like protein kinase, putative, expressed	Receptor-like protein kinase-related family protein
TCN1ShootControl vs Salt 3h	LOC_Os04g38680	2.24954	1.94492e-05	up	transmembrane amino acid transporter protein, putative, expressed	Transmembrane amino acid transporter family protein
TCN1ShootControl vs Salt 3h	LOC_Os03g17810	2.24934	0.000127256	up	DUF260 domain containing protein, putative, expressed	LOB domain-containing protein 1
TCN1ShootControl vs Salt 3h	LOC_Os07g04040	2.24343	1.36439e-05	up	expressed protein	Concanavalin A-like lectin protein kinase family protein
TCN1ShootControl vs Salt 3h	LOC_Os07g07410	2.24316	1.51518e-07	up	oxidoreductase, 2OG-Fe oxygenase family protein, putative, expressed	2-oxoglutarate (2OG) and Fe(II)-dependent oxygenase superfamily protein
TCN1ShootControl vs Salt 3h	LOC_Os04g43440	2.2373	0.0436242	up	NB-ARC/LRR disease resistance protein, putative, expressed	NB-ARC domain-containing disease resistance protein
TCN1ShootControl vs Salt 3h	LOC_Os06g44160	2.22891	0.00247115	up	heat shock protein DnaJ, putative, expressed	Chaperone DnaJ-domain superfamily protein
TCN1ShootControl vs Salt 3h	LOC_Os02g44870	2.22672	0.0157059	up	dehydrin, putative, expressed	Dehydrin family protein
TCN1ShootControl vs Salt 3h	LOC_Os05g03920	2.22511	6.09401e-07	up	TKL_IRAK_DUF26-lf.3 - DUF26 kinases have homology to DUF26 containing loci, expressed	cysteine-rich RLK (RECEPTOR-like protein kinase) 2
TCN1ShootControl vs Salt 3h	LOC_Os02g43620	2.22467	4.0361e-05	up	transporter, major facilitator family, putative, expressed	Major facilitator superfamily protein
TCN1ShootControl vs Salt 3h	LOC_Os02g11760	2.22358	0.00113813	up	pleiotropic drug resistance protein, putative, expressed	pleiotropic drug resistance 12
TCN1ShootControl vs Salt 3h	LOC_Os03g20020	2.22172	3.07687e-09	up	plant neutral invertase domain containing protein, expressed	Plant neutral invertase family protein
TCN1ShootControl vs Salt 3h	LOC_Os03g58910	2.22161	5.28808e-07	up	expressed protein	Histidine kinase-, DNA gyrase B-, and HSP90-like ATPase family protein
TCN1ShootControl vs Salt 3h	LOC_Os03g15890	2.22134	0.00196087	up	RNA recognition motif containing protein, expressed	F22G5.31
TCN1ShootControl vs Salt 3h	LOC_Os10g41660	2.21986	0.000587716	up	zinc finger, C3HC4 type domain containing protein, expressed	putative protein
TCN1ShootControl vs Salt 3h	LOC_Os03g27980	2.21337	3.97173e-09	up	glucan endo-1,3-beta-glucosidase precursor, putative, expressed	O-Glycosyl hydrolases family 17 protein
TCN1ShootControl vs Salt 3h	LOC_Os07g36610	2.21171	1.22225e-10	up	CSLF9 - cellulose synthase-like family F; beta1,3;1,4 glucan synthase, expressed	cellulose synthase-like D3
TCN1ShootControl vs Salt 3h	LOC_Os09g31482	2.21154	0.000703599	up	splicing factor U2AF, putative, expressed	U2 snRNP auxiliary factor small subunit
TCN1ShootControl vs Salt 3h	LOC_Os06g01360	2.20849	2.955e-07	up	homogentisate 1,2-dioxygenase, putative, expressed	homogentisate 1,2-dioxygenase
TCN1ShootControl vs Salt 3h	LOC_Os01g50050	2.20639	0.0131645	up	polyprenyl synthetase, putative, expressed	farnesyl diphosphate synthase 2
TCN1ShootControl vs Salt 3h	LOC_Os04g58710	2.20563	0.0359485	up	AMP-binding domain containing protein, expressed	AMP-dependent synthetase and ligase family protein
TCN1ShootControl vs Salt 3h	LOC_Os01g40094	2.20049	0.00434829	up	protein phosphatase 2C, putative, expressed	homology to ABI2
TCN1ShootControl vs Salt 3h	LOC_Os12g43630	2.19561	2.20169e-05	up	lactate/malate dehydrogenase, putative, expressed	peroxisomal NAD-malate dehydrogenase 1
TCN1ShootControl vs Salt 3h	LOC_Os01g71680	2.19404	4.17623e-05	up	glycosyl hydrolases family 17, putative, expressed	hypothetical protein AXX17_AT4G19090
TCN1ShootControl vs Salt 3h	LOC_Os03g25790	2.19189	3.43288e-08	up	glycosyl hydrolases family 17 protein, expressed	O-Glycosyl hydrolases family 17 protein
TCN1ShootControl vs Salt 3h	LOC_Os11g05640	2.1908	0.000454146	up	bZIP transcription factor domain containing protein, expressed	F18O14.26
TCN1ShootControl vs Salt 3h	LOC_Os11g37880	2.19066	0.00203688	up	stripe rust resistance protein Yr10, putative, expressed	NB-ARC domain-containing disease resistance protein
TCN1ShootControl vs Salt 3h	LOC_Os03g22590	2.18989	0.000107042	up	nodulin MtN3 family protein, putative, expressed	senescence-associated gene 29
TCN1ShootControl vs Salt 3h	LOC_Os02g17500	2.18629	0.00194427	up	transporter family protein, putative, expressed	Major facilitator superfamily protein
TCN1ShootControl vs Salt 3h	LOC_Os09g38110	2.18589	5.99465e-06	up	RING-H2 finger protein, putative, expressed	hypothetical protein AXX17_AT1G21870
TCN1ShootControl vs Salt 3h	LOC_Os09g26920	2.18574	0.000190893	up	OsSub57 - Putative Subtilisin homologue, expressed	Subtilase family protein
TCN1ShootControl vs Salt 3h	LOC_Os01g52340	2.18106	2.77965e-07	up	NB-ARC domain containing protein, expressed	NB-ARC domain-containing disease resistance protein
TCN1ShootControl vs Salt 3h	LOC_Os06g51060	2.17954	1.34352e-07	up	CHIT8 - Chitinase family protein precursor, expressed	basic chitinase
TCN1ShootControl vs Salt 3h	LOC_Os10g23050	2.17825	0.000233201	up	helix-loop-helix DNA-binding protein, putative, expressed	basic helix-loop-helix (bHLH) DNA-binding superfamily protein
TCN1ShootControl vs Salt 3h	LOC_Os05g25640	2.17691	7.81984e-05	up	cytochrome P450, putative, expressed	cinnamate-4-hydroxylase
TCN1ShootControl vs Salt 3h	LOC_Os02g17620	2.17294	0.000754799	up	isochorismatase family protein, putative, expressed	Isochorismatase family protein
TCN1ShootControl vs Salt 3h	LOC_Os04g39210	2.16585	1.14684e-05	up	agmatine deiminase, putative, expressed	porphyromonas-type peptidyl-arginine deiminase family protein
TCN1ShootControl vs Salt 3h	LOC_Os02g02970	2.16578	6.43013e-07	up	expressed protein	Nucleotidyltransferase family protein
TCN1ShootControl vs Salt 3h	LOC_Os04g55200	2.16192	2.98208e-08	up	coatomer subunit epsilon, putative, expressed	Coatomer epsilon subunit
TCN1ShootControl vs Salt 3h	LOC_Os05g49700	2.15681	0.000365502	up	AP2 domain containing protein, expressed	Integrase-type DNA-binding superfamily protein
TCN1ShootControl vs Salt 3h	LOC_Os05g07090	2.15597	2.67882e-06	up	acyl-coenzyme A dehydrogenase, mitochondrial precursor, putative, expressed	acyl-CoA oxidase 4
TCN1ShootControl vs Salt 3h	LOC_Os12g38770	2.15247	0.00140134	up	nucleotide pyrophosphatase/phosphodiesterase, putative, expressed	Purple acid phosphatases superfamily protein
TCN1ShootControl vs Salt 3h	LOC_Os01g06920	2.15126	4.44912e-08	up	resistance protein SlVe1 precursor, putative, expressed	receptor like protein 7
TCN1ShootControl vs Salt 3h	LOC_Os02g09250	2.14915	0.00823978	up	cytochrome P450 71D10, putative, expressed	cytochrome P450, family 71, subfamily B, polypeptide 34
TCN1ShootControl vs Salt 3h	LOC_Os06g04380	2.14204	1.67978e-06	up	aminomethyltransferase, putative, expressed	Glycine cleavage T-protein family
TCN1ShootControl vs Salt 3h	LOC_Os04g10690	2.14058	2.49877e-06	up	inorganic phosphate transporter, putative, expressed	PHT5
TCN1ShootControl vs Salt 3h	LOC_Os09g30200	2.13948	8.75231e-06	up	ATP binding protein, putative, expressed	RecName: Full=Heavy metal-associated isoprenylated plant protein 41; Short=AtHIP41; Flags: Precursor
TCN1ShootControl vs Salt 3h	LOC_Os01g10320	2.13811	3.50946e-06	up	class III HD-Zip protein 8, putative, expressed	Homeobox-leucine zipper family protein / lipid-binding START domain-containing protein
TCN1ShootControl vs Salt 3h	LOC_Os04g44150	2.13737	0.000339477	up	gibberellin 2-beta-dioxygenase 7, putative, expressed	unknown, partial
TCN1ShootControl vs Salt 3h	LOC_Os04g23580	2.13637	0.00287181	up	xylosyltransferase, putative, expressed	Core-2/I-branching beta-1,6-N-acetylglucosaminyltransferase family protein
TCN1ShootControl vs Salt 3h	LOC_Os03g10150	2.13237	1.79777e-05	up	DUF623 domain containing protein, expressed	ovate family protein 8
TCN1ShootControl vs Salt 3h	LOC_Os02g37000	2.12969	5.1251e-07	up	mitochondrial prohibitin complex protein 1, putative, expressed	prohibitin 3
TCN1ShootControl vs Salt 3h	LOC_Os03g33090	2.12609	0.00173484	up	DUF260 domain containing protein, putative, expressed	LOB domain-containing protein 37
TCN1ShootControl vs Salt 3h	LOC_Os01g06560	2.1248	0.0324123	up	transcription factor HBP-1b, putative, expressed	delay of germination protein
TCN1ShootControl vs Salt 3h	LOC_Os03g10210	2.11974	0.000540218	up	homeobox domain containing protein, expressed	homeobox protein 40
TCN1ShootControl vs Salt 3h	LOC_Os06g24704	2.11826	2.17664e-08	up	acyl-coenzyme A oxidase, putative, expressed	acyl-CoA oxidase 3
TCN1ShootControl vs Salt 3h	LOC_Os07g35510	2.1142	2.61436e-05	up	glucan endo-1,3-beta-glucosidase precursor, putative, expressed	O-Glycosyl hydrolases family 17 protein
TCN1ShootControl vs Salt 3h	LOC_Os05g05600	2.10694	0.0265288	up	ATA15 protein, putative, expressed	senescence-associated family protein
TCN1ShootControl vs Salt 3h	LOC_Os02g46030	2.10508	0.00112872	up	MYB family transcription factor, putative, expressed	Homeodomain-like superfamily protein
TCN1ShootControl vs Salt 3h	LOC_Os07g46630	2.1024	6.73311e-05	up	AMP deaminase, putative, expressed	adenosine/AMP deaminase family protein
TCN1ShootControl vs Salt 3h	LOC_Os09g26620	2.10089	0.016737	up	auxin-repressed protein, putative, expressed	unknown protein
TCN1ShootControl vs Salt 3h	LOC_Os03g41390	2.09885	2.94827e-05	up	ZOS3-15 - C2H2 zinc finger protein, expressed	C2H2 and C2HC zinc fingers superfamily protein
TCN1ShootControl vs Salt 3h	LOC_Os03g22680	2.09417	1.84197e-06	up	RING finger and CHY zinc finger domain-containing protein 1, putative, expressed	CHY-type/CTCHY-type/RING-type Zinc finger protein
TCN1ShootControl vs Salt 3h	LOC_Os11g07930	2.09355	0.00662831	up	oxidoreductase, short chain dehydrogenase/reductase family domain containing family, expressed	NAD(P)-binding Rossmann-fold superfamily protein
TCN1ShootControl vs Salt 3h	LOC_Os11g47840	2.08995	0.00111523	up	OsRhmbd18 - Putative Rhomboid homologue, expressed	RHOMBOID-like 1
TCN1ShootControl vs Salt 3h	LOC_Os11g31550	2.08698	0.00988674	up	BRASSINOSTEROID INSENSITIVE 1-associated receptor kinase 1 precursor, putative, expressed	somatic embryogenesis receptor-like kinase 2
TCN1ShootControl vs Salt 3h	LOC_Os06g30970	2.08679	0.0132151	up	ubiquitin-conjugating enzyme, putative, expressed	ubiquitin-conjugating enzyme 10
TCN1ShootControl vs Salt 3h	LOC_Os04g54830	2.086	0.00054414	up	expressed protein	loricrin-like protein
TCN1ShootControl vs Salt 3h	LOC_Os07g48160	2.08524	1.14785e-07	up	alpha-galactosidase precursor, putative, expressed	hypothetical protein AXX17_AT3G50940
TCN1ShootControl vs Salt 3h	LOC_Os05g37210	2.08389	1.82067e-07	up	eukaryotic protein of unknown function DUF914 domain containing protein, expressed	solute carrier family 35 protein (DUF914)
TCN1ShootControl vs Salt 3h	LOC_Os05g33140	2.08317	0.00752298	up	CHIT5 - Chitinase family protein precursor, expressed	basic chitinase
TCN1ShootControl vs Salt 3h	LOC_Os03g59460	2.08286	9.32349e-06	up	transcription factor, putative, expressed	G-box binding factor 1
TCN1ShootControl vs Salt 3h	LOC_Os03g06080	2.07879	7.30241e-06	up	heavy metal-associated domain containing protein, expressed	Heavy metal transport/detoxification superfamily protein
TCN1ShootControl vs Salt 3h	LOC_Os01g08680	2.07398	0.000318326	up	myb/SANT domain protein, putative, expressed	TSL-kinase interacting protein 1
TCN1ShootControl vs Salt 3h	LOC_Os12g08260	2.071	6.42437e-06	up	dehydrogenase E1 component domain containing protein, expressed	Thiamin diphosphate-binding fold (THDP-binding) superfamily protein
TCN1ShootControl vs Salt 3h	LOC_Os01g47690	2.06951	2.58703e-05	up	metallo-beta-lactamase family protein, putative, expressed	glyoxalase II 3
TCN1ShootControl vs Salt 3h	LOC_Os08g02070	2.06753	0.000476603	up	OsMADS26 - MADS-box family gene with MIKCc type-box, expressed	AGAMOUS-like 12
TCN1ShootControl vs Salt 3h	LOC_Os01g42380	2.0652	0.00817483	up	pleiotropic drug resistance protein, putative, expressed	pleiotropic drug resistance 12
TCN1ShootControl vs Salt 3h	LOC_Os03g02390	2.06168	0.00466987	up	mitochondrial import inner membrane translocase subunit Tim17, putative, expressed	translocase of inner mitochondrial membrane 23
TCN1ShootControl vs Salt 3h	LOC_Os11g47300	2.0586	3.18494e-05	up	receptor-like protein kinase precursor, putative, expressed	Leucine-rich receptor-like protein kinase family protein
TCN1ShootControl vs Salt 3h	LOC_Os02g36490	2.05698	0.00205943	up	expressed protein	Major facilitator superfamily protein
TCN1ShootControl vs Salt 3h	LOC_Os01g64730	2.0564	8.55838e-05	up	bZIP transcription factor domain containing protein, expressed	Basic-leucine zipper (bZIP) transcription factor family protein
TCN1ShootControl vs Salt 3h	LOC_Os02g56120	2.05585	0.000817035	up	OsIAA9 - Auxin-responsive Aux/IAA gene family member, expressed	indole-3-acetic acid inducible 2
TCN1ShootControl vs Salt 3h	LOC_Os07g27970	2.05565	0.0141647	up	O-methyltransferase, putative, expressed	O-methyltransferase family protein
TCN1ShootControl vs Salt 3h	LOC_Os06g23684	2.05026	0.00322415	up	tyrosine aminotransferase, putative, expressed	Tyrosine transaminase family protein
TCN1ShootControl vs Salt 3h	LOC_Os01g59100	2.05008	5.36882e-08	up	cytokinin-N-glucosyltransferase 1, putative, expressed	UDP-Glycosyltransferase superfamily protein
TCN1ShootControl vs Salt 3h	LOC_Os03g11910	2.04958	3.02502e-07	up	DnaK family protein, putative, expressed	heat-shock protein 70T-2
TCN1ShootControl vs Salt 3h	LOC_Os10g36170	2.04947	0.000421687	up	LTPL160 - Protease inhibitor/seed storage/LTP family protein precursor, expressed	Bifunctional inhibitor/lipid-transfer protein/seed storage 2S albumin superfamily protein
TCN1ShootControl vs Salt 3h	LOC_Os01g62760	2.04939	0.007932	up	protein phosphatase 2C, putative, expressed	highly ABA-induced PP2C protein 2
TCN1ShootControl vs Salt 3h	LOC_Os04g47700	2.04783	3.37902e-05	up	expressed protein	Transducin/WD40 repeat-like superfamily protein
TCN1ShootControl vs Salt 3h	LOC_Os01g61990	2.04659	0.00113731	up	ankyrin repeat-containing protein, putative, expressed	Ankyrin repeat family protein
TCN1ShootControl vs Salt 3h	LOC_Os01g53220	2.04151	0.0165556	up	HSF-type DNA-binding domain containing protein, expressed	heat shock transcription factor C1
TCN1ShootControl vs Salt 3h	LOC_Os08g08970	2.03901	0.000656437	up	Cupin domain containing protein, expressed	RmlC-like cupins superfamily protein
TCN1ShootControl vs Salt 3h	LOC_Os04g52440	2.03845	6.81795e-07	up	aminotransferase, putative, expressed	Pyridoxal phosphate (PLP)-dependent transferases superfamily protein
TCN1ShootControl vs Salt 3h	LOC_Os12g09540	2.03774	3.46191e-05	up	phosphoribosylamine--glycine ligase, putative, expressed	Glycinamide ribonucleotide (GAR) synthetase
TCN1ShootControl vs Salt 3h	LOC_Os12g03899	2.03592	3.53246e-05	up	major facilitator superfamily antiporter, putative, expressed	zinc induced facilitator-like 1
TCN1ShootControl vs Salt 3h	LOC_Os02g35760	2.03537	0.000100174	up	STRUBBELIG-RECEPTOR FAMILY 7 precursor, putative, expressed	Protein kinase superfamily protein
TCN1ShootControl vs Salt 3h	LOC_Os10g34930	2.03244	4.20615e-08	up	secretory protein, putative, expressed	Plant basic secretory protein (BSP) family protein
TCN1ShootControl vs Salt 3h	LOC_Os01g15000	2.03224	0.00180491	up	lipase, putative, expressed	alpha/beta-Hydrolases superfamily protein
TCN1ShootControl vs Salt 3h	LOC_Os09g20330	2.03145	0.0237687	up	annexin, putative, expressed	annexin 2
TCN1ShootControl vs Salt 3h	LOC_Os10g38820	2.03129	0.00114768	up	bZIP family transcription factor, putative, expressed	Basic-leucine zipper (bZIP) transcription factor family protein
TCN1ShootControl vs Salt 3h	LOC_Os03g21030	2.02894	0.000557184	up	no apical meristem protein, putative, expressed	NAC domain containing protein 87
TCN1ShootControl vs Salt 3h	LOC_Os12g03860	2.02889	0.000213411	up	major facilitator superfamily antiporter, putative, expressed	zinc induced facilitator-like 1
TCN1ShootControl vs Salt 3h	LOC_Os08g45110	2.02727	0.000176544	up	AP2 domain containing protein, expressed	Integrase-type DNA-binding superfamily protein
TCN1ShootControl vs Salt 3h	LOC_Os02g30100	2.02683	4.88879e-06	up	cytochrome P450, putative, expressed	cytochrome P450, family 81, subfamily D, polypeptide 5
TCN1ShootControl vs Salt 3h	LOC_Os02g13300	2.02568	0.00293489	up	mitochondrial carrier protein, putative, expressed	putative mitochondrial carrier protein
TCN1ShootControl vs Salt 3h	LOC_Os03g18454	2.0233	0.0311174	up	gamma-interferon-inducible lysosomal thiol reductase precursor, putative, expressed	Thioredoxin superfamily protein
TCN1ShootControl vs Salt 3h	LOC_Os07g48550	2.02244	0.000117625	up	no apical meristem protein, putative, expressed	NAC domain containing protein 87
TCN1ShootControl vs Salt 3h	LOC_Os04g51610	2.02053	0.00638661	up	calcium-transporting ATPase, plasma membrane-type, putative, expressed	autoinhibited Ca2+ -ATPase, isoform 8
TCN1ShootControl vs Salt 3h	LOC_Os05g36100	2.01924	0.000919182	up	AP2 domain containing protein, expressed	ethylene response factor 110
TCN1ShootControl vs Salt 3h	LOC_Os01g51420	2.01801	1.0755e-05	up	calcineurin B, putative, expressed	calcineurin B-like protein 10
TCN1ShootControl vs Salt 3h	LOC_Os03g59430	2.01632	1.53215e-05	up	uncharacterized glycosyltransferase, putative, expressed	seed imbibition 2
TCN1ShootControl vs Salt 3h	LOC_Os02g10470	2.01572	0.000106929	up	EF hand family protein, putative, expressed	Calcium-binding EF-hand family protein
TCN1ShootControl vs Salt 3h	LOC_Os04g48390	2.01424	6.74282e-05	up	uncharacterized membrane protein, putative, expressed	Major Facilitator Superfamily with SPX (SYG1/Pho81/XPR1) domain-containing protein
TCN1ShootControl vs Salt 3h	LOC_Os05g46040	2.01308	1.34111e-05	up	protein phosphatase 2C, putative, expressed	HYPERSENSITIVE TO ABA1
TCN1ShootControl vs Salt 3h	LOC_Os03g16670	2.01011	3.70169e-05	up	haloacid dehalogenase-like hydrolase family protein, putative, expressed	Haloacid dehalogenase-like hydrolase (HAD) superfamily protein
TCN1ShootControl vs Salt 3h	LOC_Os03g50960	2.00876	0.0203574	up	LTPL118 - Protease inhibitor/seed storage/LTP family protein precursor, expressed	azelaic acid induced 1
TCN1ShootControl vs Salt 3h	LOC_Os01g63230	2.00747	0.00121375	up	growth regulator related protein, putative, expressed	O-fucosyltransferase family protein
TCN1ShootControl vs Salt 3h	LOC_Os09g33690	2.00744	0.000629905	up	Os9bglu32 - beta-glucosidase homologue, similar to G. max hydroxyisourate hydrolase, expressed	beta glucosidase 11
TCN1ShootControl vs Salt 3h	LOC_Os09g23150	2.00505	0.0224301	up	monoglyceride lipase, putative, expressed	alpha/beta-Hydrolases superfamily protein
TCN1ShootControl vs Salt 3h	LOC_Os05g45020	2.00492	0.000624961	up	zinc finger/CCCH transcription factor, putative, expressed	Zinc finger C-x8-C-x5-C-x3-H type family protein
TCN1ShootControl vs Salt 3h	LOC_Os01g46080	2.00382	7.54342e-06	up	GDSL-like lipase/acylhydrolase, putative, expressed	GDSL-like Lipase/Acylhydrolase superfamily protein
TCN1ShootControl vs Salt 3h	LOC_Os08g43334	2.0038	0.00433203	up	HSF-type DNA-binding domain containing protein, expressed	heat shock transcription factor B2A
TCN1ShootControl vs Salt 3h	LOC_Os10g12400	2.00214	0.0176804	up	nodulin, putative, expressed	nodulin MtN21 /EamA-like transporter family protein
TCN1ShootControl vs Salt 3h	LOC_Os01g54890	2.00033	0.00388219	up	ethylene-responsive transcription factor 2, putative, expressed	ethylene responsive element binding factor 2
TCN1ShootControl vs Salt 3h	LOC_Os06g42130	1.98891	0.000131482	up	leucoanthocyanidin dioxygenase, putative, expressed	leucoanthocyanidin dioxygenase
TCN1ShootControl vs Salt 3h	LOC_Os09g38960	1.98229	1.48586e-07	up	potassium transporter, putative, expressed	K+ uptake permease 11
TCN1ShootControl vs Salt 3h	LOC_Os08g08500	1.98066	0.000398835	up	reductase, putative, expressed	NAD(P)-binding Rossmann-fold superfamily protein
TCN1ShootControl vs Salt 3h	LOC_Os08g24770	1.9803	3.86147e-05	up	protein kinase, putative, expressed	Protein kinase superfamily protein
TCN1ShootControl vs Salt 3h	LOC_Os01g58620	1.97974	0.000643376	up	expressed protein	polyadenylate-binding protein 1-B-binding protein
TCN1ShootControl vs Salt 3h	LOC_Os03g53390	1.97592	6.1747e-06	up	expressed protein	hypothetical protein AT4G39235
TCN1ShootControl vs Salt 3h	LOC_Os02g34600	1.97537	0.00332042	up	CAMK_CAMK_like.13 - CAMK includes calcium/calmodulin depedent protein kinases, expressed	SNF1-related protein kinase 2.10
TCN1ShootControl vs Salt 3h	LOC_Os06g03690	1.97063	1.09015e-07	up	RNA recognition motif containing protein, putative, expressed	RNA-binding (RRM/RBD/RNP motifs) family protein
TCN1ShootControl vs Salt 3h	LOC_Os05g43390	1.96956	0.000594373	up	signal recognition particle 54 kDa protein, putative, expressed	Signal recognition particle, SRP54 subunit protein
TCN1ShootControl vs Salt 3h	LOC_Os03g50870	1.96625	0.000610202	up	expressed protein	alanine-tRNA ligase, putative (DUF760)
TCN1ShootControl vs Salt 3h	LOC_Os07g44440	1.95821	0.0281017	up	peroxiredoxin, putative, expressed	1-cysteine peroxiredoxin 1
TCN1ShootControl vs Salt 3h	LOC_Os02g27000	1.95654	6.90591e-06	up	ATP-binding region, ATPase-like domain containing protein, expressed	Histidine kinase-, DNA gyrase B-, and HSP90-like ATPase family protein
TCN1ShootControl vs Salt 3h	LOC_Os07g17330	1.94857	0.0289875	up	B12D protein, putative, expressed	B12D protein
TCN1ShootControl vs Salt 3h	LOC_Os08g30210	1.94582	0.000862924	up	1-aminocyclopropane-1-carboxylate oxidase homolog 1, putative, expressed	2-oxoglutarate (2OG) and Fe(II)-dependent oxygenase superfamily protein
TCN1ShootControl vs Salt 3h	LOC_Os07g36544	1.94547	0.000644126	up	serine/threonine-protein kinase receptor precursor, putative, expressed	receptor kinase 3
TCN1ShootControl vs Salt 3h	LOC_Os04g53720	1.94308	0.00777277	up	SNF2 family N-terminal domain containing protein, expressed	SNF2 domain-containing protein / helicase domain-containing protein / zinc finger protein-like protein
TCN1ShootControl vs Salt 3h	LOC_Os04g36600	1.9419	0.000147202	up	DUF538 domain containing protein, putative, expressed	transmembrane protein, putative (Protein of unknown function, DUF538)
TCN1ShootControl vs Salt 3h	LOC_Os03g48750	1.94138	0.000404409	up	Cupin domain containing protein, expressed	germin-like protein 4
TCN1ShootControl vs Salt 3h	LOC_Os01g41510	1.94108	0.0060256	up	calcineurin B, putative, expressed	Calcium-binding EF-hand family protein
TCN1ShootControl vs Salt 3h	LOC_Os02g14760	1.94071	1.1963e-07	up	CID11, putative, expressed	CTC-interacting domain 9
TCN1ShootControl vs Salt 3h	LOC_Os03g17660	1.93887	4.64497e-06	up	expressed protein	2,3-bisphosphoglycerate-independent phosphoglycerate mutase
TCN1ShootControl vs Salt 3h	LOC_Os02g42585	1.93856	0.000244358	up	AP2 domain containing protein, expressed	Integrase-type DNA-binding superfamily protein
TCN1ShootControl vs Salt 3h	LOC_Os01g07120	1.9351	0.0110342	up	AP2 domain containing protein, expressed	Integrase-type DNA-binding superfamily protein
TCN1ShootControl vs Salt 3h	LOC_Os04g48750	1.93506	5.21719e-05	up	3-oxo-5-alpha-steroid 4-dehydrogenase, putative, expressed	3-oxo-5-alpha-steroid 4-dehydrogenase family protein
TCN1ShootControl vs Salt 3h	LOC_Os08g01410	1.93488	0.000298841	up	phosphate/phosphoenolpyruvate translocator-related protein, putative, expressed	EamA-like transporter family protein
TCN1ShootControl vs Salt 3h	LOC_Os07g14150	1.93303	0.00365898	up	cytidine deaminase, putative, expressed	Cytidine/deoxycytidylate deaminase family protein
TCN1ShootControl vs Salt 3h	LOC_Os03g04190	1.9328	0.00140871	up	cytochrome P450, putative, expressed	cytochrome P450, family 78, subfamily A, polypeptide 6
TCN1ShootControl vs Salt 3h	LOC_Os01g12430	1.93232	0.000422346	up	receptor-like protein kinase, putative, expressed	S-locus lectin protein kinase family protein
TCN1ShootControl vs Salt 3h	LOC_Os10g38940	1.93089	0.0354643	up	fatty acid hydroxylase, putative, expressed	beta-hydroxylase 1
TCN1ShootControl vs Salt 3h	LOC_Os06g48860	1.92881	0.000237115	up	OsSAUR28 - Auxin-responsive SAUR gene family member, expressed	SAUR-like auxin-responsive protein family
TCN1ShootControl vs Salt 3h	LOC_Os07g01340	1.92865	0.000455527	up	gibberellin 2-beta-dioxygenase 7, putative, expressed	unknown, partial
TCN1ShootControl vs Salt 3h	LOC_Os05g02520	1.92719	1.07159e-05	up	cupin domain containing protein, expressed	RmlC-like cupins superfamily protein
TCN1ShootControl vs Salt 3h	LOC_Os06g49660	1.92549	0.000918382	up	transferase family protein, putative, expressed	HXXXD-type acyl-transferase family protein
TCN1ShootControl vs Salt 3h	LOC_Os07g47270	1.92537	3.98677e-05	up	protein kinase APK1B, chloroplast precursor, putative, expressed	Protein kinase superfamily protein
TCN1ShootControl vs Salt 3h	LOC_Os02g12350	1.92511	7.14318e-05	up	histone deacetylase, putative, expressed	histone deacetylase 1
TCN1ShootControl vs Salt 3h	LOC_Os06g42030	1.92236	1.84978e-06	up	potassium transporter, putative, expressed	Potassium transporter family protein
TCN1ShootControl vs Salt 3h	LOC_Os04g53800	1.92221	0.00710412	up	leucoanthocyanidin reductase, putative, expressed	NAD(P)-binding Rossmann-fold superfamily protein
TCN1ShootControl vs Salt 3h	LOC_Os12g38610	1.92133	7.61482e-06	up	lectin-like receptor kinase, putative, expressed	Concanavalin A-like lectin protein kinase family protein
TCN1ShootControl vs Salt 3h	LOC_Os11g44940	1.92128	7.12273e-08	up	seed maturation protein PM27, putative, expressed	Late embryogenesis abundant protein (LEA) family protein
TCN1ShootControl vs Salt 3h	LOC_Os01g62290	1.92027	0.0200732	up	DnaK family protein, putative, expressed	heat shock cognate protein 70-1
TCN1ShootControl vs Salt 3h	LOC_Os06g40060	1.9202	5.8323e-09	up	glycosyltransferase family protein, putative, expressed	Core-2/I-branching beta-1,6-N-acetylglucosaminyltransferase family protein
TCN1ShootControl vs Salt 3h	LOC_Os03g32220	1.92004	0.000316222	up	ZOS3-11 - C2H2 zinc finger protein, expressed	6
TCN1ShootControl vs Salt 3h	LOC_Os03g22120	1.9166	0.0115421	up	sucrose synthase, putative, expressed	sucrose synthase 3
TCN1ShootControl vs Salt 3h	LOC_Os05g31620	1.91347	0.00295181	up	OsCML15 - Calmodulin-related calcium sensor protein, expressed	EF hand calcium-binding protein family
TCN1ShootControl vs Salt 3h	LOC_Os03g02260	1.91321	0.00104948	up	DnaK family protein, putative, expressed	MTHSC70-2
TCN1ShootControl vs Salt 3h	LOC_Os01g50616	1.91148	0.000311809	up	phosphatidylinositol transfer, putative, expressed	Sec14p-like phosphatidylinositol transfer family protein
TCN1ShootControl vs Salt 3h	LOC_Os09g26880	1.9064	1.21957e-07	up	aldehyde dehydrogenase, putative, expressed	aldehyde dehydrogenase 7B4
TCN1ShootControl vs Salt 3h	LOC_Os05g04870	1.90554	0.000348104	up	oxidoreductase, short chain dehydrogenase/reductase family protein, putative, expressed	NAD(P)-binding Rossmann-fold superfamily protein
TCN1ShootControl vs Salt 3h	LOC_Os03g55820	1.90528	0.000158432	up	thioredoxin, putative, expressed	Thioredoxin superfamily protein
TCN1ShootControl vs Salt 3h	LOC_Os02g55300	1.90303	0.000389887	up	CAF1 family ribonuclease containing protein, putative, expressed	Polynucleotidyl transferase, ribonuclease H-like superfamily protein
TCN1ShootControl vs Salt 3h	LOC_Os09g29940	1.9003	0.000879493	up	auxin-independent growth promoter protein, putative, expressed	O-fucosyltransferase family protein
TCN1ShootControl vs Salt 3h	LOC_Os08g37456	1.89871	0.0215578	up	flavonol synthase/flavanone 3-hydroxylase, putative, expressed	2-oxoglutarate (2OG) and Fe(II)-dependent oxygenase superfamily protein
TCN1ShootControl vs Salt 3h	LOC_Os06g24730	1.88335	0.000375908	up	hydrolase, alpha/beta fold family domain containing protein, expressed	pheophytinase
TCN1ShootControl vs Salt 3h	LOC_Os03g21260	1.87282	3.86261e-05	up	2,3-bisphosphoglycerate-independent phosphoglycerate mutase, putative, expressed	Phosphoglycerate mutase, 2,3-bisphosphoglycerate-independent
TCN1ShootControl vs Salt 3h	LOC_Os11g34720	1.86997	1.62696e-05	up	Ser/Thr protein phosphatase family protein, putative, expressed	Calcineurin-like metallo-phosphoesterase superfamily protein
TCN1ShootControl vs Salt 3h	LOC_Os06g11450	1.86961	0.000276738	up	zinc finger, C3HC4 type domain containing protein, expressed	carbon/nitrogen insensitive 1
TCN1ShootControl vs Salt 3h	LOC_Os02g08490	1.86832	0.000176352	up	chaperone protein clpB 1, putative, expressed	casein lytic proteinase B4
TCN1ShootControl vs Salt 3h	LOC_Os07g38130	1.86793	7.13744e-05	up	polygalacturonase inhibitor 1 precursor, putative, expressed	polygalacturonase inhibiting protein 1
TCN1ShootControl vs Salt 3h	LOC_Os01g56070	1.86639	0.000135627	up	RING finger protein, putative, expressed	RING/U-box superfamily protein
TCN1ShootControl vs Salt 3h	LOC_Os08g01920	1.86528	1.33706e-08	up	SGR2, putative, expressed	shoot gravitropism 2 (SGR2)
TCN1ShootControl vs Salt 3h	LOC_Os03g37840	1.86456	0.000842022	up	potassium transporter, putative, expressed	high affinity K+ transporter 5
TCN1ShootControl vs Salt 3h	LOC_Os04g32080	1.86439	5.78711e-05	up	11-beta-hydroxysteroid dehydrogenase, putative, expressed	hydroxysteroid dehydrogenase 1
TCN1ShootControl vs Salt 3h	LOC_Os04g14790	1.86368	0.000191099	up	FAD dependent oxidoreductase domain containing protein, expressed	FAD-dependent oxidoreductase family protein
TCN1ShootControl vs Salt 3h	LOC_Os11g38870	1.86279	0.00516068	up	helix-loop-helix DNA-binding domain containing protein, expressed	basic helix-loop-helix (bHLH) DNA-binding superfamily protein
TCN1ShootControl vs Salt 3h	LOC_Os04g57320	1.86218	9.70102e-05	up	immutans protein, putative, expressed	Alternative oxidase family protein
TCN1ShootControl vs Salt 3h	LOC_Os12g40780	1.85849	4.45031e-05	up	ankyrin repeat domain-containing protein 44, putative, expressed	ankyrin repeat family protein
TCN1ShootControl vs Salt 3h	LOC_Os06g27770	1.85402	3.49193e-06	up	isoflavone reductase homolog IRL, putative, expressed	NmrA-like negative transcriptional regulator family protein
TCN1ShootControl vs Salt 3h	LOC_Os12g02250	1.85033	6.02485e-05	up	STE_PAK_Ste20_Slob_Wnk.3 - STE kinases include homologs to sterile 7, sterile 11 and sterile 20 from yeast, expressed	with no lysine (K) kinase 5
TCN1ShootControl vs Salt 3h	LOC_Os05g23440	1.84982	2.17649e-07	up	solute carrier family 35 member F1, putative, expressed	solute carrier family 35 protein (DUF914)
TCN1ShootControl vs Salt 3h	LOC_Os04g30490	1.84938	0.0013628	up	MATE efflux family protein, putative, expressed	MATE efflux family protein
TCN1ShootControl vs Salt 3h	LOC_Os02g48190	1.84878	0.00993439	up	expressed protein	glycosyltransferase family protein (DUF23)
TCN1ShootControl vs Salt 3h	LOC_Os11g46960	1.8471	3.26897e-05	up	receptor-like protein kinase precursor, putative, expressed	Leucine-rich repeat protein kinase family protein
TCN1ShootControl vs Salt 3h	LOC_Os06g36650	1.84551	0.0047191	up	ABC transporter family protein, putative, expressed	multidrug resistance-associated protein 6
TCN1ShootControl vs Salt 3h	LOC_Os03g64219	1.84346	1.01541e-05	up	OTU-like cysteine protease family protein, putative, expressed	Cysteine proteinases superfamily protein
TCN1ShootControl vs Salt 3h	LOC_Os05g38830	1.84334	8.36941e-07	up	HECT-domain domain containing protein, expressed	ubiquitin-protein ligase 4
TCN1ShootControl vs Salt 3h	LOC_Os01g04950	1.83986	0.000779104	up	peptide transporter PTR2, putative, expressed	peptide transporter 1
TCN1ShootControl vs Salt 3h	LOC_Os04g46200	1.83948	0.00176037	up	oleosin, putative, expressed	oleosin3
TCN1ShootControl vs Salt 3h	LOC_Os07g42260	1.83801	1.48001e-07	up	peptidase, T1 family, putative, expressed	20S proteasome subunit PAA2
TCN1ShootControl vs Salt 3h	LOC_Os01g09700	1.83729	0.0402505	up	aminotransferase, classes I and II, domain containing protein, expressed	1-amino-cyclopropane-1-carboxylate synthase 7
TCN1ShootControl vs Salt 3h	LOC_Os02g17390	1.83662	0.000174883	up	3-hydroxyacyl-CoA dehydrogenase, putative, expressed	Enoyl-CoA hydratase/isomerase family
TCN1ShootControl vs Salt 3h	LOC_Os04g10060	1.83596	0.021268	up	ent-kaurene synthase, chloroplast precursor, putative, expressed	Terpenoid cyclases/Protein prenyltransferases superfamily protein
TCN1ShootControl vs Salt 3h	LOC_Os01g26000	1.83159	0.0341875	up	expressed protein	Esterase/lipase/thioesterase family protein
TCN1ShootControl vs Salt 3h	LOC_Os03g09140	1.82974	5.14309e-05	up	ras-related protein, putative, expressed	RAB GTPase homolog H1E
TCN1ShootControl vs Salt 3h	LOC_Os02g05730	1.82558	0.00165199	up	protein kinase domain containing protein, expressed	Leucine-rich repeat transmembrane protein kinase protein
TCN1ShootControl vs Salt 3h	LOC_Os03g05900	1.82255	0.00479153	up	expressed protein	FAD/NAD(P)-binding oxidoreductase family protein
TCN1ShootControl vs Salt 3h	LOC_Os07g41330	1.82221	1.33119e-08	up	mitochondrial import inner membrane translocase subunit Tim17, putative, expressed	translocase inner membrane subunit 17-2
TCN1ShootControl vs Salt 3h	LOC_Os02g48910	1.82105	0.0156597	up	ubiquitin-conjugating enzyme, putative, expressed	ubiquitin-conjugating enzyme 11
TCN1ShootControl vs Salt 3h	LOC_Os05g07940	1.8195	5.57875e-06	up	glyoxalase family protein, putative, expressed	Lactoylglutathione lyase / glyoxalase I family protein
TCN1ShootControl vs Salt 3h	LOC_Os08g07720	1.81628	9.66656e-07	up	transferase family protein, putative, expressed	PEL3
TCN1ShootControl vs Salt 3h	LOC_Os03g56860	1.81097	0.000212871	up	expressed protein	---
TCN1ShootControl vs Salt 3h	LOC_Os10g38080	1.80809	0.000905154	up	OsSub61 - Putative Subtilisin homologue, expressed	Subtilase family protein
TCN1ShootControl vs Salt 3h	LOC_Os02g10310	1.80783	5.30423e-06	up	fumarylacetoacetase, putative, expressed	fumarylacetoacetase
TCN1ShootControl vs Salt 3h	LOC_Os01g08860	1.80546	0.0242714	up	hsp20/alpha crystallin family protein, putative, expressed	17.6 kDa class II heat shock protein
TCN1ShootControl vs Salt 3h	LOC_Os06g11600	1.80399	3.09232e-06	up	growth regulator related protein, putative, expressed	O-fucosyltransferase family protein
TCN1ShootControl vs Salt 3h	LOC_Os01g46370	1.80352	4.99844e-05	up	lipase class 3 family protein, putative, expressed	alpha/beta-Hydrolases superfamily protein
TCN1ShootControl vs Salt 3h	LOC_Os01g19330	1.80321	0.00748522	up	MYB family transcription factor, putative, expressed	myb domain protein 112
TCN1ShootControl vs Salt 3h	LOC_Os08g09690	1.80282	4.44685e-05	up	nuclear transcription factor Y subunit, putative, expressed	nuclear factor Y, subunit A4
TCN1ShootControl vs Salt 3h	LOC_Os12g40419	1.79939	2.87911e-05	up	protein kinase domain containing protein, expressed	Protein kinase superfamily protein
TCN1ShootControl vs Salt 3h	LOC_Os10g25170	1.79684	2.1855e-06	up	AP2 domain containing protein, expressed	Integrase-type DNA-binding superfamily protein
TCN1ShootControl vs Salt 3h	LOC_Os06g07820	1.79631	1.11791e-05	up	BSD domain containing protein, expressed	BSD domain-containing protein
TCN1ShootControl vs Salt 3h	LOC_Os12g39320	1.79573	6.47001e-07	up	DUF221 domain containing protein, expressed	hypothetical protein 1
TCN1ShootControl vs Salt 3h	LOC_Os09g27050	1.79172	0.0256328	up	HD domain containing protein, putative, expressed	RELA/SPOT homolog 2
TCN1ShootControl vs Salt 3h	LOC_Os08g39150	1.79074	0.000156479	up	expressed protein	zinc metalloproteinase-like protein
TCN1ShootControl vs Salt 3h	LOC_Os05g46020	1.78939	0.0144298	up	WRKY7, expressed	WRKY DNA-binding protein 51
TCN1ShootControl vs Salt 3h	LOC_Os02g04760	1.78624	7.45417e-06	up	cycloartenol synthase, putative, expressed	cycloartenol synthase 1
TCN1ShootControl vs Salt 3h	LOC_Os05g50260	1.78414	0.000196002	up	polygalacturonase, putative, expressed	Pectin lyase-like superfamily protein
TCN1ShootControl vs Salt 3h	LOC_Os08g04890	1.7839	0.0203227	up	OsCML32 - Calmodulin-related calcium sensor protein, expressed	calmodulin like 42
TCN1ShootControl vs Salt 3h	LOC_Os11g10760	1.78362	0.0149229	up	NBS-LRR disease resistance protein, putative, expressed	disease resistance protein (TIR-NBS-LRR class)
TCN1ShootControl vs Salt 3h	LOC_Os04g20070	1.78319	0.00069339	up	tropinone reductase 2, putative, expressed	NAD(P)-binding Rossmann-fold superfamily protein
TCN1ShootControl vs Salt 3h	LOC_Os01g52110	1.78238	0.0141047	up	RING finger and CHY zinc finger domain-containing protein 1, putative, expressed	CHY-type/CTCHY-type/RING-type Zinc finger protein
TCN1ShootControl vs Salt 3h	LOC_Os03g15340	1.7797	0.000555441	up	plastocyanin-like domain containing protein, putative, expressed	plantacyanin
TCN1ShootControl vs Salt 3h	LOC_Os10g25850	1.77919	0.000107887	up	nuclear transcription factor Y subunit, putative, expressed	nuclear factor Y, subunit A3
TCN1ShootControl vs Salt 3h	LOC_Os03g13540	1.77876	0.000120627	up	Ser/Thr protein phosphatase family protein, putative, expressed	purple acid phosphatase 3
TCN1ShootControl vs Salt 3h	LOC_Os01g45090	1.77872	0.00476816	up	MYB family transcription factor, putative, expressed	myb domain protein 21
TCN1ShootControl vs Salt 3h	LOC_Os03g56540	1.7768	3.46369e-05	up	heat shock protein DnaJ, putative, expressed	Chaperone DnaJ-domain superfamily protein
TCN1ShootControl vs Salt 3h	LOC_Os07g46700	1.776	0.000441102	up	zinc finger, RING-type, putative, expressed	RING/U-box superfamily protein
TCN1ShootControl vs Salt 3h	LOC_Os10g04620	1.77503	0.000114701	up	OsPOP20 - Putative Prolyl Oligopeptidase homologue, expressed	alpha/beta-Hydrolases superfamily protein
TCN1ShootControl vs Salt 3h	LOC_Os02g03020	1.77472	0.000477542	up	EF hand family protein, putative, expressed	Calcium-binding EF-hand family protein
TCN1ShootControl vs Salt 3h	LOC_Os11g29870	1.77424	0.00145145	up	WRKY72, expressed	WRKY DNA-binding protein 75
TCN1ShootControl vs Salt 3h	LOC_Os06g51260	1.77361	0.00660518	up	MYB family transcription factor, putative, expressed	Homeodomain-like superfamily protein
TCN1ShootControl vs Salt 3h	LOC_Os07g08320	1.7726	0.00016704	up	RNA recognition motif containing protein, expressed	hypothetical protein AXX17_AT2G42280
TCN1ShootControl vs Salt 3h	LOC_Os08g23290	1.77217	0.00226797	up	serine/threonine-protein kinase BRI1-like 2 precursor, putative, expressed	Leucine-rich repeat protein kinase family protein
TCN1ShootControl vs Salt 3h	LOC_Os12g13940	1.76861	1.3574e-05	up	DNA-binding storekeeper protein-related, putative, expressed	TRAM, LAG1 and CLN8 (TLC) lipid-sensing domain containing protein
TCN1ShootControl vs Salt 3h	LOC_Os05g48340	1.7683	0.000124963	up	proteasome-related, putative, expressed	ARM repeat superfamily protein
TCN1ShootControl vs Salt 3h	LOC_Os09g29460	1.76607	0.0032865	up	homeobox associated leucine zipper, putative, expressed	homeobox protein 16
TCN1ShootControl vs Salt 3h	LOC_Os05g47650	1.76261	0.00065649	up	B3 DNA binding domain containing protein, expressed	AP2/B3 transcription factor family protein
TCN1ShootControl vs Salt 3h	LOC_Os03g24040	1.76104	1.77456e-06	up	seven in absentia protein family domain containing protein, expressed	Protein with RING/U-box and TRAF-like domain
TCN1ShootControl vs Salt 3h	LOC_Os02g32660	1.76066	2.57416e-05	up	1,4-alpha-glucan-branching enzyme, chloroplast precursor, putative, expressed	starch branching enzyme 2.2
TCN1ShootControl vs Salt 3h	LOC_Os10g23820	1.76012	0.0131146	up	transferase family protein, putative, expressed	hydroxycinnamoyl-CoA shikimate/quinate hydroxycinnamoyl transferase
TCN1ShootControl vs Salt 3h	LOC_Os02g52560	1.7596	1.56539e-05	up	xyloglucan fucosyltransferase, putative, expressed	fucosyltransferase 1
TCN1ShootControl vs Salt 3h	LOC_Os12g29220	1.75957	1.01135e-05	up	nodulin MtN3 family protein, putative, expressed	Nodulin MtN3 family protein
TCN1ShootControl vs Salt 3h	LOC_Os03g49430	1.75902	0.00107096	up	pre-mRNA-splicing factor, putative, expressed	splicing factor Prp18 family protein
TCN1ShootControl vs Salt 3h	LOC_Os06g36080	1.75901	0.000206802	up	kinesin motor domain containing protein, expressed	P-loop containing nucleoside triphosphate hydrolases superfamily protein
TCN1ShootControl vs Salt 3h	LOC_Os07g42250	1.7588	0.00014366	up	strictosidine synthase, putative, expressed	strictosidine synthase-like 4
TCN1ShootControl vs Salt 3h	LOC_Os05g32320	1.75738	0.000292718	up	integral membrane transporter family protein, putative, expressed	unknown protein
TCN1ShootControl vs Salt 3h	LOC_Os01g12470	1.75723	0.000161572	up	mitochondrial carrier protein, putative, expressed	manganese tracking factor for mitochondrial SOD2
TCN1ShootControl vs Salt 3h	LOC_Os10g41400	1.75335	0.00582116	up	peptide methionine sulfoxide reductase, putative, expressed	peptide met sulfoxide reductase 4
TCN1ShootControl vs Salt 3h	LOC_Os12g42260	1.75307	0.0200137	up	initiation factor 2 subunit family domain containing protein, expressed	NagB/RpiA/CoA transferase-like superfamily protein
TCN1ShootControl vs Salt 3h	LOC_Os12g36640	1.75127	1.60679e-06	up	universal stress protein domain containing protein, putative, expressed	Adenine nucleotide alpha hydrolases-like superfamily protein
TCN1ShootControl vs Salt 3h	LOC_Os02g56850	1.74959	2.41946e-06	up	glutathione reductase, putative, expressed	glutathione-disulfide reductase
TCN1ShootControl vs Salt 3h	LOC_Os01g39070	1.74948	0.0190405	up	DUF260 domain containing protein, putative, expressed	LOB domain-containing protein 22
TCN1ShootControl vs Salt 3h	LOC_Os04g52500	1.74946	1.32905e-07	up	lecithine cholesterol acyltransferase, putative, expressed	alpha/beta-Hydrolases superfamily protein
TCN1ShootControl vs Salt 3h	LOC_Os11g05700	1.74785	0.00305905	up	ABC transporter family protein, putative, expressed	multidrug resistance-associated protein 14
TCN1ShootControl vs Salt 3h	LOC_Os01g27210	1.74686	0.0266997	up	glutathione S-transferase, putative, expressed	Glutathione S-transferase family protein
TCN1ShootControl vs Salt 3h	LOC_Os10g01110	1.74544	4.41196e-06	up	OsSCP44 - Putative Serine Carboxypeptidase homologue, expressed	serine carboxypeptidase-like 6
TCN1ShootControl vs Salt 3h	LOC_Os06g43640	1.74375	2.52607e-06	up	Ser/Thr protein phosphatase family protein, putative, expressed	purple acid phosphatase 26
TCN1ShootControl vs Salt 3h	LOC_Os07g07240	1.7416	0.00658586	up	ubiquitin-conjugating enzyme, putative, expressed	ubiquitin-conjugating enzyme E2 2 isoform X1
TCN1ShootControl vs Salt 3h	LOC_Os03g08490	1.74052	0.000844076	up	AP2 domain containing protein, expressed	Integrase-type DNA-binding superfamily protein
TCN1ShootControl vs Salt 3h	LOC_Os06g49640	1.7396	0.00113267	up	uncharacterized UPF0114 domain containing protein, expressed	Uncharacterized protein family (UPF0114)
TCN1ShootControl vs Salt 3h	LOC_Os12g43640	1.73617	0.000226015	up	receptor-like protein kinase HAIKU2 precursor, putative, expressed	Leucine-rich receptor-like protein kinase family protein
TCN1ShootControl vs Salt 3h	LOC_Os09g36700	1.73613	0.00999973	up	ribonuclease T2 family domain containing protein, expressed	Ribonuclease T2 family protein
TCN1ShootControl vs Salt 3h	LOC_Os03g24070	1.73591	0.000376015	up	rhythmically expressed gene 2 protein, putative, expressed	Haloacid dehalogenase-like hydrolase (HAD) superfamily protein
TCN1ShootControl vs Salt 3h	LOC_Os01g71310	1.73432	2.39632e-05	up	cytokinin dehydrogenase precursor, putative, expressed	cytokinin oxidase/dehydrogenase 1
TCN1ShootControl vs Salt 3h	LOC_Os10g38470	1.73296	0.00306467	up	glutathione S-transferase, putative, expressed	glutathione S-transferase TAU 18
TCN1ShootControl vs Salt 3h	LOC_Os01g72250	1.73224	0.00052902	up	uridine 5-monophosphate synthase, putative, expressed	uridine 5&apos;-monophosphate synthase / UMP synthase (PYRE-F) (UMPS)
TCN1ShootControl vs Salt 3h	LOC_Os05g29050	1.73062	0.000386047	up	phospholipase D p1, putative, expressed	phospholipase D P1
TCN1ShootControl vs Salt 3h	LOC_Os03g58010	1.72937	0.0191846	up	acetyltransferase, GNAT family, putative, expressed	Acyl-CoA N-acyltransferases (NAT) superfamily protein
TCN1ShootControl vs Salt 3h	LOC_Os01g06660	1.72891	8.62564e-09	up	thiamine pyrophosphate enzyme, C-terminal TPP binding domain containing protein, expressed	Thiamine pyrophosphate dependent pyruvate decarboxylase family protein
TCN1ShootControl vs Salt 3h	LOC_Os08g44590	1.72758	0.0010504	up	gibberellin 20 oxidase 2, putative, expressed	2-oxoglutarate (2OG) and Fe(II)-dependent oxygenase superfamily protein
TCN1ShootControl vs Salt 3h	LOC_Os01g52330	1.72561	0.000624073	up	NB-ARC domain containing protein, expressed	NB-ARC domain-containing disease resistance protein
TCN1ShootControl vs Salt 3h	LOC_Os02g03270	1.72561	0.000107945	up	AT hook motif domain containing protein, expressed	AT-hook motif nuclear-localized protein 1
TCN1ShootControl vs Salt 3h	LOC_Os01g10250	1.72559	0.000262762	up	hydrolase, alpha/beta fold family domain containing protein, expressed	alpha/beta-Hydrolases superfamily protein
TCN1ShootControl vs Salt 3h	LOC_Os03g31180	1.72431	0.001231	up	diacylglycerol kinase 1, putative, expressed	diacylglycerol kinase1
TCN1ShootControl vs Salt 3h	LOC_Os11g42430	1.72402	0.0188343	up	transporter family protein, putative, expressed	Major facilitator superfamily protein
TCN1ShootControl vs Salt 3h	LOC_Os08g33150	1.72091	0.00500048	up	MYB family transcription factor, putative, expressed	myb domain protein 43
TCN1ShootControl vs Salt 3h	LOC_Os08g06190	1.72036	0.000589315	up	berberine and berberine like domain containing protein, expressed	FAD-binding Berberine family protein
TCN1ShootControl vs Salt 3h	LOC_Os05g37450	1.71855	0.0140072	up	starch binding domain containing protein, putative, expressed	Carbohydrate-binding-like fold
TCN1ShootControl vs Salt 3h	LOC_Os02g28040	1.71828	8.43123e-07	up	lipase, putative, expressed	lipase class 3 family protein
TCN1ShootControl vs Salt 3h	LOC_Os10g38870	1.71773	0.00039576	up	heavy metal-associated domain containing protein, expressed	Heavy metal transport/detoxification superfamily protein
TCN1ShootControl vs Salt 3h	LOC_Os11g05400	1.71641	0.0188372	up	Ser/Thr protein phosphatase family protein, putative, expressed	purple acid phosphatase 22
TCN1ShootControl vs Salt 3h	LOC_Os05g03480	1.71599	0.000149776	up	acyl-coenzyme A dehydrogenase, mitochondrial precursor, putative, expressed	isovaleryl-CoA-dehydrogenase
TCN1ShootControl vs Salt 3h	LOC_Os04g25900	1.71592	0.00224266	up	go35 NBS-LRR, putative, expressed	NB-ARC domain-containing disease resistance protein
TCN1ShootControl vs Salt 3h	LOC_Os08g02700	1.71534	0.000227013	up	fructose-bisphospate aldolase isozyme, putative, expressed	Aldolase superfamily protein
TCN1ShootControl vs Salt 3h	LOC_Os07g19444	1.7142	8.46382e-07	up	regulatory protein, putative, expressed	Nucleotide-diphospho-sugar transferase family protein
TCN1ShootControl vs Salt 3h	LOC_Os01g70850	1.7138	0.00267714	up	esterase, putative, expressed	acetone-cyanohydrin lyase
TCN1ShootControl vs Salt 3h	LOC_Os09g38510	1.71371	0.000181803	up	purine permease, putative, expressed	purine permease 5
TCN1ShootControl vs Salt 3h	LOC_Os06g28670	1.71042	0.00360993	up	polygalacturonase, putative, expressed	Pectin lyase-like superfamily protein
TCN1ShootControl vs Salt 3h	LOC_Os06g36320	1.70942	0.000127135	up	receptor-like protein kinase 5 precursor, putative, expressed	kinase family with leucine-rich repeat domain-containing protein
TCN1ShootControl vs Salt 3h	LOC_Os01g64750	1.70775	0.000856483	up	sterol 3-beta-glucosyltransferase, putative, expressed	UDP-Glycosyltransferase superfamily protein
TCN1ShootControl vs Salt 3h	LOC_Os03g20550	1.70735	1.14077e-06	up	WRKY55, expressed	WRKY DNA-binding protein 46
TCN1ShootControl vs Salt 3h	LOC_Os04g57850	1.70341	0.000116119	up	AMP-binding enzyme, putative, expressed	acyl activating enzyme 5
TCN1ShootControl vs Salt 3h	LOC_Os02g39790	1.69931	0.000288901	up	CPuORF9 - conserved peptide uORF-containing transcript, expressed	Adenosylmethionine decarboxylase family protein
TCN1ShootControl vs Salt 3h	LOC_Os01g49920	1.69119	0.0142824	up	protein kinase, putative, expressed	Leucine-rich repeat protein kinase family protein
TCN1ShootControl vs Salt 3h	LOC_Os02g04840	1.6893	0.000288784	up	GHMP kinases ATP-binding protein, putative, expressed	arabinose kinase
TCN1ShootControl vs Salt 3h	LOC_Os04g51080	1.68793	2.07143e-05	up	scramblase, putative, expressed	scramblase-like protein
TCN1ShootControl vs Salt 3h	LOC_Os11g41650	1.68511	0.00620612	up	adenylyl-sulfate kinase, putative, expressed	adenosine-5&apos;-phosphosulfate (APS) kinase 3
TCN1ShootControl vs Salt 3h	LOC_Os03g04920	1.6839	3.01238e-06	up	multidrug resistance-associated protein, putative, expressed	multidrug resistance-associated protein 5
TCN1ShootControl vs Salt 3h	LOC_Os05g26840	1.68343	0.00135474	up	permease domain containing protein, putative, expressed	AZA-guanine resistant1
TCN1ShootControl vs Salt 3h	LOC_Os01g14926	1.68319	0.01696	up	protein kinase domain containing protein, expressed	Malectin/receptor-like protein kinase family protein
TCN1ShootControl vs Salt 3h	LOC_Os03g10810	1.68169	0.00014814	up	HLS, putative, expressed	Acyl-CoA N-acyltransferases (NAT) superfamily protein
TCN1ShootControl vs Salt 3h	LOC_Os03g49440	1.67893	0.0177392	up	phosphatase, putative, expressed	Haloacid dehalogenase-like hydrolase (HAD) superfamily protein
TCN1ShootControl vs Salt 3h	LOC_Os02g01100	1.67879	0.000354999	up	transmembrane amino acid transporter protein, putative, expressed	Transmembrane amino acid transporter family protein
TCN1ShootControl vs Salt 3h	LOC_Os01g51870	1.67813	0.000103802	up	methyltransferase, putative, expressed	S-adenosyl-L-methionine-dependent methyltransferases superfamily protein
TCN1ShootControl vs Salt 3h	LOC_Os06g14030	1.67636	9.79805e-05	up	potassium channel SKOR, putative, expressed	STELAR K+ outward rectifier
TCN1ShootControl vs Salt 3h	LOC_Os08g40680	1.67615	0.000455068	up	glycosyl hydrolase, putative, expressed	chitinase A
TCN1ShootControl vs Salt 3h	LOC_Os10g26570	1.67548	3.37692e-05	up	phosphofructokinase, putative, expressed	phosphofructokinase 5
TCN1ShootControl vs Salt 3h	LOC_Os02g15550	1.67483	1.33161e-06	up	spermidine synthase, putative, expressed	spermidine synthase 3
TCN1ShootControl vs Salt 3h	LOC_Os02g14480	1.67403	8.18151e-05	up	receptor-like kinase, putative, expressed	Leucine-rich repeat protein kinase family protein
TCN1ShootControl vs Salt 3h	LOC_Os11g37260	1.6739	3.04208e-07	up	SEY1, putative, expressed	Root hair defective 3 GTP-binding protein (RHD3)
TCN1ShootControl vs Salt 3h	LOC_Os03g25270	1.67326	2.14086e-09	up	pyrrolidone-carboxylate peptidase, putative, expressed	Peptidase C15, pyroglutamyl peptidase I-like protein
TCN1ShootControl vs Salt 3h	LOC_Os03g25869	1.67325	0.000602656	up	amino acid permease family protein, putative, expressed	Amino acid permease family protein
TCN1ShootControl vs Salt 3h	LOC_Os07g05370	1.67286	0.00020836	up	TKL_IRAK_CrRLK1L-1.15 - The CrRLK1L-1 subfamily has homology to the CrRLK1L homolog, expressed	hercules receptor kinase 2
TCN1ShootControl vs Salt 3h	LOC_Os09g38410	1.67198	0.0125849	up	sialin, putative, expressed	phosphate transporter 4;5
TCN1ShootControl vs Salt 3h	LOC_Os04g44670	1.67182	0.000745344	up	AP2 domain containing protein, expressed	Integrase-type DNA-binding superfamily protein
TCN1ShootControl vs Salt 3h	LOC_Os08g36320	1.67093	0.00707816	up	decarboxylase, putative, expressed	glutamate decarboxylase
TCN1ShootControl vs Salt 3h	LOC_Os04g43680	1.67088	0.00864336	up	MYB family transcription factor, putative, expressed	myb domain protein 15
TCN1ShootControl vs Salt 3h	LOC_Os01g52630	1.66923	0.000124551	up	regulator of chromosome condensation, putative, expressed	Regulator of chromosome condensation (RCC1) family protein
TCN1ShootControl vs Salt 3h	LOC_Os11g41290	1.66395	0.0132293	up	MrBTB5 - Bric-a-Brac, Tramtrack, Broad Complex BTB domain with Meprin and TRAF Homology MATH-related domain, expressed	BTB-POZ and MATH domain 2
TCN1ShootControl vs Salt 3h	LOC_Os06g06560	1.66361	0.00419323	up	starch synthase, putative, expressed	Glycogen/starch synthases, ADP-glucose type
TCN1ShootControl vs Salt 3h	LOC_Os01g71970	1.66264	8.47205e-05	up	GRAS family transcription factor containing protein, expressed	scarecrow-like 3
TCN1ShootControl vs Salt 3h	LOC_Os10g38110	1.66248	0.00826263	up	cytochrome P450, putative, expressed	cytochrome P450, family 704, subfamily A, polypeptide 2
TCN1ShootControl vs Salt 3h	LOC_Os03g12360	1.6605	1.39613e-05	up	trehalose-6-phosphate synthase, putative, expressed	UDP-Glycosyltransferase / trehalose-phosphatase family protein
TCN1ShootControl vs Salt 3h	LOC_Os09g31025	1.66021	6.0377e-07	up	EF hand family protein, expressed	Calcium-binding EF-hand family protein
TCN1ShootControl vs Salt 3h	LOC_Os01g72170	1.6593	0.00136426	up	glutathione S-transferase, putative, expressed	glutathione S-transferase TAU 8
TCN1ShootControl vs Salt 3h	LOC_Os01g58650	1.65731	0.0359859	up	LTPL35 - Protease inhibitor/seed storage/LTP family protein precursor, putative	Bifunctional inhibitor/lipid-transfer protein/seed storage 2S albumin superfamily protein
TCN1ShootControl vs Salt 3h	LOC_Os02g01760	1.65592	0.000881265	up	diphosphomevalonate decarboxylase family protein, expressed	mevalonate diphosphate decarboxylase 1
TCN1ShootControl vs Salt 3h	LOC_Os03g51050	1.65385	1.60318e-05	up	peptide transporter PTR2, putative, expressed	peptide transporter 2
TCN1ShootControl vs Salt 3h	LOC_Os06g34560	1.65214	1.42155e-07	up	zinc finger, C3HC4 type domain containing protein, expressed	RING/U-box superfamily protein
TCN1ShootControl vs Salt 3h	LOC_Os11g38210	1.65021	0.000241272	up	DUF538 domain containing protein, putative, expressed	hypothetical protein (Protein of unknown function, DUF538)
TCN1ShootControl vs Salt 3h	LOC_Os10g33620	1.64921	0.0412878	up	ubiquitin family protein, putative, expressed	hypothetical protein LSAT_1X127601
TCN1ShootControl vs Salt 3h	LOC_Os08g43700	1.64681	0.000746495	up	OsSAUR36 - Auxin-responsive SAUR gene family member, expressed	SAUR-like auxin-responsive protein family
TCN1ShootControl vs Salt 3h	LOC_Os12g18650	1.64677	4.11416e-08	up	Regulator of chromosome condensation domain containing protein, expressed	Regulator of chromosome condensation (RCC1) family protein
TCN1ShootControl vs Salt 3h	LOC_Os01g09300	1.64493	0.000173525	up	oxidoreductase, putative, expressed	2-oxoglutarate (2OG) and Fe(II)-dependent oxygenase superfamily protein
TCN1ShootControl vs Salt 3h	LOC_Os11g02300	1.64319	1.8279e-06	up	CPuORF36 - conserved peptide uORF-containing transcript, expressed	with no lysine (K) kinase 5
TCN1ShootControl vs Salt 3h	LOC_Os10g38489	1.64181	2.58822e-05	up	glutathione S-transferase GSTU6, putative, expressed	glutathione S-transferase TAU 18
TCN1ShootControl vs Salt 3h	LOC_Os10g03320	1.64136	0.000230017	up	UDP-glucoronosyl and UDP-glucosyl transferase domain containing protein, expressed	UDP-Glycosyltransferase superfamily protein
TCN1ShootControl vs Salt 3h	LOC_Os03g42830	1.64067	0.00363495	up	MATE efflux family protein, putative, expressed	MATE efflux family protein
TCN1ShootControl vs Salt 3h	LOC_Os11g19840	1.63764	6.56899e-06	up	O-methyltransferase, putative, expressed	O-methyltransferase family protein
TCN1ShootControl vs Salt 3h	LOC_Os02g55970	1.63689	0.0382169	up	ANTH, putative, expressed	ENTH/ANTH/VHS superfamily protein
TCN1ShootControl vs Salt 3h	LOC_Os05g46510	1.63661	0.000734746	up	polygalacturonase, putative, expressed	hypothetical protein AXX17_AT1G75020
TCN1ShootControl vs Salt 3h	LOC_Os02g57720	1.63438	0.00121364	up	aquaporin protein, putative, expressed	plasma membrane intrinsic protein 1;5
TCN1ShootControl vs Salt 3h	LOC_Os12g26290	1.63377	0.0306859	up	alpha-DOX2, putative, expressed	Peroxidase superfamily protein
TCN1ShootControl vs Salt 3h	LOC_Os09g31514	1.63373	0.000819245	up	dihydroflavonol-4-reductase, putative, expressed	NAD(P)-binding Rossmann-fold superfamily protein
TCN1ShootControl vs Salt 3h	LOC_Os03g49350	1.63035	0.000191279	up	lipozygenase protein, putative, expressed	PLAT/LH2 domain-containing lipoxygenase family protein
TCN1ShootControl vs Salt 3h	LOC_Os09g38920	1.62934	0.000299901	up	thiol protease SEN102 precursor, putative, expressed	senescence-associated gene 12
TCN1ShootControl vs Salt 3h	LOC_Os03g53200	1.61976	6.98379e-05	up	OsCML4 - Calmodulin-related calcium sensor protein, expressed	hypothetical protein CDL15_Pgr003035
TCN1ShootControl vs Salt 3h	LOC_Os10g38610	1.6197	0.00112684	up	glutathione S-transferase, putative, expressed	Glutathione S-transferase family protein
TCN1ShootControl vs Salt 3h	LOC_Os01g04580	1.61704	0.00242587	up	Ser/Thr protein kinase, putative, expressed	Protein kinase superfamily protein
TCN1ShootControl vs Salt 3h	LOC_Os02g53160	1.61534	1.48998e-05	up	tyrosine phosphatase family protein, putative, expressed	Phosphotyrosine protein phosphatases superfamily protein
TCN1ShootControl vs Salt 3h	LOC_Os01g50040	1.60988	0.00350217	up	DNA binding protein, putative, expressed	Core-2/I-branching beta-1,6-N-acetylglucosaminyltransferase family protein
TCN1ShootControl vs Salt 3h	LOC_Os01g73530	1.60706	0.00373442	up	ABC transporter, ATP-binding protein, putative, expressed	peroxisomal ABC transporter 1
TCN1ShootControl vs Salt 3h	LOC_Os10g29274	1.60702	0.011589	up	Leucine rich repeat N-terminal domain containing protein, putative, expressed	Leucine-rich repeat protein kinase family protein
TCN1ShootControl vs Salt 3h	LOC_Os07g42160	1.60512	9.25352e-05	up	HD domain containing protein, putative, expressed	RELA/SPOT homolog 3
TCN1ShootControl vs Salt 3h	LOC_Os10g41490	1.60417	1.66285e-05	up	CAMK_CAMK_like.41 - CAMK includes calcium/calmodulin depedent protein kinases, expressed	Protein kinase superfamily protein
TCN1ShootControl vs Salt 3h	LOC_Os08g13360	1.60315	0.000388388	up	kelch repeat protein, putative, expressed	Kelch repeat-containing F-box family protein
TCN1ShootControl vs Salt 3h	LOC_Os01g12710	1.60011	0.000203296	up	oxidoreductase, short chain dehydrogenase/reductase family domain containing protein, expressed	NAD(P)-binding Rossmann-fold superfamily protein
TCN1ShootControl vs Salt 3h	LOC_Os07g30170	1.60007	6.79604e-05	up	nitrilase, putative, expressed	beta-ureidopropionase
TCN1ShootControl vs Salt 3h	LOC_Os01g20860	1.59992	2.05415e-06	up	phospholipase D. Active site motif family protein, expressed	phospholipase D P1
TCN1ShootControl vs Salt 3h	LOC_Os07g39960	1.59316	2.34394e-05	up	ZOS7-07 - C2H2 zinc finger protein, expressed	C2H2 and C2HC zinc fingers superfamily protein
TCN1ShootControl vs Salt 3h	LOC_Os08g04560	1.59181	0.00415204	up	decarboxylase, putative, expressed	Pyridoxal phosphate (PLP)-dependent transferases superfamily protein
TCN1ShootControl vs Salt 3h	LOC_Os05g50380	1.59112	0.00238046	up	glucose-1-phosphate adenylyltransferase large subunit, chloroplast precursor, putative, expressed	ADPGLC-PPase large subunit
TCN1ShootControl vs Salt 3h	LOC_Os02g53130	1.59101	0.00272228	up	nitrate reductase, putative, expressed	nitrate reductase 1
TCN1ShootControl vs Salt 3h	LOC_Os03g09250	1.59069	0.00314027	up	inositol-3-phosphate synthase, putative, expressed	myo-inositol-1-phosphate synthase 2
TCN1ShootControl vs Salt 3h	LOC_Os01g32120	1.58992	0.00162938	up	OsCML11 - Calmodulin-related calcium sensor protein, expressed	EF hand calcium-binding protein family
TCN1ShootControl vs Salt 3h	LOC_Os07g29794	1.58954	0.000179236	up	calmodulin binding heat shock protein, putative, expressed	alpha/beta-Hydrolases superfamily protein
TCN1ShootControl vs Salt 3h	LOC_Os01g37690	1.58812	1.37852e-05	up	sodium/calcium exchanger protein, putative, expressed	cation exchanger 3
TCN1ShootControl vs Salt 3h	LOC_Os05g38150	1.58399	3.72121e-07	up	amino acid kinase, putative, expressed	delta1-pyrroline-5-carboxylate synthase 1
TCN1ShootControl vs Salt 3h	LOC_Os04g40570	1.58315	7.48485e-05	up	ABC transporter, ATP-binding protein, putative, expressed	P-glycoprotein 18
TCN1ShootControl vs Salt 3h	LOC_Os04g53780	1.58281	0.00737746	up	leucoanthocyanidin reductase, putative, expressed	NAD(P)-binding Rossmann-fold superfamily protein
TCN1ShootControl vs Salt 3h	LOC_Os06g40030	1.58242	3.30585e-05	up	S-locus-like receptor protein kinase, putative, expressed	lectin protein kinase family protein
TCN1ShootControl vs Salt 3h	LOC_Os07g48890	1.57951	2.25352e-08	up	expressed protein	poly(A) polymerase 3
TCN1ShootControl vs Salt 3h	LOC_Os10g37670	1.57817	0.000126166	up	actin-depolymerizing factor, putative, expressed	actin depolymerizing factor 6
TCN1ShootControl vs Salt 3h	LOC_Os02g33420	1.57782	0.000494566	up	ATPase, AAA family protein, expressed	CLPC homologue 1
TCN1ShootControl vs Salt 3h	LOC_Os07g47100	1.57733	1.80409e-05	up	transporter, monovalent cation:proton antiporter-2 family, putative, expressed	sodium hydrogen exchanger 2
TCN1ShootControl vs Salt 3h	LOC_Os03g06330	1.57302	0.00379039	up	tyrosine protein kinase domain containing protein, putative, expressed	Protein kinase superfamily protein
TCN1ShootControl vs Salt 3h	LOC_Os01g25760	1.56935	0.000116009	up	powdery mildew resistance protein PM3F, putative, expressed	NB-ARC domain-containing disease resistance protein
TCN1ShootControl vs Salt 3h	LOC_Os02g04640	1.5691	0.0196208	up	Myb-like DNA-binding domain containing protein, putative, expressed	myb-like HTH transcriptional regulator family protein
TCN1ShootControl vs Salt 3h	LOC_Os02g10740	1.56413	0.000727973	up	calcium-binding mitochondrial carrier CBG00135, putative, expressed	Mitochondrial substrate carrier family protein
TCN1ShootControl vs Salt 3h	LOC_Os02g52150	1.56299	0.0105272	up	heat shock 22 kDa protein, mitochondrial precursor, putative, expressed	hypothetical protein AXX17_AT5G50230
TCN1ShootControl vs Salt 3h	LOC_Os11g04150	1.56124	0.000604178	up	major facilitator superfamily antiporter, putative, expressed	zinc induced facilitator-like 1
TCN1ShootControl vs Salt 3h	LOC_Os01g68330	1.56106	0.00183961	up	antigen peptide transporter-like 1, chloroplast precursor, putative, expressed	transporter associated with antigen processing protein 1
TCN1ShootControl vs Salt 3h	LOC_Os06g03930	1.55935	0.00447573	up	cytochrome P450 86A1, putative, expressed	cytochrome P450, family 704, subfamily A, polypeptide 2
TCN1ShootControl vs Salt 3h	LOC_Os01g07200	1.55864	0.000792535	up	staphylococcal nuclease homologue, putative, expressed	Ca-2+ dependent nuclease
TCN1ShootControl vs Salt 3h	LOC_Os07g47620	1.5585	0.0144532	up	universal stress protein domain containing protein, putative, expressed	Adenine nucleotide alpha hydrolases-like superfamily protein
TCN1ShootControl vs Salt 3h	LOC_Os06g51084	1.55721	1.99154e-06	up	1,4-alpha-glucan-branching enzyme, chloroplast precursor, putative, expressed	starch branching enzyme 2.2
TCN1ShootControl vs Salt 3h	LOC_Os01g08810	1.55561	0.000691932	up	cytochrome P450, putative, expressed	cytochrome P450, family 96, subfamily A, polypeptide 10
TCN1ShootControl vs Salt 3h	LOC_Os01g01620	1.55409	2.41942e-06	up	kinase, pfkB family, putative, expressed	pfkB-like carbohydrate kinase family protein
TCN1ShootControl vs Salt 3h	LOC_Os07g33910	1.55284	0.0265095	up	transporter family protein, putative, expressed	glucose-6-phosphate/phosphate translocator 2
TCN1ShootControl vs Salt 3h	LOC_Os05g32630	1.55214	0.00167058	up	mitochondrial carrier protein, putative, expressed	peroxisomal adenine nucleotide carrier 1
TCN1ShootControl vs Salt 3h	LOC_Os11g46130	1.5519	0.00507964	up	stripe rust resistance protein Yr10, putative, expressed	NB-ARC domain-containing disease resistance protein
TCN1ShootControl vs Salt 3h	LOC_Os09g30160	1.54927	0.000554415	up	zinc finger, C3HC4 type domain containing protein, expressed	RING/U-box superfamily protein
TCN1ShootControl vs Salt 3h	LOC_Os01g69920	1.54884	1.18854e-06	up	histidine kinase, putative, expressed	histidine kinase 3
TCN1ShootControl vs Salt 3h	LOC_Os09g07450	1.54825	0.014117	up	flavonol synthase, putative, expressed	2-oxoglutarate (2OG) and Fe(II)-dependent oxygenase superfamily protein
TCN1ShootControl vs Salt 3h	LOC_Os03g33580	1.54689	8.49142e-05	up	mitotic checkpoint protein, putative, expressed	Transducin/WD40 repeat-like superfamily protein
TCN1ShootControl vs Salt 3h	LOC_Os01g63410	1.54651	0.000812154	up	expressed protein	8-amino-7-oxononanoate synthase
TCN1ShootControl vs Salt 3h	LOC_Os03g17200	1.54595	3.48642e-05	up	plant-specific domain TIGR01589 family protein, expressed	Plant protein 1589 of unknown function
TCN1ShootControl vs Salt 3h	LOC_Os01g59790	1.54329	0.00415768	up	ADP-ribosylation factor, putative, expressed	ADP-ribosylation factor A1F
TCN1ShootControl vs Salt 3h	LOC_Os03g25490	1.543	0.00382939	up	cytochrome P450 72A1, putative, expressed	cytochrome P450, family 709, subfamily B, polypeptide 2
TCN1ShootControl vs Salt 3h	LOC_Os03g01820	1.54298	0.000930637	up	fatty acid hydroxylase, putative, expressed	sterol C4-methyl oxidase 1-2
TCN1ShootControl vs Salt 3h	LOC_Os03g53750	1.54039	2.83056e-07	up	nuclear prelamin A recognition factor, putative, expressed	ferredoxin hydrogenase
TCN1ShootControl vs Salt 3h	LOC_Os10g27340	1.54026	1.70125e-07	up	oxidoreductase, putative, expressed	Oxoglutarate/iron-dependent oxygenase
TCN1ShootControl vs Salt 3h	LOC_Os01g62370	1.53846	0.000852433	up	ENTH domain containing protein, expressed	ENTH/VHS family protein
TCN1ShootControl vs Salt 3h	LOC_Os12g44380	1.53783	0.000628118	up	sucrose transporter, putativ, expressed	sucrose transporter 4
TCN1ShootControl vs Salt 3h	LOC_Os01g19820	1.53662	0.0188843	up	universal stress protein domain containing protein, putative, expressed	Adenine nucleotide alpha hydrolases-like superfamily protein
TCN1ShootControl vs Salt 3h	LOC_Os02g55150	1.53644	9.49039e-06	up	formin, putative, expressed	hypothetical protein AXX17_AT2G20760
TCN1ShootControl vs Salt 3h	LOC_Os02g16620	1.53546	6.96749e-08	up	reticulon domain containing protein, putative, expressed	VIRB2-interacting protein 2
TCN1ShootControl vs Salt 3h	LOC_Os07g06590	1.53382	2.26644e-05	up	ML domain protein, putative, expressed	MD-2-related lipid recognition domain-containing protein / ML domain-containing protein
TCN1ShootControl vs Salt 3h	LOC_Os12g40630	1.53176	0.0254246	up	helix-loop-helix DNA-binding domain containing protein, expressed	phytochrome interacting factor 3-like 5
TCN1ShootControl vs Salt 3h	LOC_Os06g29180	1.53116	0.000342697	up	erythronate-4-phosphate dehydrogenase domain containing protein, expressed	formate dehydrogenase
TCN1ShootControl vs Salt 3h	LOC_Os03g16334	1.53103	0.0484356	up	fringe-related protein, putative, expressed	glycosyltransferase (DUF604)
TCN1ShootControl vs Salt 3h	LOC_Os08g42720	1.52973	0.00134627	up	solute carrier family 35 member F1, putative, expressed	solute carrier family 35 protein (DUF914)
TCN1ShootControl vs Salt 3h	LOC_Os04g58850	1.52919	0.000332022	up	harpin-induced protein 1 domain containing protein, expressed	NDR1/HIN1-like 2
TCN1ShootControl vs Salt 3h	LOC_Os10g38740	1.52839	0.000785427	up	glutathione S-transferase, putative, expressed	Glutathione S-transferase family protein
TCN1ShootControl vs Salt 3h	LOC_Os11g18570	1.52784	0.00274278	up	cytochrome P450, putative, expressed	cytochrome P450, family 87, subfamily A, polypeptide 2
TCN1ShootControl vs Salt 3h	LOC_Os02g06130	1.52735	0.00263266	up	phytosulfokine receptor precursor, putative, expressed	receptor like protein 2
TCN1ShootControl vs Salt 3h	LOC_Os05g39580	1.52539	0.00110208	up	bet v I allergen family protein, putative, expressed	PYR1-like 4
TCN1ShootControl vs Salt 3h	LOC_Os04g38560	1.52214	0.00788943	up	pectinesterase, putative, expressed	Plant invertase/pectin methylesterase inhibitor superfamily
TCN1ShootControl vs Salt 3h	LOC_Os03g44200	1.51875	6.40111e-05	up	beclin-1, putative, expressed	AUTOPHAGY 6
TCN1ShootControl vs Salt 3h	LOC_Os07g32530	1.51843	0.000168449	up	potassium transporter, putative, expressed	K+ uptake permease 7
TCN1ShootControl vs Salt 3h	LOC_Os11g09020	1.51747	0.00147768	up	amino acid transporter, putative, expressed	amino acid permease 3
TCN1ShootControl vs Salt 3h	LOC_Os06g10750	1.51737	0.00262194	up	integral membrane protein DUF6 containing protein, expressed	nodulin MtN21 /EamA-like transporter family protein
TCN1ShootControl vs Salt 3h	LOC_Os09g28354	1.51317	0.0159568	up	CPuORF39 - conserved peptide uORF-containing transcript, expressed	hypothetical protein AXX17_AT4G42150
TCN1ShootControl vs Salt 3h	LOC_Os03g04410	1.51315	2.59478e-06	up	aconitate hydratase protein, putative, expressed	aconitase 3
TCN1ShootControl vs Salt 3h	LOC_Os05g44050	1.51044	4.41589e-05	up	ras-related protein, putative, expressed	RAB GTPase homolog G3F
TCN1ShootControl vs Salt 3h	LOC_Os02g44770	1.50995	1.69956e-06	up	uncharacterized mscS family protein, putative, expressed	mechanosensitive channel of small conductance-like 5
TCN1ShootControl vs Salt 3h	LOC_Os06g30750	1.5099	0.00112859	up	reticulon domain containing protein, putative, expressed	VIRB2-interacting protein 2
TCN1ShootControl vs Salt 3h	LOC_Os04g53990	1.50949	5.65959e-05	up	ethylene-responsive protein related, putative, expressed	basic helix-loop-helix (bHLH) DNA-binding superfamily protein
TCN1ShootControl vs Salt 3h	LOC_Os01g08100	1.50867	0.00020455	up	flavonol-3-O-glycoside-7-O-glucosyltransferase 1, putative, expressed	don-glucosyltransferase 1
TCN1ShootControl vs Salt 3h	LOC_Os02g41450	1.50834	0.000251966	up	no apical meristem protein, putative, expressed	NAC domain containing protein 74
TCN1ShootControl vs Salt 3h	LOC_Os04g49000	1.50787	6.32655e-07	up	zinc finger, C3HC4 type domain containing protein, expressed	brassinosteroid-responsive RING-H2
TCN1ShootControl vs Salt 3h	LOC_Os03g45720	1.50762	4.67355e-05	up	glyoxalase family protein, putative, expressed	Lactoylglutathione lyase / glyoxalase I family protein
TCN1ShootControl vs Salt 3h	LOC_Os01g66240	1.50665	0.00223754	up	mitochondrion protein, putative, expressed	alpha/beta-Hydrolases superfamily protein
TCN1ShootControl vs Salt 3h	LOC_Os04g57380	1.50662	5.12037e-05	up	acyl-protein thioesterase, putative, expressed	carboxylesterase
TCN1ShootControl vs Salt 3h	LOC_Os03g59360	1.50621	0.00181751	up	remorin, putative, expressed	Remorin family protein
TCN1ShootControl vs Salt 3h	LOC_Os03g13950	1.50456	4.54719e-08	up	actin-depolymerizing factor, putative, expressed	actin depolymerizing factor 5
TCN1ShootControl vs Salt 3h	LOC_Os01g65000	1.5036	6.96145e-05	up	ammonium transporter protein, putative, expressed	ammonium transporter 2
TCN1ShootControl vs Salt 3h	LOC_Os10g21810	1.50322	1.19809e-06	up	histidine kinase, putative, expressed	histidine kinase 2
TCN1ShootControl vs Salt 3h	LOC_Os09g39960	1.50284	0.000451439	up	dynamin family protein, putative, expressed	DYNAMIN-like 1E
TCN1ShootControl vs Salt 3h	LOC_Os02g47650	1.50082	0.0350899	up	universal stress protein domain containing protein, putative, expressed	universal stress protein PHOS32 isoform X2
TCN1ShootControl vs Salt 3h	LOC_Os06g23274	1.50025	0.0330698	up	zinc finger, C3HC4 type, domain containing protein, expressed	RING/U-box superfamily protein
TCN1ShootControl vs Salt 3h	LOC_Os02g47400	-1.50084	1.14189e-05	down	pectinacetylesterase domain containing protein, expressed	Pectinacetylesterase family protein
TCN1ShootControl vs Salt 3h	LOC_Os04g10434	-1.50418	0.00178633	down	amidase family protein, putative, expressed	Amidase family protein
TCN1ShootControl vs Salt 3h	LOC_Os01g52490	-1.50452	0.00106758	down	40S ribosomal protein S24, putative, expressed	Ribosomal protein S24e family protein
TCN1ShootControl vs Salt 3h	LOC_Os01g57560	-1.50609	0.00132508	down	serine/threonine-protein kinase receptor precursor, putative, expressed	receptor kinase 3
TCN1ShootControl vs Salt 3h	LOC_Os05g45240	-1.50769	0.00297298	down	flavin monooxygenase, putative, expressed	Flavin-binding monooxygenase family protein
TCN1ShootControl vs Salt 3h	LOC_Os02g43170	-1.5077	0.000287707	down	B-box zinc finger family protein, putative, expressed	salt tolerance homolog2
TCN1ShootControl vs Salt 3h	LOC_Os01g72300	-1.50874	0.0413053	down	Cupin domain containing protein, expressed	germin-like protein 10
TCN1ShootControl vs Salt 3h	LOC_Os05g23880	-1.51246	0.000456918	down	lipoxygenase, putative, expressed	PLAT/LH2 domain-containing lipoxygenase family protein
TCN1ShootControl vs Salt 3h	LOC_Os08g38170	-1.51321	6.05713e-05	down	methyladenine glycosylase, putative, expressed	DNA glycosylase superfamily protein
TCN1ShootControl vs Salt 3h	LOC_Os01g65260	-1.51386	0.000204334	down	amidophosphoribosyltransferase, chloroplast precursor, putative, expressed	GLN phosphoribosyl pyrophosphate amidotransferase 1
TCN1ShootControl vs Salt 3h	LOC_Os04g37480	-1.51392	0.000436849	down	oxidoreductase, aldo/keto reductase family protein, putative, expressed	NAD(P)-linked oxidoreductase superfamily protein
TCN1ShootControl vs Salt 3h	LOC_Os02g30800	-1.515	1.56414e-06	down	POLE1 - Putative DNA polymerase epsilon catalytic subunit, expressed	DNA polymerase epsilon catalytic subunit
TCN1ShootControl vs Salt 3h	LOC_Os09g03680	-1.51501	4.14464e-05	down	ankyrin, putative, expressed	ankyrin repeat family protein
TCN1ShootControl vs Salt 3h	LOC_Os03g24930	-1.51601	0.0134367	down	tyrosine protein kinase domain containing protein, putative, expressed	Protein kinase superfamily protein
TCN1ShootControl vs Salt 3h	LOC_Os04g38910	-1.5164	0.000277247	down	atypical receptor-like kinase MARK, putative, expressed	receptor-like kinase 1
TCN1ShootControl vs Salt 3h	LOC_Os02g01140	-1.51721	0.000114726	down	GDSL-like lipase/acylhydrolase, putative, expressed	GDSL-like Lipase/Acylhydrolase superfamily protein
TCN1ShootControl vs Salt 3h	LOC_Os10g40290	-1.51838	0.00125761	down	pectinacetylesterase domain containing protein, expressed	Pectinacetylesterase family protein
TCN1ShootControl vs Salt 3h	LOC_Os07g30950	-1.51883	0.0410065	down	hydroxylase, putative, expressed	cytochrome P450, family 716, subfamily A, polypeptide 1
TCN1ShootControl vs Salt 3h	LOC_Os08g41290	-1.52069	8.17916e-07	down	AIR12, putative, expressed	auxin-induced in root cultures-like protein
TCN1ShootControl vs Salt 3h	LOC_Os11g32650	-1.5208	3.74461e-05	down	chalcone synthase, putative, expressed	Chalcone and stilbene synthase family protein
TCN1ShootControl vs Salt 3h	LOC_Os01g73430	-1.52155	0.0338881	down	RNA polymerase IV largest subunit, putative, expressed	nuclear RNA polymerase D1B
TCN1ShootControl vs Salt 3h	LOC_Os04g33600	-1.5219	3.0825e-07	down	hydrolase, alpha/beta fold family protein, putative, expressed	At2g36290
TCN1ShootControl vs Salt 3h	LOC_Os08g36540	-1.52378	0.000610885	down	aspartic proteinase nepenthesin-1 precursor, putative, expressed	Eukaryotic aspartyl protease family protein
TCN1ShootControl vs Salt 3h	LOC_Os05g48290	-1.5263	0.00100117	down	T-complex protein, putative, expressed	TCP-1/cpn60 chaperonin family protein
TCN1ShootControl vs Salt 3h	LOC_Os01g63280	-1.53042	0.0035977	down	tyrosine protein kinase domain containing protein, putative, expressed	calmodulin-binding receptor-like cytoplasmic kinase 1
TCN1ShootControl vs Salt 3h	LOC_Os03g36160	-1.53089	0.0130683	down	DNAJ heat shock N-terminal domain-containing protein, putative, expressed	Chaperone DnaJ-domain superfamily protein
TCN1ShootControl vs Salt 3h	LOC_Os01g52710	-1.53099	0.00192078	down	glycosyl transferase 8 domain containing protein, putative, expressed	galacturonosyltransferase 15
TCN1ShootControl vs Salt 3h	LOC_Os03g58110	-1.53349	0.00203317	down	uncharacterized protein At4g06744 precursor, putative, expressed	hypothetical protein AXX17_AT3G26450
TCN1ShootControl vs Salt 3h	LOC_Os05g34320	-1.53385	3.95388e-07	down	beta-hexosaminidase precursor, putative, expressed	beta-hexosaminidase 3
TCN1ShootControl vs Salt 3h	LOC_Os06g05350	-1.53865	0.00115706	down	whirly transcription factor domain containing protein, expressed	ssDNA-binding transcriptional regulator
TCN1ShootControl vs Salt 3h	LOC_Os06g11400	-1.54116	0.00682677	down	expressed protein	CURVATURE THYLAKOID 1D-like protein
TCN1ShootControl vs Salt 3h	LOC_Os10g02770	-1.54183	5.16983e-06	down	glycosyl hydrolases family 16, putative, expressed	xyloglucan endotransglucosylase/hydrolase 28
TCN1ShootControl vs Salt 3h	LOC_Os05g39990	-1.54454	0.000109997	down	expansin precursor, putative, expressed	expansin A1
TCN1ShootControl vs Salt 3h	LOC_Os03g11600	-1.54833	7.99027e-07	down	YABBY domain containing protein, putative, expressed	Plant-specific transcription factor YABBY family protein
TCN1ShootControl vs Salt 3h	LOC_Os12g39360	-1.54903	0.00151907	down	aspartic proteinase nepenthesin precursor, putative, expressed	Eukaryotic aspartyl protease family protein
TCN1ShootControl vs Salt 3h	LOC_Os06g23114	-1.5494	1.28284e-06	down	copper methylamine oxidase precursor, putative, expressed	Copper amine oxidase family protein
TCN1ShootControl vs Salt 3h	LOC_Os11g02440	-1.5559	0.00145225	down	chalcone--flavonone isomerase, putative, expressed	Chalcone-flavanone isomerase family protein
TCN1ShootControl vs Salt 3h	LOC_Os06g07210	-1.5573	0.000919343	down	ribonucleoside-diphosphate reductase large subunit, putative, expressed	ribonucleotide reductase 1
TCN1ShootControl vs Salt 3h	LOC_Os08g43390	-1.55816	0.0153295	down	cytochrome P450, putative, expressed	cytochrome P450, family 78, subfamily A, polypeptide 6
TCN1ShootControl vs Salt 3h	LOC_Os11g06780	-1.55917	0.00053788	down	serine/threonine-protein kinase BRI1-like 1 precursor, putative, expressed	Protein kinase superfamily protein
TCN1ShootControl vs Salt 3h	LOC_Os08g39240	-1.55925	0.000380797	down	OsWAK76 - OsWAK receptor-like cytoplasmic kinase OsWAK-RLCK, expressed	wall associated kinase 3
TCN1ShootControl vs Salt 3h	LOC_Os01g10990	-1.55928	0.000590557	down	integral membrane protein DUF6 containing protein, expressed	nodulin MtN21 /EamA-like transporter family protein
TCN1ShootControl vs Salt 3h	LOC_Os08g41630	-1.55956	0.00608009	down	ubiquitin carboxyl-terminal hydrolase family protein, expressed	ubiquitin-specific protease 2
TCN1ShootControl vs Salt 3h	LOC_Os10g39930	-1.56105	6.46628e-05	down	cytochrome P450 97B2, putative, expressed	putative cytochrome P450, partial
TCN1ShootControl vs Salt 3h	LOC_Os05g44100	-1.56209	7.54288e-05	down	trehalose synthase, putative, expressed	trehalose-phosphatase/synthase 7
TCN1ShootControl vs Salt 3h	LOC_Os02g56100	-1.56244	0.000335804	down	ribonucleoside-diphosphate reductase large subunit, putative, expressed	ribonucleotide reductase 1
TCN1ShootControl vs Salt 3h	LOC_Os05g06660	-1.56275	0.00167547	down	OsSCP26 - Putative Serine Carboxypeptidase homologue, expressed	serine carboxypeptidase-like 33
TCN1ShootControl vs Salt 3h	LOC_Os03g24020	-1.5636	0.00697917	down	ribosomal protein L6, putative, expressed	Ribosomal protein L6 family
TCN1ShootControl vs Salt 3h	LOC_Os01g37510	-1.56465	5.95475e-05	down	peptide deformylase, putative, expressed	peptide deformylase 1A
TCN1ShootControl vs Salt 3h	LOC_Os06g46799	-1.56562	1.9947e-05	down	peroxidase precursor, putative, expressed	Peroxidase superfamily protein
TCN1ShootControl vs Salt 3h	LOC_Os05g48900	-1.56578	3.36854e-06	down	fasciclin domain containing protein, expressed	FASCICLIN-like arabinogalactan protein 13 precursor
TCN1ShootControl vs Salt 3h	LOC_Os09g39410	-1.56752	7.618e-07	down	male sterility protein, putative, expressed	fatty acid reductase 4
TCN1ShootControl vs Salt 3h	LOC_Os09g36860	-1.56964	0.00112453	down	acyl carrier protein, putative, expressed	acyl carrier protein 2
TCN1ShootControl vs Salt 3h	LOC_Os04g31040	-1.57082	0.00045555	down	violaxanthin de-epoxidase, putative, expressed	non-photochemical quenching 1
TCN1ShootControl vs Salt 3h	LOC_Os02g05744	-1.57445	0.000502847	down	endoglucanase, putative, expressed	glycosyl hydrolase 9B8
TCN1ShootControl vs Salt 3h	LOC_Os12g02720	-1.57873	0.000549749	down	DUF567 domain containing protein, putative, expressed	LURP-one-like protein (DUF567)
TCN1ShootControl vs Salt 3h	LOC_Os01g09580	-1.58049	0.00186957	down	CAMK_CAMK_like_Aur_like.1 - CAMK includes calcium/calmodulin depedent protein kinases, expressed	ataurora2
TCN1ShootControl vs Salt 3h	LOC_Os08g44840	-1.58366	0.000385495	down	transferase family protein, putative, expressed	PEL3
TCN1ShootControl vs Salt 3h	LOC_Os10g36650	-1.58436	4.0023e-06	down	actin, putative, expressed	actin 7
TCN1ShootControl vs Salt 3h	LOC_Os09g26760	-1.58621	1.38143e-07	down	DNA repair metallo-beta-lactamase family protein, expressed	sterile alpha motif (SAM) domain-containing protein
TCN1ShootControl vs Salt 3h	LOC_Os11g15570	-1.58889	0.00739449	down	Ser/Thr protein phosphatase family protein, putative, expressed	Calcineurin-like metallo-phosphoesterase superfamily protein
TCN1ShootControl vs Salt 3h	LOC_Os08g04310	-1.58969	0.00315993	down	plastocyanin-like domain containing protein, putative, expressed	uclacyanin 1
TCN1ShootControl vs Salt 3h	LOC_Os04g48760	-1.59239	0.000215276	down	leucine-rich repeat family protein, putative, expressed	Leucine-rich receptor-like protein kinase family protein
TCN1ShootControl vs Salt 3h	LOC_Os07g32020	-1.59295	7.7724e-05	down	UDP-glucoronosyl and UDP-glucosyl transferase domain containing protein, expressed	UDP-glucosyl transferase 71C5
TCN1ShootControl vs Salt 3h	LOC_Os10g40530	-1.59336	0.047665	down	LTPL146 - Protease inhibitor/seed storage/LTP family protein precursor, expressed	Bifunctional inhibitor/lipid-transfer protein/seed storage 2S albumin superfamily protein
TCN1ShootControl vs Salt 3h	LOC_Os02g17780	-1.59426	0.00124859	down	ent-kaurene synthase, chloroplast precursor, putative, expressed	Terpenoid cyclases/Protein prenyltransferases superfamily protein
TCN1ShootControl vs Salt 3h	LOC_Os12g02380	-1.5957	0.000394267	down	elongation factor P, putative, expressed	elongation factor P (EF-P) family protein
TCN1ShootControl vs Salt 3h	LOC_Os02g51060	-1.59859	0.00317671	down	CSLA6 - cellulose synthase-like family A; mannan synthase, expressed	Nucleotide-diphospho-sugar transferases superfamily protein
TCN1ShootControl vs Salt 3h	LOC_Os06g35630	-1.59877	0.000122761	down	reticuline oxidase-like protein precursor, putative, expressed	FAD-binding Berberine family protein
TCN1ShootControl vs Salt 3h	LOC_Os02g48360	-1.59937	0.000319023	down	pyrophosphate--fructose 6-phosphate 1-phosphotransferase subunit alpha, putative, expressed	Phosphofructokinase family protein
TCN1ShootControl vs Salt 3h	LOC_Os10g25450	-1.60175	3.19539e-05	down	OsSub60 - Putative Subtilisin homologue, expressed	Subtilase family protein
TCN1ShootControl vs Salt 3h	LOC_Os02g55870	-1.6026	5.1208e-06	down	heparanase-like protein precursor, putative, expressed	glucuronidase 3
TCN1ShootControl vs Salt 3h	LOC_Os12g25690	-1.6032	5.06605e-07	down	UDP-glucose 6-dehydrogenase, putative, expressed	UDP-glucose 6-dehydrogenase family protein
TCN1ShootControl vs Salt 3h	LOC_Os10g31910	-1.60334	4.33316e-08	down	pectate lyase precursor, putative, expressed	Pectin lyase-like superfamily protein
TCN1ShootControl vs Salt 3h	LOC_Os03g48030	-1.60384	0.00270311	down	integral membrane HPP family protein, putative, expressed	Integral membrane HPP family protein
TCN1ShootControl vs Salt 3h	LOC_Os02g46970	-1.60418	0.00239778	down	AMP-binding domain containing protein, expressed	4-coumarate:CoA ligase 3
TCN1ShootControl vs Salt 3h	LOC_Os06g03560	-1.60518	0.000922173	down	oligopeptide transporter, putative, expressed	oligopeptide transporter 7
TCN1ShootControl vs Salt 3h	LOC_Os05g36010	-1.60661	0.000506688	down	OsSub47 - Putative Subtilisin homologue, expressed	Subtilase family protein
TCN1ShootControl vs Salt 3h	LOC_Os03g46640	-1.60675	0.00439422	down	deoxyuridine 5-triphosphate nucleotidohydrolase, putative, expressed	DUTP-PYROPHOSPHATASE-LIKE 1
TCN1ShootControl vs Salt 3h	LOC_Os12g41710	-1.60792	0.00978837	down	Protein kinase domain containing protein, expressed	Protein kinase superfamily protein
TCN1ShootControl vs Salt 3h	LOC_Os05g36990	-1.60859	3.83474e-08	down	ATOFP18/OFP18, putative, expressed	ovate family protein 13
TCN1ShootControl vs Salt 3h	LOC_Os04g53680	-1.612	0.0225381	down	cyclin, putative, expressed	cyclin p2;1
TCN1ShootControl vs Salt 3h	LOC_Os05g40770	-1.61418	0.0100455	down	leucine-rich repeat family protein, putative, expressed	hypothetical protein AXX17_AT1G74430
TCN1ShootControl vs Salt 3h	LOC_Os10g07290	-1.61476	7.63079e-06	down	glycosyl hydrolases family 17, putative, expressed	Glycosyl hydrolase superfamily protein
TCN1ShootControl vs Salt 3h	LOC_Os06g05090	-1.6166	0.00060208	down	methyltransferase domain containing protein, expressed	protein arginine methyltransferase 10
TCN1ShootControl vs Salt 3h	LOC_Os09g35850	-1.61775	6.97233e-05	down	RNA recognition motif containing protein, putative, expressed	RNA-binding (RRM/RBD/RNP motifs) family protein
TCN1ShootControl vs Salt 3h	LOC_Os03g14180	-1.61865	0.00402093	down	hsp20/alpha crystallin family protein, putative, expressed	heat shock protein 21
TCN1ShootControl vs Salt 3h	LOC_Os03g64030	-1.62425	1.32444e-05	down	receptor protein kinase, putative, expressed	carbohydrate esterase, putative (DUF303)
TCN1ShootControl vs Salt 3h	LOC_Os06g03720	-1.62509	0.00551223	down	ribonucleoside-diphosphate reductase small chain, putative, expressed	Ferritin/ribonucleotide reductase-like family protein
TCN1ShootControl vs Salt 3h	LOC_Os01g36460	-1.6285	5.68314e-05	down	MYB family transcription factor, putative, expressed	myb domain protein 86
TCN1ShootControl vs Salt 3h	LOC_Os05g25430	-1.63417	0.000270685	down	receptor-like protein kinase At3g46290 precursor, putative, expressed	Malectin/receptor-like protein kinase family protein
TCN1ShootControl vs Salt 3h	LOC_Os01g58760	-1.63444	0.000232098	down	bZIP transcription factor domain containing protein, expressed	Basic-leucine zipper (bZIP) transcription factor family protein
TCN1ShootControl vs Salt 3h	LOC_Os07g02200	-1.63476	2.9352e-07	down	plastocyanin-like domain containing protein, putative, expressed	early nodulin-like protein 20
TCN1ShootControl vs Salt 3h	LOC_Os07g37110	-1.63516	0.0422139	down	nucleoside transporter, putative, expressed	Major facilitator superfamily protein
TCN1ShootControl vs Salt 3h	LOC_Os06g12120	-1.64248	0.0121111	down	BRASSINOSTEROID INSENSITIVE 1-associated receptor kinase 1 precursor, putative, expressed	somatic embryogenesis receptor-like kinase 4
TCN1ShootControl vs Salt 3h	LOC_Os10g30070	-1.64381	2.00174e-06	down	sodium/calcium exchanger protein, putative, expressed	calcium exchanger 7
TCN1ShootControl vs Salt 3h	LOC_Os10g07556	-1.65194	0.0263679	down	wall-associated receptor kinase-like 22 precursor, putative, expressed	wall-associated kinase 2
TCN1ShootControl vs Salt 3h	LOC_Os03g53790	-1.654	5.49937e-05	down	periplasmic beta-glucosidase precursor, putative, expressed	Glycosyl hydrolase family protein
TCN1ShootControl vs Salt 3h	LOC_Os01g16030	-1.65526	0.00625838	down	ADP-ribosylation factor, putative, expressed	ADP-ribosylation factor A1F
TCN1ShootControl vs Salt 3h	LOC_Os12g34510	-1.65577	0.000424296	down	Core histone H2A/H2B/H3/H4 domain containing protein, putative, expressed	PREDICTED: probable histone H2AXb
TCN1ShootControl vs Salt 3h	LOC_Os04g39610	-1.65863	7.2616e-07	down	glycerophosphoryl diester phosphodiesterase family protein, putative, expressed	PLC-like phosphodiesterase family protein
TCN1ShootControl vs Salt 3h	LOC_Os01g59840	-1.65879	0.00128674	down	Os1bglu3 - beta-glucosidase homologue, similar to G. max isohydroxyurate hydrolase, expressed	beta glucosidase 11
TCN1ShootControl vs Salt 3h	LOC_Os02g11700	-1.65956	0.0106249	down	cytokinin-O-glucosyltransferase 3, putative, expressed	UDP-glucosyl transferase 73C1
TCN1ShootControl vs Salt 3h	LOC_Os02g16709	-1.66564	0.000389535	down	peptidase, putative, expressed	plastidic type i signal peptidase 1
TCN1ShootControl vs Salt 3h	LOC_Os04g51350	-1.66639	0.00288408	down	pentatricopeptide, putative, expressed	Tetratricopeptide repeat (TPR)-like superfamily protein
TCN1ShootControl vs Salt 3h	LOC_Os08g01680	-1.6672	0.000460979	down	WD domain, G-beta repeat domain containing protein, expressed	Transducin/WD40 repeat-like superfamily protein
TCN1ShootControl vs Salt 3h	LOC_Os05g48890	-1.67002	0.000189525	down	fasciclin domain containing protein, expressed	FASCICLIN-like arabinogalactan protein 13 precursor
TCN1ShootControl vs Salt 3h	LOC_Os06g45980	-1.67167	0.00452716	down	toprim domain-containing protein, putative, expressed	toprim domain-containing protein
TCN1ShootControl vs Salt 3h	LOC_Os02g54190	-1.67458	0.000480697	down	pectinesterase, putative, expressed	Plant invertase/pectin methylesterase inhibitor superfamily
TCN1ShootControl vs Salt 3h	LOC_Os07g03319	-1.67549	7.57084e-05	down	SCP-like extracellular protein, expressed	CAP (Cysteine-rich secretory proteins, Antigen 5, and Pathogenesis-related 1 protein) superfamily protein
TCN1ShootControl vs Salt 3h	LOC_Os10g02260	-1.67912	0.00366746	down	peptide transporter PTR2, putative, expressed	peptide transporter 2
TCN1ShootControl vs Salt 3h	LOC_Os10g20650	-1.6812	0.00202293	down	glucan endo-1,3-beta-glucosidase-related, putative, expressed	O-Glycosyl hydrolases family 17 protein
TCN1ShootControl vs Salt 3h	LOC_Os11g32500	-1.68199	0.000446162	down	rubredoxin family protein, putative, expressed	Rubredoxin-like superfamily protein
TCN1ShootControl vs Salt 3h	LOC_Os02g40440	-1.68334	1.67545e-07	down	GDSL-like lipase/acylhydrolase, putative, expressed	GDSL-like Lipase/Acylhydrolase superfamily protein
TCN1ShootControl vs Salt 3h	LOC_Os02g04500	-1.68444	0.00232232	down	S-adenosyl-L-methionine-dependent methyltransferase mraW, putative, expressed	mraW methylase family protein
TCN1ShootControl vs Salt 3h	LOC_Os05g49320	-1.68638	0.00131705	down	ribosomal protein L7/L12 C-terminal domain containing protein, expressed	ribosomal protein L12-C
TCN1ShootControl vs Salt 3h	LOC_Os12g34500	-1.68691	4.1059e-05	down	expressed protein	---
TCN1ShootControl vs Salt 3h	LOC_Os05g36310	-1.68914	0.00111881	down	zinc finger, C3HC4 type domain containing protein, expressed	RING/U-box superfamily protein
TCN1ShootControl vs Salt 3h	LOC_Os02g32760	-1.69048	0.000175602	down	60S acidic ribosomal protein, putative, expressed	60S acidic ribosomal protein family
TCN1ShootControl vs Salt 3h	LOC_Os09g18020	-1.69082	0.0240284	down	senescence-induced receptor-like serine/threonine-protein kinase precursor, putative, expressed	Leucine-rich repeat protein kinase family protein
TCN1ShootControl vs Salt 3h	LOC_Os01g33040	-1.69189	0.000957879	down	kinesin motor domain containing protein, expressed	ATP binding microtubule motor family protein
TCN1ShootControl vs Salt 3h	LOC_Os10g35490	-1.69232	0.00124821	down	hydrolase, alpha/beta fold family domain containing protein, expressed	alpha/beta-Hydrolases superfamily protein
TCN1ShootControl vs Salt 3h	LOC_Os05g19380	-1.69233	1.78282e-05	down	pentatricopeptide, putative, expressed	Tetratricopeptide repeat (TPR)-like superfamily protein
TCN1ShootControl vs Salt 3h	LOC_Os06g16150	-1.69289	0.0047489	down	expressed protein	TRICHOME BIREFRINGENCE-LIKE 19
TCN1ShootControl vs Salt 3h	LOC_Os07g09370	-1.69328	7.29493e-05	down	pentatricopeptide, putative, expressed	Tetratricopeptide repeat (TPR)-like superfamily protein
TCN1ShootControl vs Salt 3h	LOC_Os02g08150	-1.69632	1.95049e-05	down	CCT/B-box zinc finger protein, putative, expressed	zinc finger CONSTANS-like protein
TCN1ShootControl vs Salt 3h	LOC_Os01g43120	-1.69636	0.00791552	down	DEAD/DEAH box helicase, putative, expressed	P-loop containing nucleoside triphosphate hydrolases superfamily protein
TCN1ShootControl vs Salt 3h	LOC_Os04g29090	-1.70052	0.000718546	down	FAD-binding and arabino-lactone oxidase domains containing protein, putative, expressed	D-arabinono-1,4-lactone oxidase family protein
TCN1ShootControl vs Salt 3h	LOC_Os02g44108	-1.70115	0.00011146	down	expansin precursor, putative, expressed	expansin B4
TCN1ShootControl vs Salt 3h	LOC_Os01g63770	-1.70121	0.000157061	down	transmembrane amino acid transporter protein, putative, expressed	Transmembrane amino acid transporter family protein
TCN1ShootControl vs Salt 3h	LOC_Os01g66760	-1.70514	0.00672529	down	inactive receptor kinase At2g26730 precursor, putative, expressed	BAK1-interacting receptor-like kinase 1
TCN1ShootControl vs Salt 3h	LOC_Os02g20540	-1.70529	0.00170594	down	fasciclin domain containing protein, expressed	FASCICLIN-like arabinogalactan 6
TCN1ShootControl vs Salt 3h	LOC_Os03g07360	-1.70594	2.52854e-05	down	expressed protein	cycling DOF factor 2
TCN1ShootControl vs Salt 3h	LOC_Os05g39560	-1.70628	0.00145332	down	metal cation transporter, putative, expressed	ZIP5
TCN1ShootControl vs Salt 3h	LOC_Os11g47630	-1.70699	0.0221147	down	ZOS11-10 - C2H2 zinc finger protein, expressed	C2H2-type zinc finger family protein
TCN1ShootControl vs Salt 3h	LOC_Os06g09420	-1.70911	0.000499522	down	B3 DNA binding domain containing protein, expressed	RecName: Full=B3 domain-containing protein At5g42700
TCN1ShootControl vs Salt 3h	LOC_Os03g18630	-1.71059	0.0011728	down	receptor-like kinase RHG1, putative, expressed	inflorescence meristem receptor-like kinase 2
TCN1ShootControl vs Salt 3h	LOC_Os07g22580	-1.71202	0.000363851	down	rhoGAP domain containing protein, expressed	Rho GTPase activating protein with PAK-box/P21-Rho-binding domain-containing protein
TCN1ShootControl vs Salt 3h	LOC_Os06g09340	-1.71295	0.000347692	down	pectinesterase, putative, expressed	Plant invertase/pectin methylesterase inhibitor superfamily
TCN1ShootControl vs Salt 3h	LOC_Os02g43194	-1.71306	0.000279369	down	aldehyde dehydrogenase, putative, expressed	aldehyde dehydrogenase 3F1
TCN1ShootControl vs Salt 3h	LOC_Os01g22954	-1.71397	0.0150804	down	serine carboxypeptidase, putative, expressed	serine carboxypeptidase-like 33
TCN1ShootControl vs Salt 3h	LOC_Os06g29790	-1.72081	0.0177015	down	phosphate transporter 1, putative, expressed	EXS (ERD1/XPR1/SYG1) family protein
TCN1ShootControl vs Salt 3h	LOC_Os02g28200	-1.72095	1.42973e-06	down	transferase family protein, putative, expressed	HXXXD-type acyl-transferase family protein
TCN1ShootControl vs Salt 3h	LOC_Os05g50700	-1.72179	0.000262562	down	WRKY111, expressed	WRKY DNA-binding protein 27
TCN1ShootControl vs Salt 3h	LOC_Os09g16520	-1.72368	0.000354376	down	cytochrome b5-like Heme/Steroid binding domain containing protein, expressed	cytochrome B5-like protein
TCN1ShootControl vs Salt 3h	LOC_Os01g22249	-1.72486	0.00060721	down	peroxidase precursor, putative, expressed	Peroxidase superfamily protein
TCN1ShootControl vs Salt 3h	LOC_Os06g36680	-1.72672	6.70807e-05	down	homeobox domain containing protein, expressed	homeobox protein ATH1
TCN1ShootControl vs Salt 3h	LOC_Os03g43400	-1.73026	2.18902e-05	down	OsIAA11 - Auxin-responsive Aux/IAA gene family member, expressed	indoleacetic acid-induced protein 16
TCN1ShootControl vs Salt 3h	LOC_Os04g53860	-1.73921	0.000454258	down	reductase, putative, expressed	NAD(P)-binding Rossmann-fold superfamily protein
TCN1ShootControl vs Salt 3h	LOC_Os07g23150	-1.73963	0.00017908	down	transferase family protein, putative, expressed	HXXXD-type acyl-transferase family protein
TCN1ShootControl vs Salt 3h	LOC_Os11g12320	-1.74073	0.00938989	down	disease resistance protein RPM1, putative, expressed	NB-ARC domain-containing disease resistance protein
TCN1ShootControl vs Salt 3h	LOC_Os04g56240	-1.74152	0.0319557	down	lipase, putative, expressed	hypothetical protein AXX17_AT5G67090
TCN1ShootControl vs Salt 3h	LOC_Os12g08920	-1.74163	9.21755e-06	down	peroxidase precursor, putative, expressed	peroxidase superfamily protein
TCN1ShootControl vs Salt 3h	LOC_Os05g33630	-1.74228	0.000302127	down	inosine-uridine preferring nucleoside hydrolase family protein, putative, expressed	inosine-uridine preferring nucleoside hydrolase family protein
TCN1ShootControl vs Salt 3h	LOC_Os10g32580	-1.74273	0.00195273	down	GDSL-like lipase/acylhydrolase, putative, expressed	GDSL-like Lipase/Acylhydrolase superfamily protein
TCN1ShootControl vs Salt 3h	LOC_Os07g33350	-1.74375	0.000803201	down	hsp20/alpha crystallin family protein, putative, expressed	HSP20-like chaperones superfamily protein
TCN1ShootControl vs Salt 3h	LOC_Os04g46010	-1.75022	0.000271306	down	PPR repeat domain containing protein, putative, expressed	Tetratricopeptide repeat (TPR)-like superfamily protein
TCN1ShootControl vs Salt 3h	LOC_Os04g34490	-1.75265	0.0114048	down	nodulin, putative, expressed	nodulin MtN21 /EamA-like transporter family protein
TCN1ShootControl vs Salt 3h	LOC_Os07g03467	-1.75271	0.00254116	down	SCP-like extracellular protein, expressed	CAP (Cysteine-rich secretory proteins, Antigen 5, and Pathogenesis-related 1 protein) superfamily protein
TCN1ShootControl vs Salt 3h	LOC_Os09g37420	-1.75759	0.0124729	down	OsSAUR47 - Auxin-responsive SAUR gene family member, expressed	auxin-induced protein, putative
TCN1ShootControl vs Salt 3h	LOC_Os08g01630	-1.75852	0.000987082	down	DNA repair metallo-beta-lactamase, putative, expressed	DNA repair metallo-beta-lactamase family protein
TCN1ShootControl vs Salt 3h	LOC_Os08g44870	-1.75901	3.03875e-05	down	MATE efflux family protein, putative, expressed	MATE efflux family protein
TCN1ShootControl vs Salt 3h	LOC_Os05g29010	-1.75956	0.000166749	down	POLA4 - Putative DNA polymerase alpha complex subunit, expressed	DNA primase POLA3
TCN1ShootControl vs Salt 3h	LOC_Os01g49320	-1.76014	0.00141956	down	glycosyl hydrolase, putative, expressed	chitinase A
TCN1ShootControl vs Salt 3h	LOC_Os01g11730	-1.76226	0.00146572	down	GDSL-like lipase/acylhydrolase, putative, expressed	SGNH hydrolase-type esterase superfamily protein
TCN1ShootControl vs Salt 3h	LOC_Os04g29580	-1.76416	0.0122708	down	OsWAK37 - OsWAK short gene, expressed	wall-associated kinase 2
TCN1ShootControl vs Salt 3h	LOC_Os03g05530	-1.76434	0.000281349	down	nodulin, putative, expressed	nodulin MtN21 /EamA-like transporter family protein
TCN1ShootControl vs Salt 3h	LOC_Os10g33370	-1.76638	1.25357e-06	down	3-ketoacyl-CoA synthase precursor, putative, expressed	3-ketoacyl-CoA synthase 12
TCN1ShootControl vs Salt 3h	LOC_Os04g44354	-1.76676	0.00223478	down	UDP-glucoronosyl and UDP-glucosyl transferase domain containing protein, expressed	UDP-Glycosyltransferase superfamily protein
TCN1ShootControl vs Salt 3h	LOC_Os06g18010	-1.76756	3.82362e-06	down	UDP-glucoronosyl and UDP-glucosyl transferase domain containing protein, expressed	UDP-Glycosyltransferase superfamily protein
TCN1ShootControl vs Salt 3h	LOC_Os06g04850	-1.76858	0.00058412	down	homeobox associated leucine zipper, putative, expressed	homeobox leucine zipper protein
TCN1ShootControl vs Salt 3h	LOC_Os05g49010	-1.76963	0.00965893	down	AP2 domain containing protein, expressed	Integrase-type DNA-binding superfamily protein
TCN1ShootControl vs Salt 3h	LOC_Os01g62480	-1.77055	9.6179e-06	down	laccase precursor protein, putative, expressed	laccase 17
TCN1ShootControl vs Salt 3h	LOC_Os09g09510	-1.77159	0.0131428	down	legume lectins beta domain containing protein, expressed	receptor lectin kinase
TCN1ShootControl vs Salt 3h	LOC_Os06g04150	-1.77168	1.81292e-05	down	magnesium-protoporphyrin O-methyltransferase, putative, expressed	magnesium-protoporphyrin IX methyltransferase
TCN1ShootControl vs Salt 3h	LOC_Os04g15920	-1.77598	0.000575709	down	dehydrogenase, putative, expressed	cinnamyl alcohol dehydrogenase 9
TCN1ShootControl vs Salt 3h	LOC_Os02g18450	-1.77636	0.000803199	down	GTP-binding protein typA/bipA, putative, expressed	elongation factor family protein
TCN1ShootControl vs Salt 3h	LOC_Os09g35600	-1.7772	0.000887479	down	MATE domain containing protein, expressed	MATE efflux family protein
TCN1ShootControl vs Salt 3h	LOC_Os09g10340	-1.77899	0.00804227	down	cytochrome P450, putative, expressed	cytochrome P450, family 71, subfamily B, polypeptide 37
TCN1ShootControl vs Salt 3h	LOC_Os01g47900	-1.7807	1.4188e-06	down	S-locus-like receptor protein kinase, putative, expressed	lectin protein kinase family protein
TCN1ShootControl vs Salt 3h	LOC_Os02g32780	-1.78111	0.00122993	down	pentatricopeptide, putative, expressed	Tetratricopeptide repeat (TPR)-like superfamily protein
TCN1ShootControl vs Salt 3h	LOC_Os08g07740	-1.78378	0.00051948	down	histone-like transcription factor and archaeal histone, putative, expressed	nuclear factor Y, subunit B3
TCN1ShootControl vs Salt 3h	LOC_Os03g21400	-1.78646	5.62825e-08	down	cytochrome P450, putative, expressed	cytochrome P450, family 714, subfamily A, polypeptide 1
TCN1ShootControl vs Salt 3h	LOC_Os10g35580	-1.78646	0.000768712	down	ATEB1A-like microtubule associated protein, putative, expressed	end binding protein 1C
TCN1ShootControl vs Salt 3h	LOC_Os05g49860	-1.78916	2.02395e-07	down	Core histone H2A/H2B/H3/H4 domain containing protein, putative, expressed	Histone superfamily protein
TCN1ShootControl vs Salt 3h	LOC_Os11g27400	-1.78944	8.15594e-07	down	glycosyl hydrolase, putative, expressed	Glycosyl hydrolase family protein with chitinase insertion domain-containing protein
TCN1ShootControl vs Salt 3h	LOC_Os03g41100	-1.79357	0.000876892	down	cyclin, putative, expressed	Cyclin A3;1
TCN1ShootControl vs Salt 3h	LOC_Os04g28620	-1.79567	0.000733699	down	male sterility protein, putative, expressed	fatty acid reductase 1
TCN1ShootControl vs Salt 3h	LOC_Os04g26320	-1.79927	0.00275215	down	mannose-binding lectin, putative, expressed	Mannose-binding lectin superfamily protein
TCN1ShootControl vs Salt 3h	LOC_Os12g26880	-1.80004	6.40839e-05	down	plastocyanin-like domain containing protein, putative, expressed	unknown
TCN1ShootControl vs Salt 3h	LOC_Os03g01170	-1.80209	5.25491e-05	down	transporter family protein, putative, expressed	sugar transporter 1
TCN1ShootControl vs Salt 3h	LOC_Os04g02850	-1.80608	0.00294105	down	pentatricopeptide, putative, expressed	Tetratricopeptide repeat (TPR)-like superfamily protein
TCN1ShootControl vs Salt 3h	LOC_Os06g09240	-1.80613	1.56105e-06	down	anthocyanidin 3-O-glucosyltransferase, putative, expressed	UDP-glucosyl transferase 78D2
TCN1ShootControl vs Salt 3h	LOC_Os08g28790	-1.80644	0.000153436	down	dirigent, putative, expressed	Disease resistance-responsive (dirigent-like protein) family protein
TCN1ShootControl vs Salt 3h	LOC_Os08g37940	-1.81111	1.80055e-06	down	HAD-superfamily hydrolase subfamily IA, variant 3, putative, expressed	Haloacid dehalogenase-like hydrolase (HAD) superfamily protein
TCN1ShootControl vs Salt 3h	LOC_Os04g56990	-1.81283	0.00315507	down	Myb-like DNA-binding domain containing protein, putative, expressed	myb-like HTH transcriptional regulator family protein
TCN1ShootControl vs Salt 3h	LOC_Os05g14590	-1.81295	0.00051799	down	MCM6 - Putative minichromosome maintenance MCM complex subunit 6, expressed	minichromosome maintenance (MCM2/3/5) family protein
TCN1ShootControl vs Salt 3h	LOC_Os09g32620	-1.81519	0.00298581	down	dehydrogenase, putative, expressed	Oxidoreductase, zinc-binding dehydrogenase family protein
TCN1ShootControl vs Salt 3h	LOC_Os11g31530	-1.82046	5.32263e-05	down	BRASSINOSTEROID INSENSITIVE 1-associated receptor kinase 1 precursor, putative, expressed	Leucine-rich repeat (LRR) family protein
TCN1ShootControl vs Salt 3h	LOC_Os11g42220	-1.82113	2.94599e-05	down	laccase precursor protein, putative, expressed	laccase 7
TCN1ShootControl vs Salt 3h	LOC_Os02g47510	-1.82296	0.000332051	down	9-cis-epoxycarotenoid dioxygenase 1, chloroplast precursor, putative, expressed	nine-cis-epoxycarotenoid dioxygenase 4
TCN1ShootControl vs Salt 3h	LOC_Os03g63970	-1.82764	0.000257885	down	gibberellin 20 oxidase 1, putative, expressed	2-oxoglutarate (2OG) and Fe(II)-dependent oxygenase superfamily protein
TCN1ShootControl vs Salt 3h	LOC_Os11g08020	-1.82806	0.00182927	down	ankyrin repeat family protein, putative, expressed	ankyrin repeat family protein
TCN1ShootControl vs Salt 3h	LOC_Os01g01650	-1.82887	0.000154024	down	isoflavone reductase homolog IRL, putative, expressed	NAD(P)-binding Rossmann-fold superfamily protein
TCN1ShootControl vs Salt 3h	LOC_Os05g03610	-1.83285	9.55702e-07	down	phospholipase C, putative, expressed	phospholipase C 2
TCN1ShootControl vs Salt 3h	LOC_Os03g25960	-1.83545	0.00170766	down	RNA recognition motif containing protein, putative, expressed	hypothetical protein AXX17_AT2G34020
TCN1ShootControl vs Salt 3h	LOC_Os05g09410	-1.83748	0.000145163	down	histidine-containing phosphotransfer protein 4, putative, expressed	HPT phosphotransmitter 4
TCN1ShootControl vs Salt 3h	LOC_Os06g14620	-1.84119	0.000768826	down	ribonucleoside-diphosphate reductase small chain, putative, expressed	Ferritin/ribonucleotide reductase-like family protein
TCN1ShootControl vs Salt 3h	LOC_Os07g31960	-1.84253	7.68775e-10	down	UDP-glucoronosyl and UDP-glucosyl transferase domain containing protein, expressed	UDP-glucosyl transferase 71C5
TCN1ShootControl vs Salt 3h	LOC_Os07g02450	-1.84363	0.000312959	down	receptor-like protein kinase 2 precursor, putative, expressed	disease resistance family protein / LRR family protein
TCN1ShootControl vs Salt 3h	LOC_Os04g45490	-1.84591	2.65109e-05	down	elongation factor, putative, expressed	Translation elongation factor EFG/EF2 protein
TCN1ShootControl vs Salt 3h	LOC_Os04g34270	-1.84596	0.0112846	down	serine/threonine-protein kinase receptor precursor, putative, expressed	S-locus lectin protein kinase family protein
TCN1ShootControl vs Salt 3h	LOC_Os03g47730	-1.84678	6.45734e-06	down	homeobox domain containing protein, expressed	BEL1-like homeodomain 11
TCN1ShootControl vs Salt 3h	LOC_Os11g04720	-1.85157	0.00140125	down	OsRR10 type-A response regulator, expressed	response regulator 9
TCN1ShootControl vs Salt 3h	LOC_Os04g40050	-1.85264	0.000280442	down	ribonuclease H2 subunit B, putative, expressed	ribonuclease H2 subunit B
TCN1ShootControl vs Salt 3h	LOC_Os03g53690	-1.8535	0.000402061	down	oxidoreductase, short chain dehydrogenase/reductase family domain containing protein, expressed	NAD(P)-binding Rossmann-fold superfamily protein
TCN1ShootControl vs Salt 3h	LOC_Os03g45619	-1.85401	0.000185119	down	cytochrome P450, putative, expressed	cytochrome P450, family 87, subfamily A, polypeptide 2
TCN1ShootControl vs Salt 3h	LOC_Os03g02780	-1.85684	0.000571626	down	Core histone H2A/H2B/H3/H4 domain containing protein, putative, expressed	histone H4
TCN1ShootControl vs Salt 3h	LOC_Os05g40270	-1.86131	5.4865e-05	down	expressed protein	Leucine-rich repeat protein kinase family protein
TCN1ShootControl vs Salt 3h	LOC_Os06g18670	-1.86305	0.0155164	down	anthocyanidin 3-O-glucosyltransferase, putative, expressed	UDP-glucosyl transferase 88A1
TCN1ShootControl vs Salt 3h	LOC_Os03g62780	-1.866	0.0123931	down	S1 RNA binding domain containing protein, expressed	Nucleic acid-binding proteins superfamily
TCN1ShootControl vs Salt 3h	LOC_Os09g32470	-1.86909	0.000357131	down	membrane protein, putative, expressed	Auxin-responsive family protein
TCN1ShootControl vs Salt 3h	LOC_Os04g02030	-1.87304	1.73844e-05	down	rp1, putative, expressed	LRR and NB-ARC domains-containing disease resistance protein
TCN1ShootControl vs Salt 3h	LOC_Os07g18874	-1.8749	0.000176456	down	white-brown complex homolog protein 11, putative, expressed	white-brown complex-like protein
TCN1ShootControl vs Salt 3h	LOC_Os08g14760	-1.87784	9.87672e-06	down	AMP-binding domain containing protein, expressed	4-coumarate:CoA ligase 2
TCN1ShootControl vs Salt 3h	LOC_Os07g48040	-1.87956	0.000150431	down	peroxidase precursor, putative, expressed	Peroxidase superfamily protein
TCN1ShootControl vs Salt 3h	LOC_Os07g43670	-1.881	0.00583905	down	ribonuclease T2 family domain containing protein, expressed	ribonuclease 1
TCN1ShootControl vs Salt 3h	LOC_Os09g24530	-1.88151	0.000159908	down	ribulose-1,5 bisphosphate carboxylase/oxygenase large subunit N-methyltransferase, chloroplast precursor, putative, expressed	Rubisco methyltransferase family protein
TCN1ShootControl vs Salt 3h	LOC_Os08g06620	-1.8834	0.000385322	down	DNA polymerase delta subunit 4 family, putative, expressed	---
TCN1ShootControl vs Salt 3h	LOC_Os02g51570	-1.88922	0.0014276	down	peptidyl-prolyl cis-trans isomerase, FKBP-type, putative, expressed	FK506-binding protein 16-2
TCN1ShootControl vs Salt 3h	LOC_Os11g29380	-1.89109	0.00116227	down	MCM2 - Putative minichromosome maintenance MCM complex subunit 2, expressed	minichromosome maintenance (MCM2/3/5) family protein
TCN1ShootControl vs Salt 3h	LOC_Os02g51910	-1.89197	0.00150312	down	cytokinin-O-glucosyltransferase 2, putative, expressed	UDP-glucosyl transferase 85A2
TCN1ShootControl vs Salt 3h	LOC_Os02g17534	-1.89519	0.0105439	down	xyloglucan fucosyltransferase, putative, expressed	fucosyltransferase 2
TCN1ShootControl vs Salt 3h	LOC_Os03g29150	-1.89545	0.00070741	down	NAD dependent epimerase/dehydratase family protein, putative, expressed	3beta-hydroxysteroid-dehydrogenase/decarboxylase isoform 1
TCN1ShootControl vs Salt 3h	LOC_Os02g03030	-1.90093	0.0159187	down	ATXR, putative, expressed	TRITHORAX-RELATED PROTEIN 6
TCN1ShootControl vs Salt 3h	LOC_Os07g32620	-1.90155	4.52511e-05	down	anthocyanidin 5,3-O-glucosyltransferase, putative, expressed	UDP-glucosyl transferase 71B8
TCN1ShootControl vs Salt 3h	LOC_Os09g36580	-1.90186	0.00322808	down	thaumatin, putative, expressed	THAUMATIN-LIKE PROTEIN 1
TCN1ShootControl vs Salt 3h	LOC_Os06g12310	-1.90467	3.28195e-05	down	aquaporin protein, putative, expressed	NOD26-like intrinsic protein 4;2
TCN1ShootControl vs Salt 3h	LOC_Os01g52770	-1.90832	1.13852e-05	down	GDSL-like lipase/acylhydrolase, putative, expressed	GDSL-like Lipase/Acylhydrolase superfamily protein
TCN1ShootControl vs Salt 3h	LOC_Os03g61740	-1.90875	0.000282938	down	sex determination protein tasselseed-2, putative, expressed	NAD(P)-binding Rossmann-fold superfamily protein
TCN1ShootControl vs Salt 3h	LOC_Os12g02370	-1.91004	0.000880307	down	chalcone--flavonone isomerase, putative, expressed	Chalcone-flavanone isomerase family protein
TCN1ShootControl vs Salt 3h	LOC_Os01g10850	-1.91128	1.00956e-07	down	peroxidase precursor, putative, expressed	Peroxidase superfamily protein
TCN1ShootControl vs Salt 3h	LOC_Os02g50280	-1.91276	0.000198064	down	pentatricopeptide, putative, expressed	Pentatricopeptide repeat (PPR) superfamily protein
TCN1ShootControl vs Salt 3h	LOC_Os05g25770	-1.91536	0.0102841	down	WRKY45, expressed	WRKY DNA-binding protein 70
TCN1ShootControl vs Salt 3h	LOC_Os05g12320	-1.91614	0.0128168	down	nodulin MtN3 family protein, putative, expressed	Nodulin MtN3 family protein
TCN1ShootControl vs Salt 3h	LOC_Os01g06580	-1.91678	1.35529e-06	down	fasciclin domain containing protein, expressed	FASCICLIN-like arabinogalactan-protein 11
TCN1ShootControl vs Salt 3h	LOC_Os01g38359	-1.91887	5.71116e-06	down	peptidyl-prolyl cis-trans isomerase, FKBP-type, putative, expressed	FKBP-type peptidyl-prolyl cis-trans isomerase family protein
TCN1ShootControl vs Salt 3h	LOC_Os07g40690	-1.92387	0.000574571	down	NAD dependent epimerase/dehydratase family protein, putative, expressed	NAD(P)-binding Rossmann-fold superfamily protein
TCN1ShootControl vs Salt 3h	LOC_Os12g35340	-1.92518	0.00233638	down	OsGrx_C11 - glutaredoxin subgroup III, expressed	Thioredoxin superfamily protein
TCN1ShootControl vs Salt 3h	LOC_Os03g46440	-1.92541	0.0423386	down	BTBA4 - Bric-a-Brac,Tramtrack, Broad Complex BTB domain with Ankyrin repeat region, expressed	NPR1-like protein 3
TCN1ShootControl vs Salt 3h	LOC_Os07g49310	-1.9277	0.000201039	down	omega-3 fatty acid desaturase, chloroplast precursor, putative, expressed	fatty acid desaturase 8
TCN1ShootControl vs Salt 3h	LOC_Os07g40740	-1.92901	0.00729016	down	heparanase-like protein precursor, putative, expressed	glucuronidase 1
TCN1ShootControl vs Salt 3h	LOC_Os02g58720	-1.93248	2.91354e-05	down	peroxidase precursor, putative, expressed	Peroxidase superfamily protein
TCN1ShootControl vs Salt 3h	LOC_Os02g40260	-1.93519	0.000843728	down	uncharacterized protein At4g06744 precursor, putative, expressed	Leucine-rich repeat (LRR) family protein
TCN1ShootControl vs Salt 3h	LOC_Os04g29680	-1.93807	0.0113566	down	OsWAK38 - OsWAK receptor-like protein kinase, expressed	wall-associated kinase 2
TCN1ShootControl vs Salt 3h	LOC_Os09g25784	-1.94066	0.00412486	down	auxin-induced protein 5NG4, putative, expressed	nodulin MtN21 /EamA-like transporter family protein
TCN1ShootControl vs Salt 3h	LOC_Os03g01300	-1.94874	0.000353571	down	LTPL114 - Protease inhibitor/seed storage/LTP family protein precursor, expressed	azelaic acid induced 1
TCN1ShootControl vs Salt 3h	LOC_Os12g12514	-1.9516	6.15524e-08	down	NADP-dependent oxidoreductase, putative, expressed	Zinc-binding dehydrogenase family protein
TCN1ShootControl vs Salt 3h	LOC_Os12g06220	-1.95268	0.00110444	down	harpin-induced protein 1 domain containing protein, expressed	NDR1/HIN1-like 3
TCN1ShootControl vs Salt 3h	LOC_Os03g11140	-1.95867	0.0427748	down	pleckstrin homology domain-containing protein-related taxo, putative, expressed	Rho GTPase activation protein (RhoGAP) with PH domain-containing protein
TCN1ShootControl vs Salt 3h	LOC_Os11g32510	-1.95997	0.000328495	down	OsGH3-13 - Auxin-responsive GH3 gene family member, expressed	Auxin-responsive GH3 family protein
TCN1ShootControl vs Salt 3h	LOC_Os08g42350	-1.96142	0.000173758	down	nodulin MtN3 family protein, putative, expressed	Nodulin MtN3 family protein
TCN1ShootControl vs Salt 3h	LOC_Os02g25960	-1.96804	0.00193085	down	ankyrin repeat family protein, putative, expressed	ankyrin
TCN1ShootControl vs Salt 3h	LOC_Os07g36630	-1.96896	4.53686e-05	down	CSLF8 - cellulose synthase-like family F; beta1,3;1,4 glucan synthase, expressed	cellulose synthase-like D3
TCN1ShootControl vs Salt 3h	LOC_Os01g64640	-1.97182	0.000503553	down	histone H3, putative, expressed	PREDICTED: histone H3.2
TCN1ShootControl vs Salt 3h	LOC_Os11g29000	-1.97197	0.00435026	down	pollen signalling protein with adenylyl cyclase activity, putative, expressed	NB-ARC domain-containing disease resistance protein
TCN1ShootControl vs Salt 3h	LOC_Os07g15370	-1.97521	5.78039e-07	down	metal transporter Nramp6, putative, expressed	NRAMP metal ion transporter 6
TCN1ShootControl vs Salt 3h	LOC_Os03g56950	-1.97632	3.26039e-05	down	phytochrome-interacting factor 4, putative, expressed	phytochrome interacting factor 3
TCN1ShootControl vs Salt 3h	LOC_Os02g58220	-1.97853	0.000237842	down	RPA2A - Putative single-stranded DNA binding complex subunit 2, expressed	replicon protein A2
TCN1ShootControl vs Salt 3h	LOC_Os01g63710	-1.97986	0.00237132	down	CDC6 - Putative DNA replication initiation protein, expressed	Cell division control, Cdc6
TCN1ShootControl vs Salt 3h	LOC_Os03g27480	-1.98219	8.82805e-05	down	OsSCP14 - Putative Serine Carboxypeptidase homologue, expressed	serine carboxypeptidase-like 51
TCN1ShootControl vs Salt 3h	LOC_Os03g04570	-1.98323	3.37351e-05	down	peptide transporter PTR3-A, putative, expressed	putative peptide transporter protein
TCN1ShootControl vs Salt 3h	LOC_Os05g31750	-1.9887	0.000113272	down	annexin, putative, expressed	annexin 4
TCN1ShootControl vs Salt 3h	LOC_Os01g66840	-1.99398	0.0129808	down	pectinacetylesterase domain containing protein, expressed	Pectinacetylesterase family protein
TCN1ShootControl vs Salt 3h	LOC_Os10g40430	-1.99459	3.29539e-05	down	LTPL139 - Protease inhibitor/seed storage/LTP family protein precursor, expressed	Bifunctional inhibitor/lipid-transfer protein/seed storage 2S albumin superfamily protein
TCN1ShootControl vs Salt 3h	LOC_Os10g40730	-1.99475	1.72195e-06	down	expansin precursor, putative, expressed	expansin B2
TCN1ShootControl vs Salt 3h	LOC_Os10g34230	-1.99989	0.000339772	down	cytokinin dehydrogenase precursor, putative, expressed	cytokinin oxidase/dehydrogenase 1
TCN1ShootControl vs Salt 3h	LOC_Os05g37470	-2	0.000808806	down	transmembrane amino acid transporter protein, putative, expressed	Transmembrane amino acid transporter family protein
TCN1ShootControl vs Salt 3h	LOC_Os01g64820	-2.00182	2.92535e-05	down	POLA1 - Putative DNA polymerase alpha catalytic subunit, expressed	DNA-directed DNA polymerase
TCN1ShootControl vs Salt 3h	LOC_Os09g09500	-2.01381	0.00807742	down	lectin-like receptor kinase, putative, expressed	receptor lectin kinase
TCN1ShootControl vs Salt 3h	LOC_Os05g39850	-2.01606	0.000580832	down	MCM3 - Putative minichromosome maintenance MCM complex subunit 3, expressed	Minichromosome maintenance (MCM2/3/5) family protein
TCN1ShootControl vs Salt 3h	LOC_Os04g43300	-2.02018	0.000363171	down	BRCA1 C Terminus domain containing protein, expressed	RecName: Full=BRCA1-associated RING domain protein 1; Short=AtBARD1; AltName: Full=Protein REPRESSOR OF WUSCHEL 1
TCN1ShootControl vs Salt 3h	LOC_Os02g37690	-2.02368	8.0894e-07	down	UDP-glucoronosyl and UDP-glucosyl transferase, putative, expressed	UDP-Glycosyltransferase superfamily protein
TCN1ShootControl vs Salt 3h	LOC_Os04g55710	-2.03177	0.0200025	down	transposon protein, putative, unclassified, expressed	N-terminal nucleophile aminohydrolases (Ntn hydrolases) superfamily protein
TCN1ShootControl vs Salt 3h	LOC_Os05g05670	-2.03386	0.00292922	down	1-aminocyclopropane-1-carboxylate oxidase, putative, expressed	2-oxoglutarate (2OG) and Fe(II)-dependent oxygenase superfamily protein
TCN1ShootControl vs Salt 3h	LOC_Os01g66000	-2.03409	0.000269623	down	NADH dehydrogenase I subunit N, putative, expressed	oxidoreductases, acting on NADH or NADPH, quinone or similar compound as acceptor
TCN1ShootControl vs Salt 3h	LOC_Os10g40510	-2.03576	0.0246477	down	LTPL144 - Protease inhibitor/seed storage/LTP family protein precursor, expressed	Bifunctional inhibitor/lipid-transfer protein/seed storage 2S albumin superfamily protein
TCN1ShootControl vs Salt 3h	LOC_Os07g06450	-2.04103	0.0011853	down	RNA recognition motif containing protein, putative, expressed	chloroplast RNA-binding protein 33
TCN1ShootControl vs Salt 3h	LOC_Os07g35560	-2.04813	0.00369457	down	glucan endo-1,3-beta-glucosidase precursor, putative, expressed	O-Glycosyl hydrolases family 17 protein
TCN1ShootControl vs Salt 3h	LOC_Os11g11780	-2.0509	0.000477632	down	cysteine-rich receptor-like protein kinase 21 precursor, putative, expressed	serine /threonine kinase-like protein
TCN1ShootControl vs Salt 3h	LOC_Os06g40818	-2.05422	0.000370207	down	aspartic proteinase, putative, expressed	Eukaryotic aspartyl protease family protein
TCN1ShootControl vs Salt 3h	LOC_Os05g41990	-2.05664	9.50731e-09	down	peroxidase precursor, putative, expressed	Peroxidase superfamily protein
TCN1ShootControl vs Salt 3h	LOC_Os10g05780	-2.05776	0.00110807	down	POT domain containing peptide transporter, putative, expressed	Major facilitator superfamily protein
TCN1ShootControl vs Salt 3h	LOC_Os05g40960	-2.05782	0.000535247	down	Myb transcription factor, putative, expressed	myb-related protein 1
TCN1ShootControl vs Salt 3h	LOC_Os02g51020	-2.06261	0.00538399	down	expressed protein	NDH dependent flow 6
TCN1ShootControl vs Salt 3h	LOC_Os06g19070	-2.06305	1.32847e-05	down	cytochrome P450, putative, expressed	cytochrome P450, family 76, subfamily C, polypeptide 2
TCN1ShootControl vs Salt 3h	LOC_Os03g14669	-2.0677	2.21695e-08	down	core histone H2A/H2B/H3/H4, putative, expressed	nuclear factor Y, subunit C4
TCN1ShootControl vs Salt 3h	LOC_Os09g32290	-2.07666	5.08109e-05	down	FAD dependent oxidoreductase domain containing protein, expressed	FAD-dependent oxidoreductase family protein
TCN1ShootControl vs Salt 3h	LOC_Os01g64540	-2.07772	5.97265e-07	down	anthocyanidin 3-O-glucosyltransferase, putative, expressed	UDP-Glycosyltransferase superfamily protein
TCN1ShootControl vs Salt 3h	LOC_Os08g16050	-2.0837	0.0041359	down	tetraspanin family protein, putative, expressed	tetraspanin7
TCN1ShootControl vs Salt 3h	LOC_Os03g26530	-2.08454	2.81446e-08	down	3-ketoacyl-CoA synthase, putative, expressed	3-ketoacyl-CoA synthase 12
TCN1ShootControl vs Salt 3h	LOC_Os01g67360	-2.08911	0.0170476	down	methyltransferase, putative, expressed	S-adenosyl-L-methionine-dependent methyltransferases superfamily protein
TCN1ShootControl vs Salt 3h	LOC_Os11g43520	-2.08975	0.00674419	down	OsGrx_C17 - glutaredoxin subgroup III, expressed	Thioredoxin superfamily protein
TCN1ShootControl vs Salt 3h	LOC_Os06g46500	-2.09025	6.97848e-06	down	monocopper oxidase, putative, expressed	SKU5 similar 5
TCN1ShootControl vs Salt 3h	LOC_Os03g28330	-2.09123	8.6422e-05	down	sucrose synthase, putative, expressed	sucrose synthase 4
TCN1ShootControl vs Salt 3h	LOC_Os01g51570	-2.09969	1.8634e-07	down	glycosyl hydrolases family 17, putative, expressed	beta-1,3-glucanase 2
TCN1ShootControl vs Salt 3h	LOC_Os06g03580	-2.10614	0.000420458	down	zinc RING finger protein, putative, expressed	RING/U-box superfamily protein
TCN1ShootControl vs Salt 3h	LOC_Os07g34070	-2.11043	0.0289037	down	auxin-induced protein 5NG4, putative, expressed	nodulin MtN21 /EamA-like transporter family protein
TCN1ShootControl vs Salt 3h	LOC_Os01g43844	-2.11268	0.000759755	down	cytochrome P450 72A1, putative, expressed	cytochrome P450, family 72, subfamily A, polypeptide 11
TCN1ShootControl vs Salt 3h	LOC_Os03g15810	-2.11529	0.000289367	down	AAA-type ATPase family protein, putative, expressed	P-loop containing nucleoside triphosphate hydrolases superfamily protein
TCN1ShootControl vs Salt 3h	LOC_Os02g54640	-2.1169	1.57702e-05	down	glutamate receptor, putative, expressed	glutamate receptor 2.8
TCN1ShootControl vs Salt 3h	LOC_Os03g04530	-2.12378	8.12473e-07	down	cytochrome P450, putative, expressed	cytochrome P450, family 96, subfamily A, polypeptide 10
TCN1ShootControl vs Salt 3h	LOC_Os01g40870	-2.12572	0.00578439	down	aldehyde dehydrogenase, putative, expressed	aldehyde dehydrogenase 2C4
TCN1ShootControl vs Salt 3h	LOC_Os02g02000	-2.13258	0.00265095	down	cytochrome P450, putative, expressed	hydroperoxide lyase 1
TCN1ShootControl vs Salt 3h	LOC_Os01g43230	-2.13308	8.11348e-07	down	expressed protein	---
TCN1ShootControl vs Salt 3h	LOC_Os09g16090	-2.13334	0.00504527	down	UDP-glucoronosyl/UDP-glucosyl transferase, putative, expressed	UDP-Glycosyltransferase superfamily protein
TCN1ShootControl vs Salt 3h	LOC_Os03g58300	-2.1406	0.0268378	down	indole-3-glycerol phosphate lyase, chloroplast precursor, putative, expressed	Aldolase-type TIM barrel family protein
TCN1ShootControl vs Salt 3h	LOC_Os06g06510	-2.14169	5.63484e-05	down	histone H3, putative, expressed	PREDICTED: histone H3.2
TCN1ShootControl vs Salt 3h	LOC_Os08g26850	-2.14292	5.74896e-07	down	plant protein of unknown function domain containing protein, expressed	transmembrane protein, putative (DUF247)
TCN1ShootControl vs Salt 3h	LOC_Os05g44070	-2.15042	7.73566e-07	down	ras-related protein, putative, expressed	RAB GTPase homolog A1B
TCN1ShootControl vs Salt 3h	LOC_Os09g06560	-2.1614	0.000426749	down	WD domain, G-beta repeat domain containing protein, expressed	transducin family protein / WD-40 repeat family protein
TCN1ShootControl vs Salt 3h	LOC_Os08g33100	-2.17265	5.06445e-06	down	core histone H2A/H2B/H3/H4, putative, expressed	histone H2A 2
TCN1ShootControl vs Salt 3h	LOC_Os01g22980	-2.17754	0.00114295	down	OsSCP3 - Putative Serine Carboxypeptidase homologue, expressed	serine carboxypeptidase-like 33
TCN1ShootControl vs Salt 3h	LOC_Os02g35180	-2.17762	0.00290419	down	OsRR2 type-A response regulator, expressed	response regulator 3
TCN1ShootControl vs Salt 3h	LOC_Os09g24840	-2.18289	0.000150432	down	GASR10 - Gibberellin-regulated GASA/GAST/Snakin family protein precursor, expressed	Gibberellin-regulated family protein
TCN1ShootControl vs Salt 3h	LOC_Os11g06900	-2.18398	1.0715e-05	down	amidase family protein, putative, expressed	fatty acid amide hydrolase
TCN1ShootControl vs Salt 3h	LOC_Os02g55410	-2.19495	0.00108433	down	MCM5 - Putative minichromosome maintenance MCM complex subunit 5, expressed	Minichromosome maintenance (MCM2/3/5) family protein
TCN1ShootControl vs Salt 3h	LOC_Os04g33740	-2.19608	6.05651e-07	down	glycosyl hydrolases, putative, expressed	cell wall invertase 4
TCN1ShootControl vs Salt 3h	LOC_Os01g45140	-2.21159	0.00105822	down	anthocyanin 3-O-beta-glucosyltransferase, putative, expressed	UDP-glycosyltransferase 73B4
TCN1ShootControl vs Salt 3h	LOC_Os09g36900	-2.2254	0.000206676	down	WD domain, G-beta repeat domain containing protein, expressed	Transducin/WD40 repeat-like superfamily protein
TCN1ShootControl vs Salt 3h	LOC_Os01g11160	-2.23442	0.0157167	down	amino acid permease family protein, putative, expressed	cationic amino acid transporter 5
TCN1ShootControl vs Salt 3h	LOC_Os03g18600	-2.23499	4.62235e-07	down	cyclase/dehydrase family protein, putative, expressed	PYR1-like 4
TCN1ShootControl vs Salt 3h	LOC_Os07g38790	-2.24596	2.89483e-05	down	beta-hexosaminidase precursor, putative, expressed	beta-hexosaminidase 2
TCN1ShootControl vs Salt 3h	LOC_Os02g14440	-2.26069	0.000305499	down	peroxidase precursor, putative, expressed	Peroxidase superfamily protein
TCN1ShootControl vs Salt 3h	LOC_Os04g01140	-2.26094	1.94083e-07	down	cytochrome P450 93A2, putative, expressed	cytochrome P450, family 93, subfamily D, polypeptide 1
TCN1ShootControl vs Salt 3h	LOC_Os06g45140	-2.267	0.00311661	down	bZIP transcription factor domain containing protein, expressed	basic leucine zipper 9
TCN1ShootControl vs Salt 3h	LOC_Os12g24320	-2.28089	0.00175863	down	ATPase 3, putative, expressed	AAA-ATPase 1
TCN1ShootControl vs Salt 3h	LOC_Os01g36390	-2.28196	0.00193506	down	MCM4 - Putative minichromosome maintenance MCM complex subunit 4, expressed	Minichromosome maintenance (MCM2/3/5) family protein
TCN1ShootControl vs Salt 3h	LOC_Os01g70970	-2.28251	1.16285e-05	down	protein kinase, putative, expressed	Protein kinase superfamily protein
TCN1ShootControl vs Salt 3h	LOC_Os11g31980	-2.28956	1.8447e-05	down	OsSCP63 - Putative Serine Carboxypeptidase homologue, expressed	serine carboxypeptidase-like 45
TCN1ShootControl vs Salt 3h	LOC_Os04g36770	-2.3023	9.51977e-07	down	PME/invertase inhibitor, putative, expressed	---
TCN1ShootControl vs Salt 3h	LOC_Os10g40700	-2.30504	3.56984e-06	down	expansin precursor, putative, expressed	expansin B2
TCN1ShootControl vs Salt 3h	LOC_Os12g37400	-2.31377	0.0018252	down	MCM7 - Putative minichromosome maintenance MCM complex subunit 7, expressed	Minichromosome maintenance (MCM2/3/5) family protein
TCN1ShootControl vs Salt 3h	LOC_Os04g37980	-2.32071	2.19549e-05	down	transporter family protein, putative, expressed	Major facilitator superfamily protein
TCN1ShootControl vs Salt 3h	LOC_Os03g02040	-2.32563	2.23423e-06	down	remorin, putative, expressed	Remorin family protein
TCN1ShootControl vs Salt 3h	LOC_Os08g36500	-2.32974	0.00126275	down	nitrate reductase, putative, expressed	nitrate reductase 1
TCN1ShootControl vs Salt 3h	LOC_Os10g40740	-2.33263	4.74333e-06	down	helix-loop-helix DNA-binding domain containing protein, expressed	basic helix-loop-helix (bHLH) DNA-binding superfamily protein
TCN1ShootControl vs Salt 3h	LOC_Os10g01570	-2.35354	8.27985e-06	down	C-5 cytosine-specific DNA methylase, putative, expressed	chromomethylase 3
TCN1ShootControl vs Salt 3h	LOC_Os03g43650	-2.35652	1.24795e-07	down	uncharacterized protein At4g06744 precursor, putative, expressed	hypothetical protein AXX17_AT3G24560
TCN1ShootControl vs Salt 3h	LOC_Os04g43360	-2.36248	0.00496634	down	Os4bglu14 - monolignol beta-glucoside homologue without catalytic acid/base, expressed	beta glucosidase 46
TCN1ShootControl vs Salt 3h	LOC_Os05g51050	-2.36922	0.0164412	down	acyl-protein thioesterase, putative, expressed	alpha/beta-Hydrolases superfamily protein
TCN1ShootControl vs Salt 3h	LOC_Os02g03120	-2.38007	1.04836e-05	down	endoglucanase, putative, expressed	glycosyl hydrolase 9B13
TCN1ShootControl vs Salt 3h	LOC_Os02g56130	-2.3852	0.000395737	down	PCNA - Putative DNA replicative polymerase clamp, expressed	proliferating cell nuclear antigen 2
TCN1ShootControl vs Salt 3h	LOC_Os02g37700	-2.38967	6.27662e-07	down	lecithin:cholesterol acyltransferase, putative, expressed	alpha/beta-Hydrolases superfamily protein
TCN1ShootControl vs Salt 3h	LOC_Os11g31900	-2.39165	3.81763e-05	down	acyl carrier protein, putative, expressed	acyl carrier protein 4
TCN1ShootControl vs Salt 3h	LOC_Os05g44200	-2.41046	9.76427e-06	down	GDSL-like lipase/acylhydrolase, putative, expressed	GDSL-like Lipase/Acylhydrolase superfamily protein
TCN1ShootControl vs Salt 3h	LOC_Os10g38710	-2.41075	0.00331322	down	glutathione S-transferase, putative, expressed	Glutathione S-transferase family protein
TCN1ShootControl vs Salt 3h	LOC_Os01g13120	-2.41728	0.000345039	down	aquaporin protein, putative, expressed	tonoplast intrinsic protein 4;1
TCN1ShootControl vs Salt 3h	LOC_Os02g51900	-2.42171	4.24682e-06	down	cytokinin-O-glucosyltransferase 2, putative, expressed	UDP-glucosyl transferase 85A2
TCN1ShootControl vs Salt 3h	LOC_Os06g01966	-2.43172	5.56313e-05	down	auxin-induced protein 5NG4, putative, expressed	nodulin MtN21 /EamA-like transporter family protein
TCN1ShootControl vs Salt 3h	LOC_Os01g20830	-2.43839	0.0199765	down	heavy metal-associated domain containing protein, expressed	Heavy metal transport/detoxification superfamily protein
TCN1ShootControl vs Salt 3h	LOC_Os01g08820	-2.45418	0.000627257	down	PHD-finger domain containing protein, putative, expressed	RING/FYVE/PHD zinc finger superfamily protein
TCN1ShootControl vs Salt 3h	LOC_Os07g22400	-2.45987	0.00109928	down	POLA3 - Putative DNA polymerase alpha complex subunit, expressed	DNA primase, large subunit family
TCN1ShootControl vs Salt 3h	LOC_Os11g44950	-2.46248	0.000558858	down	glycosyl hydrolase family 3 protein, putative, expressed	beta-xylosidase 1
TCN1ShootControl vs Salt 3h	LOC_Os12g40920	-2.47513	1.47987e-05	down	bZIP transcription factor domain containing protein, expressed	bZIP transcription factor family protein
TCN1ShootControl vs Salt 3h	LOC_Os08g07080	-2.47977	0.0475365	down	terpene synthase, putative, expressed	Terpenoid cyclases/Protein prenyltransferases superfamily protein
TCN1ShootControl vs Salt 3h	LOC_Os06g21570	-2.48331	0.00953741	down	Os6bglu24 - beta-glucosidase homologue, similar to G. max isohydroxyurate hydrolase, expressed	beta glucosidase 17
TCN1ShootControl vs Salt 3h	LOC_Os04g38220	-2.50011	1.57937e-06	down	transporter family protein, putative, expressed	Major facilitator superfamily protein
TCN1ShootControl vs Salt 3h	LOC_Os01g65030	-2.50013	0.00173758	down	S-locus-specific glycoprotein precursor, putative, expressed	S-locus lectin protein kinase family protein
TCN1ShootControl vs Salt 3h	LOC_Os02g02930	-2.52092	0.0427938	down	terpene synthase, putative, expressed	terpene synthase 14
TCN1ShootControl vs Salt 3h	LOC_Os05g47540	-2.52614	3.17027e-05	down	CPuORF26 - conserved peptide uORF-containing transcript, expressed	S-adenosyl-L-methionine-dependent methyltransferases superfamily protein
TCN1ShootControl vs Salt 3h	LOC_Os10g36500	-2.5413	0.000486027	down	invertase/pectin methylesterase inhibitor family protein, putative, expressed	Plant invertase/pectin methylesterase inhibitor superfamily protein
TCN1ShootControl vs Salt 3h	LOC_Os10g17260	-2.55037	0.000689494	down	cytochrome P450, putative, expressed	Cytochrome P450 superfamily protein
TCN1ShootControl vs Salt 3h	LOC_Os04g36800	-2.57781	3.55875e-05	down	3-oxoacyl-synthase, putative, expressed	3-ketoacyl-acyl carrier protein synthase I
TCN1ShootControl vs Salt 3h	LOC_Os01g02080	-2.5989	1.36097e-05	down	peptidyl-prolyl cis-trans isomerase, putative, expressed	Cyclophilin-like peptidyl-prolyl cis-trans isomerase family protein
TCN1ShootControl vs Salt 3h	LOC_Os03g11540	-2.60867	0.000795219	down	RPA1B - Putative single-stranded DNA binding complex subunit 1, expressed	RPA70-kDa subunit B
TCN1ShootControl vs Salt 3h	LOC_Os05g50340	-2.61485	0.0156823	down	MYB family transcription factor, putative, expressed	RAD-like 6
TCN1ShootControl vs Salt 3h	LOC_Os01g60770	-2.63411	0.000147765	down	expansin precursor, putative, expressed	expansin A1
TCN1ShootControl vs Salt 3h	LOC_Os01g53370	-2.64482	0.000354004	down	anthocyanidin 5,3-O-glucosyltransferase, putative, expressed	UDP-glucosyl transferase 88A1
TCN1ShootControl vs Salt 3h	LOC_Os01g19220	-2.66326	3.21366e-06	down	beta-D-xylosidase, putative, expressed	beta-D-xylosidase 4
TCN1ShootControl vs Salt 3h	LOC_Os07g32660	-2.67742	5.70742e-06	down	monocopper oxidase, putative, expressed	SKU5 similar 5
TCN1ShootControl vs Salt 3h	LOC_Os02g02120	-2.68054	0.00521946	down	OsWAK11 - OsWAK receptor-like protein kinase, expressed	wall associated kinase 5
TCN1ShootControl vs Salt 3h	LOC_Os02g18410	-2.68247	3.64006e-08	down	salt stress root protein RS1, putative, expressed	plasma-membrane associated cation-binding protein 1
TCN1ShootControl vs Salt 3h	LOC_Os12g24800	-2.69124	0.00401114	down	9-cis-epoxycarotenoid dioxygenase 1, chloroplast precursor, putative, expressed	nine-cis-epoxycarotenoid dioxygenase 4
TCN1ShootControl vs Salt 3h	LOC_Os06g06460	-2.70976	1.43013e-05	down	histone H3, putative, expressed	PREDICTED: histone H3.2
TCN1ShootControl vs Salt 3h	LOC_Os03g03790	-2.73099	4.27674e-06	down	AMP-binding domain containing protein, expressed	acyl activating enzyme 12
TCN1ShootControl vs Salt 3h	LOC_Os02g02190	-2.73686	0.0061004	down	transporter, major facilitator family, putative, expressed	nitrate transporter 2:1
TCN1ShootControl vs Salt 3h	LOC_Os04g11970	-2.73823	1.95722e-05	down	O-methyltransferase, putative, expressed	O-methyltransferase family protein
TCN1ShootControl vs Salt 3h	LOC_Os07g49000	-2.74245	0.00014796	down	DNAJ heat shock N-terminal domain-containing protein, putative, expressed	Tetratricopeptide repeat (TPR)-like superfamily protein
TCN1ShootControl vs Salt 3h	LOC_Os06g40170	-2.74558	0.00591516	down	phospholipase D, putative, expressed	phospholipase D alpha 1
TCN1ShootControl vs Salt 3h	LOC_Os06g05050	-2.75086	0.000137451	down	OsWAK61 - OsWAK receptor-like protein kinase, expressed	wall associated kinase 5
TCN1ShootControl vs Salt 3h	LOC_Os05g25370	-2.7782	0.00327162	down	TKL_IRAK_CrRLK1L-1.2 - The CrRLK1L-1 subfamily has homology to the CrRLK1L homolog, expressed	Malectin/receptor-like protein kinase family protein
TCN1ShootControl vs Salt 3h	LOC_Os01g44390	-2.79029	8.79381e-05	down	MYB family transcription factor, putative, expressed	RAD-like 6
TCN1ShootControl vs Salt 3h	LOC_Os11g05730	-2.81738	9.93849e-05	down	histone H3, putative, expressed	PREDICTED: histone H3.2
TCN1ShootControl vs Salt 3h	LOC_Os10g39020	-2.82767	0.0107213	down	fringe-related protein, putative, expressed	fringe-like protein (DUF604)
TCN1ShootControl vs Salt 3h	LOC_Os05g47950	-2.87512	0.00337879	down	UDP-glucoronosyl and UDP-glucosyl transferase domain containing protein, expressed	UDP-Glycosyltransferase superfamily protein
TCN1ShootControl vs Salt 3h	LOC_Os05g36280	-2.87513	1.59052e-06	down	histone H3, putative, expressed	PREDICTED: histone H3.2
TCN1ShootControl vs Salt 3h	LOC_Os05g09280	-2.89479	0.00031223	down	AGAP006957-PA, putative, expressed	nuclease
TCN1ShootControl vs Salt 3h	LOC_Os10g40720	-2.90427	3.17212e-09	down	expansin precursor, putative, expressed	expansin B2
TCN1ShootControl vs Salt 3h	LOC_Os08g01100	-2.92179	0.00113988	down	HMG1/2, putative, expressed	high-mobility group box 6
TCN1ShootControl vs Salt 3h	LOC_Os07g43560	-2.95269	6.61928e-05	down	TKL_IRAK_DUF26-lc.24 - DUF26 kinases have homology to DUF26 containing loci, expressed	cysteine-rich RLK (RECEPTOR-like protein kinase) 10
TCN1ShootControl vs Salt 3h	LOC_Os10g10130	-2.97096	0.000854694	down	OsWAK112d - OsWAK receptor-like protein kinase, expressed	wall associated kinase 5
TCN1ShootControl vs Salt 3h	LOC_Os04g39300	-2.97649	0.00489706	down	heavy metal transport/detoxification protein, putative, expressed	Copper transport protein family
TCN1ShootControl vs Salt 3h	LOC_Os01g66860	-2.99003	0.0154206	down	serine/threonine protein kinase, putative, expressed	Integrin-linked protein kinase family
TCN1ShootControl vs Salt 3h	LOC_Os06g02019	-3.0094	0.00960864	down	cytochrome P450, putative, expressed	ent-kaurenoic acid hydroxylase
TCN1ShootControl vs Salt 3h	LOC_Os07g32630	-3.02332	1.84509e-05	down	UDP-glucoronosyl and UDP-glucosyl transferase domain containing protein, expressed	UTP-glucose glucosyltransferase
TCN1ShootControl vs Salt 3h	LOC_Os06g10350	-3.0284	0.000467722	down	MYB family transcription factor, putative, expressed	myb domain protein 7
TCN1ShootControl vs Salt 3h	LOC_Os12g25660	-3.04847	0.00309923	down	cytochrome P450, putative, expressed	cytochrome P450, family 94, subfamily B, polypeptide 3
TCN1ShootControl vs Salt 3h	LOC_Os01g65690	-3.07127	0.00122084	down	4,5-DOPA dioxygenase extradiol, putative, expressed	catalytic LigB subunit of aromatic ring-opening dioxygenase family
TCN1ShootControl vs Salt 3h	LOC_Os02g44310	-3.10252	0.00544179	down	LTPL112 - Protease inhibitor/seed storage/LTP family protein precursor, expressed	Bifunctional inhibitor/lipid-transfer protein/seed storage 2S albumin superfamily protein
TCN1ShootControl vs Salt 3h	LOC_Os06g20150	-3.19708	0.00749365	down	peroxidase precursor, putative, expressed	Peroxidase superfamily protein
TCN1ShootControl vs Salt 3h	LOC_Os10g35950	-3.20941	0.00156762	down	transferase family protein, putative, expressed	HXXXD-type acyl-transferase family protein
TCN1ShootControl vs Salt 3h	LOC_Os04g34240	-3.22485	2.03161e-05	down	histone H3, putative, expressed	PREDICTED: histone H3.2
TCN1ShootControl vs Salt 3h	LOC_Os08g35160	-3.22736	8.41336e-06	down	heat shock protein DnaJ, putative, expressed	Chaperone DnaJ-domain superfamily protein
TCN1ShootControl vs Salt 3h	LOC_Os03g62670	-3.25934	0.0195322	down	expressed protein	S-adenosyl-L-methionine-dependent methyltransferases superfamily protein
TCN1ShootControl vs Salt 3h	LOC_Os01g41240	-3.27484	7.10654e-05	down	hydrolase, alpha/beta fold family domain containing protein, expressed	alpha/beta-Hydrolases superfamily protein
TCN1ShootControl vs Salt 3h	LOC_Os01g43270	-3.473	0.0026231	down	hydroquinone glucosyltransferase, putative, expressed	UDP-glucosyl transferase 72B3
TCN1ShootControl vs Salt 3h	LOC_Os12g31000	-3.95216	0.0188748	down	pumilio-family RNA binding repeat domain containing protein, expressed	pumilio 8
TCN1ShootControl vs Salt 3h	LOC_Os04g46990	-4.10555	6.99141e-06	down	cis-zeatin O-glucosyltransferase, putative, expressed	UDP-glucosyl transferase 74D1
TCN1ShootControl vs Salt 3h	LOC_Os12g06660	-4.50178	1.58424e-05	down	actin, putative, expressed	actin 7
	DATA	LogFC	Pvaule		---	---
TCN1ShootControl vs Salt 24h	LOC_Os05g46480	9.72707	5.40615e-11	up	late embryogenesis abundant protein, group 3, putative, expressed	Late embryogenesis abundant protein (LEA) family protein
TCN1ShootControl vs Salt 24h	LOC_Os01g54030	8.90751	1.00231e-05	up	NADP-dependent malic enzyme, putative, expressed	NADP-malic enzyme 1
TCN1ShootControl vs Salt 24h	LOC_Os04g27670	8.85287	3.01827e-05	up	terpene synthase family, metal binding domain containing protein, expressed	terpene synthase 02
TCN1ShootControl vs Salt 24h	LOC_Os07g34520	8.40693	4.07029e-06	up	isocitrate lyase, putative, expressed	isocitrate lyase
TCN1ShootControl vs Salt 24h	LOC_Os08g39730	8.34637	5.36144e-08	up	cytochrome P450, putative, expressed	cytochrome P450, family 76, subfamily C, polypeptide 4
TCN1ShootControl vs Salt 24h	LOC_Os05g31670	8.09127	1.91115e-05	up	AWPM-19-like membrane family protein, putative, expressed	AWPM-19-like family protein
TCN1ShootControl vs Salt 24h	LOC_Os06g46740	7.9317	2.6397e-06	up	early nodulin 20 precursor, putative, expressed	early nodulin-like protein 9
TCN1ShootControl vs Salt 24h	LOC_Os08g02030	7.60614	7.21098e-08	up	transferase family protein, putative, expressed	HXXXD-type acyl-transferase family protein
TCN1ShootControl vs Salt 24h	LOC_Os03g17790	7.50579	2.49682e-07	up	OsRCI2-5 - Putative low temperature and salt responsive protein, expressed	uncharacterized protein LOC111830941
TCN1ShootControl vs Salt 24h	LOC_Os04g33920	7.30087	2.39788e-06	up	LTPL102 - Protease inhibitor/seed storage/LTP family protein precursor, expressed	Bifunctional inhibitor/lipid-transfer protein/seed storage 2S albumin superfamily protein
TCN1ShootControl vs Salt 24h	LOC_Os02g43330	7.20347	5.68468e-05	up	homeobox associated leucine zipper, putative, expressed	homeobox 7
TCN1ShootControl vs Salt 24h	LOC_Os04g43200	7.18761	1.02072e-05	up	caleosin related protein, putative, expressed	Caleosin-related family protein
TCN1ShootControl vs Salt 24h	LOC_Os08g23870	7.17474	7.55079e-07	up	late embryogenesis abundant group 1, putative, expressed	---
TCN1ShootControl vs Salt 24h	LOC_Os05g15880	7.14325	3.40753e-09	up	glycosyl hydrolase, putative, expressed	chitinase A
TCN1ShootControl vs Salt 24h	LOC_Os03g48750	7.11439	5.1616e-11	up	Cupin domain containing protein, expressed	germin-like protein 4
TCN1ShootControl vs Salt 24h	LOC_Os10g39610	7.06515	1.07354e-08	up	expressed protein	---
TCN1ShootControl vs Salt 24h	LOC_Os04g34970	6.95177	1.38951e-06	up	AP2 domain containing protein, expressed	related to AP2 6
TCN1ShootControl vs Salt 24h	LOC_Os06g48300	6.93446	9.92124e-08	up	protein phosphatase 2C, putative, expressed	HOPW1-1-interacting 2
TCN1ShootControl vs Salt 24h	LOC_Os04g49450	6.86911	6.92357e-07	up	MYB family transcription factor, putative, expressed	Homeodomain-like superfamily protein
TCN1ShootControl vs Salt 24h	LOC_Os05g03130	6.78269	3.8047e-07	up	OsRCI2-7 - Putative low temperature and salt responsive protein, expressed	uncharacterized protein LOC111830941
TCN1ShootControl vs Salt 24h	LOC_Os01g19770	6.47464	7.63009e-09	up	mitochondrial import inner membrane translocase subunit Tim17, putative, expressed	Mitochondrial import inner membrane translocase subunit Tim17/Tim22/Tim23 family protein
TCN1ShootControl vs Salt 24h	LOC_Os03g61270	6.4724	1.06924e-09	up	OsMan04 - Endo-Beta-Mannanase, expressed	Glycosyl hydrolase superfamily protein
TCN1ShootControl vs Salt 24h	LOC_Os07g47550	6.37811	7.71019e-11	up	glucosyltransferase, putative, expressed	UDP-glucosyl transferase 84B1
TCN1ShootControl vs Salt 24h	LOC_Os03g16920	6.37141	8.68128e-09	up	DnaK family protein, putative, expressed	heat shock protein 70
TCN1ShootControl vs Salt 24h	LOC_Os05g39250	6.31771	0.000804495	up	phosphatidylethanolamine-binding protein, putative, expressed	PEBP (phosphatidylethanolamine-binding protein) family protein
TCN1ShootControl vs Salt 24h	LOC_Os03g19290	6.28743	5.30444e-08	up	mitochondrial import inner membrane translocase subunit Tim17, putative, expressed	Mitochondrial import inner membrane translocase subunit Tim17/Tim22/Tim23 family protein
TCN1ShootControl vs Salt 24h	LOC_Os10g23310	6.26373	2.3189e-07	up	transferase family protein, putative, expressed	hydroxycinnamoyl-CoA shikimate/quinate hydroxycinnamoyl transferase
TCN1ShootControl vs Salt 24h	LOC_Os02g26720	6.25005	4.76962e-06	up	Inositol 1, 3, 4-trisphosphate 5/6-kinase, putative, expressed	Inositol 1,3,4-trisphosphate 5/6-kinase family protein
TCN1ShootControl vs Salt 24h	LOC_Os05g31020	6.24136	7.16907e-06	up	eukaryotic peptide chain release factor subunit 1-1, putative, expressed	eukaryotic release factor 1-2
TCN1ShootControl vs Salt 24h	LOC_Os03g46060	6.08696	3.91562e-09	up	thaumatin family domain containing protein, expressed	osmotin 34
TCN1ShootControl vs Salt 24h	LOC_Os02g54140	6.05048	0.000283414	up	hsp20/alpha crystallin family protein, putative, expressed	HSP20-like chaperones superfamily protein
TCN1ShootControl vs Salt 24h	LOC_Os10g36100	5.94764	8.86317e-05	up	LTPL157 - Protease inhibitor/seed storage/LTP family protein precursor, expressed	Bifunctional inhibitor/lipid-transfer protein/seed storage 2S albumin superfamily protein
TCN1ShootControl vs Salt 24h	LOC_Os03g02050	5.77017	5.83692e-09	up	LTPL151 - Protease inhibitor/seed storage/LTP family protein precursor, expressed	Bifunctional inhibitor/lipid-transfer protein/seed storage 2S albumin superfamily protein
TCN1ShootControl vs Salt 24h	LOC_Os06g13720	5.76681	1.32126e-05	up	dehydrogenase E1 component domain containing protein, expressed	Thiamin diphosphate-binding fold (THDP-binding) superfamily protein
TCN1ShootControl vs Salt 24h	LOC_Os05g47730	5.53242	2.85247e-06	up	LTPL153 - Protease inhibitor/seed storage/LTP family protein precursor, expressed	Bifunctional inhibitor/lipid-transfer protein/seed storage 2S albumin superfamily protein
TCN1ShootControl vs Salt 24h	LOC_Os03g58990	5.52227	0.00239067	up	cupin domain containing protein, expressed	germin-like protein 4
TCN1ShootControl vs Salt 24h	LOC_Os04g13140	5.52198	5.00133e-06	up	vignain precursor, putative, expressed	senescence-associated gene 12
TCN1ShootControl vs Salt 24h	LOC_Os12g24020	5.51613	3.47954e-06	up	rhodanese-like domain containing protein, putative, expressed	sulfurtransferase 18
TCN1ShootControl vs Salt 24h	LOC_Os12g32760	5.4824	1.12923e-07	up	transporter family protein, putative, expressed	polyol/monosaccharide transporter 5
TCN1ShootControl vs Salt 24h	LOC_Os07g36560	5.46382	1.03647e-05	up	transferase family protein, putative, expressed	HXXXD-type acyl-transferase family protein
TCN1ShootControl vs Salt 24h	LOC_Os05g43910	5.44446	1.76822e-06	up	cytochrome P450, putative, expressed	cytochrome P450, family 71, subfamily A, polypeptide 22
TCN1ShootControl vs Salt 24h	LOC_Os08g39660	5.43704	6.56796e-05	up	cytochrome P450, putative, expressed	cytochrome P450, family 76, subfamily C, polypeptide 4
TCN1ShootControl vs Salt 24h	LOC_Os01g52260	5.42562	0.00169997	up	serine acetyltransferase protein, putative, expressed	SERAT1
TCN1ShootControl vs Salt 24h	LOC_Os02g46030	5.39349	1.75e-07	up	MYB family transcription factor, putative, expressed	Homeodomain-like superfamily protein
TCN1ShootControl vs Salt 24h	LOC_Os01g50910	5.36982	0.000162976	up	late embryogenesis abundant protein, group 3, putative, expressed	Late embryogenesis abundant protein (LEA) family protein
TCN1ShootControl vs Salt 24h	LOC_Os05g07810	5.35407	1.39198e-05	up	universal stress protein domain containing protein, putative, expressed	Adenine nucleotide alpha hydrolases-like superfamily protein
TCN1ShootControl vs Salt 24h	LOC_Os01g62190	5.27628	0.000302445	up	ZOS1-15 - C2H2 zinc finger protein, expressed	C2H2-type zinc finger family protein
TCN1ShootControl vs Salt 24h	LOC_Os11g38210	5.23012	1.32439e-08	up	DUF538 domain containing protein, putative, expressed	hypothetical protein (Protein of unknown function, DUF538)
TCN1ShootControl vs Salt 24h	LOC_Os08g07730	5.20395	0.000764014	up	transferase family protein, putative, expressed	HXXXD-type acyl-transferase family protein
TCN1ShootControl vs Salt 24h	LOC_Os03g50490	5.20234	0.000771574	up	glutamine synthetase, catalytic domain containing protein, expressed	hypothetical protein AT5G37600
TCN1ShootControl vs Salt 24h	LOC_Os08g40690	5.19784	1.02736e-06	up	glycosyl hydrolase, putative, expressed	chitinase A
TCN1ShootControl vs Salt 24h	LOC_Os08g24750	5.19055	6.63487e-06	up	xyloglucan fucosyltransferase, putative, expressed	fucosyltransferase 1
TCN1ShootControl vs Salt 24h	LOC_Os03g46070	5.18389	6.41515e-08	up	thaumatin, putative, expressed	osmotin 34
TCN1ShootControl vs Salt 24h	LOC_Os02g07170	5.13481	9.26633e-07	up	MYB family transcription factor, putative, expressed	Homeodomain-like superfamily protein
TCN1ShootControl vs Salt 24h	LOC_Os12g15680	5.13039	8.10085e-06	up	laccase precursor protein, putative, expressed	laccase 7
TCN1ShootControl vs Salt 24h	LOC_Os01g50700	5.12152	0.000109507	up	dehydrin family protein, expressed	DNAJ heat shock N-terminal domain-containing protein
TCN1ShootControl vs Salt 24h	LOC_Os06g23350	5.09906	6.99005e-07	up	late embryogenesis abundant protein D-34, putative, expressed	Seed maturation protein
TCN1ShootControl vs Salt 24h	LOC_Os04g43390	5.03871	5.7646e-06	up	Os4bglu16 - monolignol beta-glucoside homologue, expressed	beta-glucosidase 47
TCN1ShootControl vs Salt 24h	LOC_Os10g21590	5.00893	2.54027e-06	up	transporter family protein, putative, expressed	Major facilitator superfamily protein
TCN1ShootControl vs Salt 24h	LOC_Os04g12970	5.00468	1.35561e-05	up	UDP-glucoronosyl/UDP-glucosyl transferase, putative, expressed	Uridine diphosphate glycosyltransferase 74E2
TCN1ShootControl vs Salt 24h	LOC_Os07g05940	4.98686	0.00222255	up	9-cis-epoxycarotenoid dioxygenase 1, chloroplast precursor, putative, expressed	nine-cis-epoxycarotenoid dioxygenase 9
TCN1ShootControl vs Salt 24h	LOC_Os05g49730	4.98203	1.63193e-09	up	protein phosphatase 2C, putative, expressed	highly ABA-induced PP2C protein 3
TCN1ShootControl vs Salt 24h	LOC_Os05g04210	4.96204	6.17088e-07	up	MYB family transcription factor, putative, expressed	myb domain protein 112
TCN1ShootControl vs Salt 24h	LOC_Os04g40470	4.93285	1.22549e-09	up	cytochrome P450, putative, expressed	cytochrome P450, family 71, subfamily B, polypeptide 35
TCN1ShootControl vs Salt 24h	LOC_Os04g10060	4.87738	5.11146e-05	up	ent-kaurene synthase, chloroplast precursor, putative, expressed	Terpenoid cyclases/Protein prenyltransferases superfamily protein
TCN1ShootControl vs Salt 24h	LOC_Os03g51920	4.87111	0.000403587	up	peptidase, M50 family, putative, expressed	ethylene-dependent gravitropism-deficient and yellow-green-like 3
TCN1ShootControl vs Salt 24h	LOC_Os03g60580	4.84061	0.000506446	up	actin-depolymerizing factor, putative, expressed	actin depolymerizing factor 4
TCN1ShootControl vs Salt 24h	LOC_Os02g45780	4.82529	0.000499356	up	zinc finger, C3HC4 type domain containing protein, expressed	RING zinc finger protein-like
TCN1ShootControl vs Salt 24h	LOC_Os01g62290	4.77685	0.00036281	up	DnaK family protein, putative, expressed	heat shock cognate protein 70-1
TCN1ShootControl vs Salt 24h	LOC_Os01g32780	4.75412	6.4312e-07	up	universal stress protein domain containing protein, putative, expressed	Adenine nucleotide alpha hydrolases-like superfamily protein
TCN1ShootControl vs Salt 24h	LOC_Os11g47510	4.74697	2.1552e-06	up	glycosyl hydrolase, putative, expressed	chitinase A
TCN1ShootControl vs Salt 24h	LOC_Os05g15530	4.73866	0.000126792	up	aminotransferase domain containing protein, putative, expressed	D-aminoacid aminotransferase-like PLP-dependent enzymes superfamily protein
TCN1ShootControl vs Salt 24h	LOC_Os07g46950	4.72118	5.73131e-05	up	ligA, putative, expressed	NAD(P)-binding Rossmann-fold superfamily protein
TCN1ShootControl vs Salt 24h	LOC_Os11g31550	4.71498	0.000123728	up	BRASSINOSTEROID INSENSITIVE 1-associated receptor kinase 1 precursor, putative, expressed	somatic embryogenesis receptor-like kinase 2
TCN1ShootControl vs Salt 24h	LOC_Os04g51796	4.6765	6.17937e-08	up	DNA repair ATPase-related, putative, expressed	DNA repair ATPase-like protein
TCN1ShootControl vs Salt 24h	LOC_Os04g40990	4.65625	4.73608e-08	up	malate synthase, glyoxysomal, putative, expressed	malate synthase
TCN1ShootControl vs Salt 24h	LOC_Os09g37976	4.62449	7.93473e-07	up	cupin domain containing protein, expressed	hypothetical protein AXX17_AT1G07450
TCN1ShootControl vs Salt 24h	LOC_Os03g60560	4.62229	0.00155921	up	ZOS3-21 - C2H2 zinc finger protein, expressed	C2H2 and C2HC zinc fingers superfamily protein
TCN1ShootControl vs Salt 24h	LOC_Os05g24770	4.61782	0.000659535	up	reticulon domain containing protein, putative, expressed	VIRB2-interacting protein 1
TCN1ShootControl vs Salt 24h	LOC_Os01g20980	4.59937	8.71843e-10	up	pectinesterase, putative, expressed	Plant invertase/pectin methylesterase inhibitor superfamily
TCN1ShootControl vs Salt 24h	LOC_Os03g48780	4.59253	8.98664e-11	up	Cupin domain containing protein, expressed	germin-like protein 4
TCN1ShootControl vs Salt 24h	LOC_Os02g07160	4.54609	8.23415e-10	up	glyoxalase family protein, putative, expressed	F12K11.9
TCN1ShootControl vs Salt 24h	LOC_Os10g40040	4.51165	3.7636e-07	up	expressed protein	transmembrane protein
TCN1ShootControl vs Salt 24h	LOC_Os01g42380	4.49896	2.75719e-05	up	pleiotropic drug resistance protein, putative, expressed	pleiotropic drug resistance 12
TCN1ShootControl vs Salt 24h	LOC_Os08g43120	4.4976	5.48659e-06	up	Plant PDR ABC transporter associated domain containing protein, expressed	pleiotropic drug resistance 11
TCN1ShootControl vs Salt 24h	LOC_Os12g37690	4.48321	2.37078e-06	up	MYB family transcription factor, putative, expressed	myb domain protein 112
TCN1ShootControl vs Salt 24h	LOC_Os05g15770	4.46619	7.97194e-06	up	glycosyl hydrolase, putative, expressed	chitinase A
TCN1ShootControl vs Salt 24h	LOC_Os02g32140	4.4475	5.87152e-07	up	AP2 domain containing protein, expressed	related to AP2 6l
TCN1ShootControl vs Salt 24h	LOC_Os06g10790	4.44495	5.27452e-06	up	lectin-like receptor kinase, putative, expressed	Concanavalin A-like lectin protein kinase family protein
TCN1ShootControl vs Salt 24h	LOC_Os05g33140	4.42355	0.000190004	up	CHIT5 - Chitinase family protein precursor, expressed	basic chitinase
TCN1ShootControl vs Salt 24h	LOC_Os12g18560	4.42216	1.28363e-06	up	invertase/pectin methylesterase inhibitor family protein, putative, expressed	cell wall / vacuolar inhibitor of fructosidase 2
TCN1ShootControl vs Salt 24h	LOC_Os10g34930	4.39895	7.07313e-11	up	secretory protein, putative, expressed	Plant basic secretory protein (BSP) family protein
TCN1ShootControl vs Salt 24h	LOC_Os09g33820	4.38699	2.5451e-08	up	lecithine cholesterol acyltransferase, putative, expressed	lecithin:cholesterol acyltransferase 3
TCN1ShootControl vs Salt 24h	LOC_Os10g21790	4.35803	0.00212489	up	dehydration stress-induced protein, putative, expressed	Lipase/lipooxygenase, PLAT/LH2 family protein
TCN1ShootControl vs Salt 24h	LOC_Os08g04540	4.34996	0.000104505	up	decarboxylase, putative, expressed	Pyridoxal phosphate (PLP)-dependent transferases superfamily protein
TCN1ShootControl vs Salt 24h	LOC_Os03g25490	4.34206	4.01194e-05	up	cytochrome P450 72A1, putative, expressed	cytochrome P450, family 709, subfamily B, polypeptide 2
TCN1ShootControl vs Salt 24h	LOC_Os03g12890	4.30913	4.59662e-08	up	aminotransferase domain containing protein, putative, expressed	branched-chain aminotransferase 3
TCN1ShootControl vs Salt 24h	LOC_Os10g23820	4.29544	6.64023e-07	up	transferase family protein, putative, expressed	hydroxycinnamoyl-CoA shikimate/quinate hydroxycinnamoyl transferase
TCN1ShootControl vs Salt 24h	LOC_Os04g56430	4.28387	0.000104834	up	cysteine-rich receptor-like protein kinase, putative, expressed	Receptor-like protein kinase-related family protein
TCN1ShootControl vs Salt 24h	LOC_Os05g46750	4.28266	7.20958e-05	up	STE_MEKK_ste11_MAP3K.18 - STE kinases include homologs to sterile 7, sterile 11 and sterile 20 from yeast, expressed	mitogen-activated protein kinase kinase kinase 17
TCN1ShootControl vs Salt 24h	LOC_Os08g07100	4.2807	6.2349e-05	up	terpene synthase, putative, expressed	Terpenoid cyclases/Protein prenyltransferases superfamily protein
TCN1ShootControl vs Salt 24h	LOC_Os01g08860	4.27806	0.000402406	up	hsp20/alpha crystallin family protein, putative, expressed	17.6 kDa class II heat shock protein
TCN1ShootControl vs Salt 24h	LOC_Os09g31478	4.2572	2.44036e-08	up	auxin efflux carrier component, putative, expressed	Auxin efflux carrier family protein
TCN1ShootControl vs Salt 24h	LOC_Os03g20680	4.24327	2.27079e-05	up	late embryogenesis abundant protein 1, putative, expressed	late embryogenesis abundant protein, putative / LEA protein
TCN1ShootControl vs Salt 24h	LOC_Os01g04370	4.2132	0.000169766	up	hsp20/alpha crystallin family protein, putative, expressed	heat shock protein 18.2
TCN1ShootControl vs Salt 24h	LOC_Os11g05410	4.19622	0.000133575	up	Ser/Thr protein phosphatase family protein, putative, expressed	Purple acid phosphatases superfamily protein
TCN1ShootControl vs Salt 24h	LOC_Os04g58090	4.18284	6.26954e-05	up	harpin-induced protein 1 domain containing protein, expressed	Late embryogenesis abundant (LEA) hydroxyproline-rich glycoprotein family
TCN1ShootControl vs Salt 24h	LOC_Os03g18030	4.17801	0.0118078	up	leucoanthocyanidin dioxygenase, putative, expressed	2-oxoglutarate (2OG) and Fe(II)-dependent oxygenase superfamily protein
TCN1ShootControl vs Salt 24h	LOC_Os01g49710	4.1538	1.44263e-10	up	glutathione S-transferase, putative, expressed	glutathione S-transferase TAU 18
TCN1ShootControl vs Salt 24h	LOC_Os07g02880	4.13001	7.61814e-08	up	DUF538 domain containing protein, putative, expressed	plant/protein (Protein of unknown function, DUF538)
TCN1ShootControl vs Salt 24h	LOC_Os03g57960	4.12146	4.98572e-06	up	cupin domain containing protein, expressed	cupin family protein
TCN1ShootControl vs Salt 24h	LOC_Os06g25010	4.10244	8.93378e-06	up	glycosyl hydrolase, putative, expressed	chitinase A
TCN1ShootControl vs Salt 24h	LOC_Os05g49900	4.08499	3.355e-07	up	3-ketoacyl-CoA synthase, putative, expressed	3-ketoacyl-CoA synthase 11
TCN1ShootControl vs Salt 24h	LOC_Os04g10690	4.07832	4.11546e-07	up	inorganic phosphate transporter, putative, expressed	PHT5
TCN1ShootControl vs Salt 24h	LOC_Os01g50400	4.072	0.00617304	up	STE_MEKK_ste11_MAP3K.5 - STE kinases include homologs to sterile 7, sterile 11 and sterile 20 from yeast, expressed	mitogen-activated protein kinase kinase kinase 16
TCN1ShootControl vs Salt 24h	LOC_Os09g39910	4.0644	1.24403e-09	up	ABC transporter, ATP-binding protein, putative, expressed	ABC transporter family protein
TCN1ShootControl vs Salt 24h	LOC_Os03g08900	4.05549	0.00141645	up	MATE efflux family protein, putative, expressed	MATE efflux family protein
TCN1ShootControl vs Salt 24h	LOC_Os04g08560	4.04998	0.00285674	up	---	---
TCN1ShootControl vs Salt 24h	LOC_Os04g12960	4.02231	0.0116861	up	UDP-glucoronosyl/UDP-glucosyl transferase, putative, expressed	UDP-glucosyltransferase 74F2
TCN1ShootControl vs Salt 24h	LOC_Os04g28420	4.0074	0.000421696	up	peptidyl-prolyl isomerase, putative, expressed	rotamase FKBP 1
TCN1ShootControl vs Salt 24h	LOC_Os09g15670	4.00727	0.000193323	up	protein phosphatase 2C, putative, expressed	highly ABA-induced PP2C protein 3
TCN1ShootControl vs Salt 24h	LOC_Os06g51060	3.99636	1.10406e-08	up	CHIT8 - Chitinase family protein precursor, expressed	basic chitinase
TCN1ShootControl vs Salt 24h	LOC_Os03g10478	3.98113	5.0069e-07	up	glycosyl hydrolase family 10 protein, putative, expressed	Glycosyl hydrolase family 10 protein
TCN1ShootControl vs Salt 24h	LOC_Os11g02100	3.97483	4.17098e-08	up	peroxidase precursor, putative, expressed	Peroxidase superfamily protein
TCN1ShootControl vs Salt 24h	LOC_Os01g39020	3.97211	2.40515e-05	up	HSF-type DNA-binding domain containing protein, expressed	heat shock transcription factor A2
TCN1ShootControl vs Salt 24h	LOC_Os02g12680	3.97096	0.00019858	up	cytochrome P450, putative, expressed	allene oxide synthase
TCN1ShootControl vs Salt 24h	LOC_Os05g45090	3.96622	1.27232e-07	up	anthocyanidin 5,3-O-glucosyltransferase, putative, expressed	UDP-glucosyl transferase 88A1
TCN1ShootControl vs Salt 24h	LOC_Os07g08150	3.96076	0.00330881	up	early light-induced protein, chloroplast precursor, putative, expressed	Chlorophyll A-B binding family protein
TCN1ShootControl vs Salt 24h	LOC_Os03g17810	3.95233	7.46126e-07	up	DUF260 domain containing protein, putative, expressed	LOB domain-containing protein 1
TCN1ShootControl vs Salt 24h	LOC_Os04g36750	3.93663	4.62252e-05	up	hsp20/alpha crystallin family protein, putative, expressed	HSP20-like chaperones superfamily protein
TCN1ShootControl vs Salt 24h	LOC_Os01g12660	3.93455	1.03774e-06	up	AAA-type ATPase family protein, putative, expressed	DAA1
TCN1ShootControl vs Salt 24h	LOC_Os04g19740	3.9162	8.8019e-10	up	transketolase, chloroplast precursor, putative, expressed	Transketolase
TCN1ShootControl vs Salt 24h	LOC_Os09g21180	3.88117	2.44413e-08	up	homeobox associated leucine zipper, putative, expressed	homeobox 1
TCN1ShootControl vs Salt 24h	LOC_Os02g45380	3.88043	1.62741e-05	up	MATE domain containing protein, expressed	MATE efflux family protein
TCN1ShootControl vs Salt 24h	LOC_Os06g48020	3.87353	3.12079e-07	up	peroxidase precursor, putative, expressed	Peroxidase family protein
TCN1ShootControl vs Salt 24h	LOC_Os06g51260	3.8688	3.15249e-05	up	MYB family transcription factor, putative, expressed	Homeodomain-like superfamily protein
TCN1ShootControl vs Salt 24h	LOC_Os03g18130	3.86554	0.000262729	up	asparagine synthetase, putative, expressed	glutamine-dependent asparagine synthase 1
TCN1ShootControl vs Salt 24h	LOC_Os08g06170	3.86525	4.76924e-06	up	berberine and berberine like domain containing protein, expressed	FAD-binding Berberine family protein
TCN1ShootControl vs Salt 24h	LOC_Os03g16030	3.84318	1.58275e-06	up	hsp20/alpha crystallin family protein, putative, expressed	heat shock protein 18.2
TCN1ShootControl vs Salt 24h	LOC_Os03g11910	3.84105	8.81712e-10	up	DnaK family protein, putative, expressed	heat-shock protein 70T-2
TCN1ShootControl vs Salt 24h	LOC_Os05g38530	3.8384	0.00306517	up	DnaK family protein, putative, expressed	heat shock protein 70
TCN1ShootControl vs Salt 24h	LOC_Os01g62610	3.83295	3.65108e-09	up	peptidyl-prolyl cis-trans isomerase, FKBP-type, putative, expressed	FKBP-like peptidyl-prolyl cis-trans isomerase family protein
TCN1ShootControl vs Salt 24h	LOC_Os10g37660	3.82959	2.28974e-05	up	trehalase precursor, putative, expressed	trehalase 1
TCN1ShootControl vs Salt 24h	LOC_Os05g51670	3.82569	6.33403e-07	up	NAD dependent epimerase/dehydratase family protein, putative, expressed	UDP-D-glucose/UDP-D-galactose 4-epimerase 5
TCN1ShootControl vs Salt 24h	LOC_Os06g20960	3.81889	0.00010275	up	SAM dependent carboxyl methyltransferase, putative, expressed	S-adenosyl-L-methionine-dependent methyltransferases superfamily protein
TCN1ShootControl vs Salt 24h	LOC_Os11g47600	3.81736	4.47966e-05	up	glycosyl hydrolase, putative, expressed	chitinase A
TCN1ShootControl vs Salt 24h	LOC_Os01g59740	3.81449	9.51496e-09	up	expressed protein	alphavirus core family protein (DUF3411)
TCN1ShootControl vs Salt 24h	LOC_Os12g39400	3.79906	4.38781e-07	up	ZOS12-09 - C2H2 zinc finger protein, expressed	C2H2 and C2HC zinc fingers superfamily protein
TCN1ShootControl vs Salt 24h	LOC_Os06g10820	3.78048	0.000516827	up	helix-loop-helix DNA-binding domain containing protein, expressed	basic helix-loop-helix (bHLH) DNA-binding superfamily protein
TCN1ShootControl vs Salt 24h	LOC_Os06g30370	3.75383	0.000388505	up	osMFT1 MFT-Like1 homologous to Mother of FT and TFL1 gene; contains Pfam profile PF01161: Phosphatidylethanolamine-binding protein, expressed	PEBP (phosphatidylethanolamine-binding protein) family protein
TCN1ShootControl vs Salt 24h	LOC_Os03g45960	3.74807	4.56866e-06	up	thaumatin, putative, expressed	osmotin 34
TCN1ShootControl vs Salt 24h	LOC_Os03g59010	3.74713	0.00166062	up	Cupin domain containing protein, expressed	germin-like protein 4
TCN1ShootControl vs Salt 24h	LOC_Os01g52340	3.74183	7.12333e-05	up	NB-ARC domain containing protein, expressed	NB-ARC domain-containing disease resistance protein
TCN1ShootControl vs Salt 24h	LOC_Os01g08110	3.74096	9.63908e-06	up	flavonol-3-O-glycoside-7-O-glucosyltransferase 1, putative, expressed	UDP-Glycosyltransferase superfamily protein
TCN1ShootControl vs Salt 24h	LOC_Os06g16160	3.7389	1.91686e-08	up	expressed protein	TRICHOME BIREFRINGENCE-LIKE 19
TCN1ShootControl vs Salt 24h	LOC_Os01g71680	3.73663	1.83203e-08	up	glycosyl hydrolases family 17, putative, expressed	hypothetical protein AXX17_AT4G19090
TCN1ShootControl vs Salt 24h	LOC_Os02g34970	3.72229	5.2326e-08	up	no apical meristem protein, putative, expressed	xylem NAC domain 1
TCN1ShootControl vs Salt 24h	LOC_Os03g48310	3.70741	1.42136e-05	up	plasma membrane ATPase, putative, expressed	H-ATPase 11
TCN1ShootControl vs Salt 24h	LOC_Os03g27280	3.704	2.66211e-06	up	CAMK_CAMK_like.19 - CAMK includes calcium/calmodulin depedent protein kinases, expressed	Protein kinase superfamily protein
TCN1ShootControl vs Salt 24h	LOC_Os11g47610	3.68965	0.00173613	up	glycosyl hydrolase, putative, expressed	chitinase A
TCN1ShootControl vs Salt 24h	LOC_Os03g08320	3.68831	0.0252731	up	ZIM domain containing protein, putative, expressed	jasmonate-zim-domain protein 1
TCN1ShootControl vs Salt 24h	LOC_Os02g40900	3.68776	0.000700632	up	RNA recognition motif containing protein, putative, expressed	RNA-binding (RRM/RBD/RNP motifs) family protein
TCN1ShootControl vs Salt 24h	LOC_Os07g36544	3.67863	4.49147e-06	up	serine/threonine-protein kinase receptor precursor, putative, expressed	receptor kinase 3
TCN1ShootControl vs Salt 24h	LOC_Os05g45350	3.66703	0.000144092	up	dnaJ domain containing protein, expressed	DNAJ heat shock N-terminal domain-containing protein
TCN1ShootControl vs Salt 24h	LOC_Os07g44330	3.65239	2.56039e-06	up	kinase, putative, expressed	pyruvate dehydrogenase kinase
TCN1ShootControl vs Salt 24h	LOC_Os07g48870	3.63829	2.72018e-05	up	MYB family transcription factor, putative, expressed	myb domain protein 112
TCN1ShootControl vs Salt 24h	LOC_Os08g04240	3.63604	0.0248559	up	cysteine-rich repeat secretory protein 55 precursor, putative, expressed	receptor-like protein kinase-related family protein
TCN1ShootControl vs Salt 24h	LOC_Os05g08480	3.62719	0.000143074	up	cytokinin-O-glucosyltransferase 1, putative, expressed	RecName: Full=UDP-glycosyltransferase 73D1
TCN1ShootControl vs Salt 24h	LOC_Os10g09850	3.62122	1.87737e-08	up	EF hand family protein, putative, expressed	Calcium-binding EF-hand family protein
TCN1ShootControl vs Salt 24h	LOC_Os02g09810	3.62082	1.44329e-08	up	amino acid transporter, putative, expressed	Transmembrane amino acid transporter family protein
TCN1ShootControl vs Salt 24h	LOC_Os04g01740	3.61456	3.98631e-06	up	heat shock protein, putative, expressed	heat-shock protein
TCN1ShootControl vs Salt 24h	LOC_Os01g49720	3.60581	1.65592e-07	up	glutathione S-transferase, putative, expressed	glutathione S-transferase TAU 18
TCN1ShootControl vs Salt 24h	LOC_Os10g09110	3.60473	3.87182e-05	up	cytochrome P450, putative, expressed	cytochrome P450, family 76, subfamily C, polypeptide 4
TCN1ShootControl vs Salt 24h	LOC_Os12g16720	3.60297	5.46208e-07	up	cytochrome P450 71A1, putative, expressed	cytochrome P450, family 83, subfamily B, polypeptide 1
TCN1ShootControl vs Salt 24h	LOC_Os01g72210	3.60243	8.41183e-07	up	early-responsive to dehydration protein-related, putative, expressed	Early-responsive to dehydration stress protein (ERD4)
TCN1ShootControl vs Salt 24h	LOC_Os06g35960	3.58127	0.000598861	up	HSF-type DNA-binding domain containing protein, expressed	heat shock transcription factor C1
TCN1ShootControl vs Salt 24h	LOC_Os01g12520	3.57892	8.1191e-05	up	mitochondrial carrier protein, putative, expressed	Mitochondrial substrate carrier family protein
TCN1ShootControl vs Salt 24h	LOC_Os01g36790	3.56778	7.55104e-09	up	TKL_IRAK_DUF26-lf.2 - DUF26 kinases have homology to DUF26 containing loci, expressed	cysteine-rich RLK (RECEPTOR-like protein kinase) 2
TCN1ShootControl vs Salt 24h	LOC_Os10g39100	3.54998	8.36895e-06	up	uncharacterized Cys-rich domain containing protein, putative, expressed	PLAC8 family protein
TCN1ShootControl vs Salt 24h	LOC_Os02g51440	3.54962	0.0267327	up	laccase precursor protein, putative, expressed	laccase 14
TCN1ShootControl vs Salt 24h	LOC_Os04g52440	3.53308	0.0189231	up	aminotransferase, putative, expressed	Pyridoxal phosphate (PLP)-dependent transferases superfamily protein
TCN1ShootControl vs Salt 24h	LOC_Os02g37040	3.52977	1.83588e-07	up	---	---
TCN1ShootControl vs Salt 24h	LOC_Os03g10150	3.51842	0.000137904	up	DUF623 domain containing protein, expressed	ovate family protein 8
TCN1ShootControl vs Salt 24h	LOC_Os05g33410	3.51466	0.000863971	up	xylanase inhibitor, putative, expressed	Eukaryotic aspartyl protease family protein
TCN1ShootControl vs Salt 24h	LOC_Os01g59000	3.51165	2.55211e-05	up	cytochrome P450, putative, expressed	cytochrome P450, family 94, subfamily D, polypeptide 2
TCN1ShootControl vs Salt 24h	LOC_Os01g14410	3.51004	0.00245002	up	early light-induced protein, chloroplast precursor, putative, expressed	Chlorophyll A-B binding family protein
TCN1ShootControl vs Salt 24h	LOC_Os02g49860	3.50372	6.07302e-10	up	AWPM-19-like membrane family protein, putative, expressed	AWPM-19-like family protein
TCN1ShootControl vs Salt 24h	LOC_Os04g45810	3.49968	0.00209956	up	homeobox associated leucine zipper, putative, expressed	homeobox 7
TCN1ShootControl vs Salt 24h	LOC_Os03g43720	3.49064	1.06558e-05	up	transporter family protein, putative, expressed	Major facilitator superfamily protein
TCN1ShootControl vs Salt 24h	LOC_Os07g14150	3.48708	7.20805e-05	up	cytidine deaminase, putative, expressed	Cytidine/deoxycytidylate deaminase family protein
TCN1ShootControl vs Salt 24h	LOC_Os04g59540	3.45495	7.15098e-08	up	phosphatidylinositol-4-phosphate 5-Kinase, putative, expressed	1-phosphatidylinositol-3-phosphate 5-kinase FAB1A
TCN1ShootControl vs Salt 24h	LOC_Os04g32320	3.43563	0.00118755	up	glycerophosphoryl diester phosphodiesterase family protein, putative, expressed	PLC-like phosphodiesterases superfamily protein
TCN1ShootControl vs Salt 24h	LOC_Os05g34730	3.43241	0.000553114	up	ethylene-responsive transcription factor ERF020, putative, expressed	---
TCN1ShootControl vs Salt 24h	LOC_Os05g33960	3.42928	2.2563e-06	up	peptide transporter PTR2, putative, expressed	Major facilitator superfamily protein
TCN1ShootControl vs Salt 24h	LOC_Os01g22590	3.42616	0.000769618	up	retrotransposon protein, putative, unclassified, expressed	Pectin lyase-like superfamily protein
TCN1ShootControl vs Salt 24h	LOC_Os12g01530	3.41484	2.40685e-05	up	ferritin-1, chloroplast precursor, putative, expressed	ferritin 4
TCN1ShootControl vs Salt 24h	LOC_Os02g55890	3.40788	0.000109733	up	inorganic H+ pyrophosphatase, putative, expressed	Inorganic H pyrophosphatase family protein
TCN1ShootControl vs Salt 24h	LOC_Os03g09910	3.40385	0.0190425	up	aminotransferase, classes I and II, domain containing protein, expressed	Pyridoxal phosphate (PLP)-dependent transferases superfamily protein
TCN1ShootControl vs Salt 24h	LOC_Os11g42510	3.4022	9.57538e-06	up	tyrosine aminotransferase, putative, expressed	Tyrosine transaminase family protein
TCN1ShootControl vs Salt 24h	LOC_Os03g05900	3.40081	0.000123039	up	expressed protein	FAD/NAD(P)-binding oxidoreductase family protein
TCN1ShootControl vs Salt 24h	LOC_Os07g47670	3.39106	0.00271694	up	hypoxia-responsive family protein, putative, expressed	Hypoxia-responsive family protein
TCN1ShootControl vs Salt 24h	LOC_Os02g09830	3.38527	2.03967e-07	up	bZIP transcription factor domain containing protein, expressed	basic leucine-zipper 42
TCN1ShootControl vs Salt 24h	LOC_Os09g33530	3.3828	8.3925e-06	up	expressed protein	Esterase/lipase/thioesterase family protein
TCN1ShootControl vs Salt 24h	LOC_Os02g39795	3.35473	1.50885e-05	up	S-adenosyl-l-methionine decarboxylase leader peptide, putative, expressed	Adenosylmethionine decarboxylase family protein
TCN1ShootControl vs Salt 24h	LOC_Os12g02500	3.3544	0.000158655	up	esterase, putative, expressed	methyl esterase 17
TCN1ShootControl vs Salt 24h	LOC_Os05g48810	3.34635	0.00328698	up	dnaJ domain containing protein, expressed	DNAJ heat shock family protein
TCN1ShootControl vs Salt 24h	LOC_Os03g10210	3.34531	2.6365e-07	up	homeobox domain containing protein, expressed	homeobox protein 40
TCN1ShootControl vs Salt 24h	LOC_Os07g09420	3.34314	0.00179258	up	ATPase, putative, expressed	P-loop containing nucleoside triphosphate hydrolases superfamily protein
TCN1ShootControl vs Salt 24h	LOC_Os06g14030	3.32838	5.49674e-07	up	potassium channel SKOR, putative, expressed	STELAR K+ outward rectifier
TCN1ShootControl vs Salt 24h	LOC_Os11g29870	3.31781	4.2934e-05	up	WRKY72, expressed	WRKY DNA-binding protein 75
TCN1ShootControl vs Salt 24h	LOC_Os06g30970	3.31518	0.00133016	up	ubiquitin-conjugating enzyme, putative, expressed	ubiquitin-conjugating enzyme 10
TCN1ShootControl vs Salt 24h	LOC_Os06g12290	3.30674	1.78127e-09	up	glutathione S-transferase GSTU6, putative, expressed	glutathione S-transferase TAU 10
TCN1ShootControl vs Salt 24h	LOC_Os09g08720	3.3064	0.0397743	up	cinnamoyl CoA reductase, putative, expressed	cinnamoyl coa reductase 1
TCN1ShootControl vs Salt 24h	LOC_Os02g52590	3.29891	7.0058e-05	up	xyloglucan fucosyltransferase, putative, expressed	fucosyltransferase 1
TCN1ShootControl vs Salt 24h	LOC_Os10g32810	3.29164	0.000144997	up	beta-amylase, putative, expressed	beta-amylase 1
TCN1ShootControl vs Salt 24h	LOC_Os06g05284	3.29064	0.000137792	up	transferase family protein, putative, expressed	HXXXD-type acyl-transferase family protein
TCN1ShootControl vs Salt 24h	LOC_Os03g21060	3.28973	3.60803e-06	up	No apical meristem protein, putative, expressed	NAC-like, activated by AP3/PI
TCN1ShootControl vs Salt 24h	LOC_Os05g50580	3.28803	0.000534106	up	OsSCP30 - Putative Serine Carboxypeptidase homologue, expressed	serine carboxypeptidase-like 50
TCN1ShootControl vs Salt 24h	LOC_Os09g31031	3.27641	1.34401e-05	up	ubiquitin family protein, putative, expressed	60S ribosomal protein L40-1
TCN1ShootControl vs Salt 24h	LOC_Os12g27830	3.26153	1.96195e-07	up	dehydrogenase/reductase, putative, expressed	hydroxysteroid dehydrogenase 1
TCN1ShootControl vs Salt 24h	LOC_Os03g15960	3.25046	1.48299e-06	up	hsp20/alpha crystallin family protein, putative, expressed	HSP20-like chaperones superfamily protein
TCN1ShootControl vs Salt 24h	LOC_Os01g16170	3.24841	9.56051e-05	up	PQ loop repeat domain containing protein, expressed	PQ-loop repeat family protein / transmembrane family protein
TCN1ShootControl vs Salt 24h	LOC_Os11g24060	3.24294	1.00464e-05	up	permease domain containing protein, putative, expressed	Xanthine/uracil permease family protein
TCN1ShootControl vs Salt 24h	LOC_Os09g25770	3.23708	6.43811e-07	up	auxin-induced protein 5NG4, putative, expressed	nodulin MtN21 /EamA-like transporter family protein
TCN1ShootControl vs Salt 24h	LOC_Os04g52450	3.23054	1.53205e-05	up	aminotransferase, putative, expressed	Pyridoxal phosphate (PLP)-dependent transferases superfamily protein
TCN1ShootControl vs Salt 24h	LOC_Os11g47560	3.22605	0.000482571	up	glycosyl hydrolase, putative, expressed	chitinase A
TCN1ShootControl vs Salt 24h	LOC_Os05g06380	3.22068	1.48953e-05	up	transferase family protein, putative, expressed	HXXXD-type acyl-transferase family protein
TCN1ShootControl vs Salt 24h	LOC_Os08g43334	3.21961	8.97766e-10	up	HSF-type DNA-binding domain containing protein, expressed	heat shock transcription factor B2A
TCN1ShootControl vs Salt 24h	LOC_Os03g04770	3.21885	0.0145553	up	beta-amylase, putative, expressed	beta-amylase 1
TCN1ShootControl vs Salt 24h	LOC_Os07g18120	3.2176	4.04798e-06	up	aldehyde oxidase, putative, expressed	aldehyde oxidase 2
TCN1ShootControl vs Salt 24h	LOC_Os02g54254	3.21742	1.9827e-05	up	saccharopine dehydrogenase, putative, expressed	lysine-ketoglutarate reductase/saccharopine dehydrogenase bifunctional enzyme
TCN1ShootControl vs Salt 24h	LOC_Os03g53340	3.2111	6.62147e-05	up	HSF-type DNA-binding domain containing protein, expressed	heat shock transcription factor A2
TCN1ShootControl vs Salt 24h	LOC_Os01g74490	3.21012	1.00098e-06	up	heavy metal-associated domain containing protein, expressed	Heavy metal transport/detoxification superfamily protein
TCN1ShootControl vs Salt 24h	LOC_Os02g41670	3.20286	0.0465596	up	phenylalanine ammonia-lyase, putative, expressed	PHE ammonia lyase 1
TCN1ShootControl vs Salt 24h	LOC_Os03g16950	3.20139	0.00022447	up	cysteine-rich repeat secretory protein 55 precursor, putative, expressed	receptor-like protein kinase-related family protein
TCN1ShootControl vs Salt 24h	LOC_Os09g20220	3.19603	3.11106e-06	up	glutathione S-transferase, putative, expressed	glutathione S-transferase TAU 19
TCN1ShootControl vs Salt 24h	LOC_Os01g63980	3.19411	2.82682e-06	up	ZOS1-17 - C2H2 zinc finger protein, expressed	WIP domain protein 4
TCN1ShootControl vs Salt 24h	LOC_Os10g33810	3.18438	2.41998e-05	up	myb-related protein Myb4, putative, expressed	myb domain protein 15
TCN1ShootControl vs Salt 24h	LOC_Os01g27140	3.18432	0.00194914	up	OsGrx_C7 - glutaredoxin subgroup III, expressed	Glutaredoxin family protein
TCN1ShootControl vs Salt 24h	LOC_Os09g37200	3.17251	5.33784e-05	up	transferase family protein, putative, expressed	hydroxycinnamoyl-CoA shikimate/quinate hydroxycinnamoyl transferase
TCN1ShootControl vs Salt 24h	LOC_Os01g62060	3.17207	0.0051935	up	plant-specific domain TIGR01589 family protein, expressed	Plant protein 1589 of unknown function
TCN1ShootControl vs Salt 24h	LOC_Os06g12370	3.16725	0.000152052	up	OsFtsH6 FtsH protease, homologue of AtFtsH6, expressed	FTSH6
TCN1ShootControl vs Salt 24h	LOC_Os03g52910	3.16142	0.00560588	up	uncharacterized UPF0114 domain containing protein, expressed	Uncharacterized protein family (UPF0114)
TCN1ShootControl vs Salt 24h	LOC_Os12g43490	3.15596	1.24777e-06	up	thaumatin, putative, expressed	osmotin 34
TCN1ShootControl vs Salt 24h	LOC_Os12g05590	3.15485	0.000228004	up	RCN3 Centroradialis-like1 homogous to TFL1 gene; contains Pfam profile PF01161: Phosphatidylethanolamine-binding protein, expressed	centroradiali
TCN1ShootControl vs Salt 24h	LOC_Os04g48850	3.15422	0.000341668	up	aminotransferase, classes I and II, domain containing protein, expressed	1-aminocyclopropane-1-carboxylic acid (acc) synthase 6
TCN1ShootControl vs Salt 24h	LOC_Os04g57490	3.15192	1.18153e-05	up	cysteine protease, putative, expressed	Granulin repeat cysteine protease family protein
TCN1ShootControl vs Salt 24h	LOC_Os02g49410	3.14552	1.70929e-05	up	histone-like transcription factor and archaeal histone, putative, expressed	nuclear factor Y, subunit B4
TCN1ShootControl vs Salt 24h	LOC_Os02g32520	3.14289	0.00609515	up	ERD1 protein, chloroplast precursor, putative, expressed	Clp ATPase
TCN1ShootControl vs Salt 24h	LOC_Os01g37750	3.14062	0.00296206	up	glutathione S-transferase, putative, expressed	Glutathione S-transferase family protein
TCN1ShootControl vs Salt 24h	LOC_Os12g40260	3.13407	0.00245661	up	WD-40 repeat family protein, putative, expressed	Transducin/WD40 repeat-like superfamily protein
TCN1ShootControl vs Salt 24h	LOC_Os02g57840	3.13043	2.77838e-06	up	remorin C-terminal domain containing protein, putative, expressed	Remorin family protein
TCN1ShootControl vs Salt 24h	LOC_Os05g34830	3.12575	0.00271669	up	No apical meristem protein, putative, expressed	NAC (No Apical Meristem) domain transcriptional regulator superfamily protein
TCN1ShootControl vs Salt 24h	LOC_Os05g44340	3.1245	1.49601e-06	up	heat shock protein 101, putative, expressed	heat shock protein 101
TCN1ShootControl vs Salt 24h	LOC_Os08g37874	3.12365	1.80615e-07	up	2-nitropropane dioxygenase family, putative, expressed	Aldolase-type TIM barrel family protein
TCN1ShootControl vs Salt 24h	LOC_Os01g06920	3.12182	2.19336e-09	up	resistance protein SlVe1 precursor, putative, expressed	receptor like protein 7
TCN1ShootControl vs Salt 24h	LOC_Os03g10320	3.12172	1.83497e-07	up	expressed protein	DUF4228 domain protein
TCN1ShootControl vs Salt 24h	LOC_Os03g42830	3.11388	6.53578e-05	up	MATE efflux family protein, putative, expressed	MATE efflux family protein
TCN1ShootControl vs Salt 24h	LOC_Os11g38240	3.11125	2.47361e-05	up	DUF538 domain containing protein, putative, expressed	plant/protein (Protein of unknown function, DUF538)
TCN1ShootControl vs Salt 24h	LOC_Os02g33380	3.10697	0.0086561	up	pectinesterase inhibitor domain containing protein, putative, expressed	---
TCN1ShootControl vs Salt 24h	LOC_Os05g37190	3.10589	0.0341995	up	ZOS5-08 - C2H2 zinc finger protein, expressed	WIP domain protein 5
TCN1ShootControl vs Salt 24h	LOC_Os06g46920	3.09479	0.000924171	up	dihydroflavonol-4-reductase, putative, expressed	NAD(P)-binding Rossmann-fold superfamily protein
TCN1ShootControl vs Salt 24h	LOC_Os12g12580	3.08527	0.00147104	up	NADP-dependent oxidoreductase, putative, expressed	Zinc-binding dehydrogenase family protein
TCN1ShootControl vs Salt 24h	LOC_Os03g45194	3.07332	4.73631e-07	up	oxidoreductase, short chain dehydrogenase/reductase family domain containing protein, expressed	NYC1-like protein
TCN1ShootControl vs Salt 24h	LOC_Os07g35510	3.07038	1.77316e-06	up	glucan endo-1,3-beta-glucosidase precursor, putative, expressed	O-Glycosyl hydrolases family 17 protein
TCN1ShootControl vs Salt 24h	LOC_Os12g42910	3.06819	1.2961e-08	up	sodium/calcium exchanger protein, putative, expressed	calcium exchanger 7
TCN1ShootControl vs Salt 24h	LOC_Os03g27110	3.06653	8.06523e-05	up	hydrolase protein, putative, expressed	alpha/beta-Hydrolases superfamily protein
TCN1ShootControl vs Salt 24h	LOC_Os01g50420	3.06634	0.000268202	up	STE_MEKK_ste11_MAP3K.7 - STE kinases include homologs to sterile 7, sterile 11 and sterile 20 from yeast, expressed	mitogen-activated protein kinase kinase kinase 17
TCN1ShootControl vs Salt 24h	LOC_Os10g40490	3.06604	5.21932e-05	up	U-box domain containing protein, expressed	RING/U-box superfamily protein
TCN1ShootControl vs Salt 24h	LOC_Os01g58640	3.06575	0.00330526	up	nucleotide pyrophosphatase/phosphodiesterase, putative, expressed	purple acid phosphatase 27
TCN1ShootControl vs Salt 24h	LOC_Os02g47840	3.06474	1.20731e-06	up	universal stress protein domain containing protein, putative, expressed	Adenine nucleotide alpha hydrolases-like superfamily protein
TCN1ShootControl vs Salt 24h	LOC_Os03g08624	3.06349	0.0021366	up	dihydroflavonol-4-reductase, putative, expressed	hypothetical protein AXX17_AT4G38160
TCN1ShootControl vs Salt 24h	LOC_Os05g02200	3.05463	0.000175619	up	cysteine-rich repeat secretory protein 55 precursor, putative, expressed	receptor-like protein kinase-related family protein
TCN1ShootControl vs Salt 24h	LOC_Os12g43720	3.0526	0.000249979	up	early-responsive to dehydration protein-related, putative, expressed	Early-responsive to dehydration stress protein (ERD4)
TCN1ShootControl vs Salt 24h	LOC_Os12g03040	3.04849	4.56269e-07	up	no apical meristem protein, putative, expressed	NAC-like, activated by AP3/PI
TCN1ShootControl vs Salt 24h	LOC_Os06g13460	3.04615	0.000168246	up	SAM dependent carboxyl methyltransferase family protein, putative, expressed	S-adenosyl-L-methionine-dependent methyltransferases superfamily protein
TCN1ShootControl vs Salt 24h	LOC_Os10g25170	3.0293	7.30064e-07	up	AP2 domain containing protein, expressed	Integrase-type DNA-binding superfamily protein
TCN1ShootControl vs Salt 24h	LOC_Os07g48450	3.02904	1.6132e-07	up	no apical meristem protein, putative, expressed	NAC-like, activated by AP3/PI
TCN1ShootControl vs Salt 24h	LOC_Os03g16940	3.02298	7.7847e-09	up	glyoxalase family protein, putative, expressed	dessication-induced 1VOC superfamily protein
TCN1ShootControl vs Salt 24h	LOC_Os10g40934	3.02038	1.64805e-05	up	flavonol synthase/flavanone 3-hydroxylase, putative, expressed	senescence-related gene 1
TCN1ShootControl vs Salt 24h	LOC_Os01g04360	3.00747	0.000844085	up	hsp20/alpha crystallin family protein, putative, expressed	heat shock protein 18.2
TCN1ShootControl vs Salt 24h	LOC_Os08g24310	3.00533	0.0132721	up	receptor-like protein kinase precursor, putative, expressed	Leucine-rich repeat protein kinase family protein
TCN1ShootControl vs Salt 24h	LOC_Os02g51930	3.00454	0.000345314	up	cytokinin-O-glucosyltransferase 2, putative, expressed	UDP-Glycosyltransferase superfamily protein
TCN1ShootControl vs Salt 24h	LOC_Os03g16170	3.00264	0.00456121	up	protein phosphatase 2C, putative, expressed	highly ABA-induced PP2C protein 2
TCN1ShootControl vs Salt 24h	LOC_Os05g23350	2.99605	0.00603387	up	glycosyl hydrolase family 10 protein, putative, expressed	glycosyl hydrolase family 10 protein / carbohydrate-binding domain-containing protein
TCN1ShootControl vs Salt 24h	LOC_Os07g48730	2.99398	1.72559e-06	up	tyrosine protein kinase domain containing protein, putative, expressed	Protein kinase superfamily protein
TCN1ShootControl vs Salt 24h	LOC_Os01g71670	2.98907	5.09548e-07	up	glycosyl hydrolases family 17, putative, expressed	hypothetical protein AXX17_AT4G19090
TCN1ShootControl vs Salt 24h	LOC_Os02g35770	2.987	2.75406e-06	up	homeobox associated leucine zipper, putative, expressed	homeobox leucine zipper protein
TCN1ShootControl vs Salt 24h	LOC_Os08g40680	2.98245	1.38584e-05	up	glycosyl hydrolase, putative, expressed	chitinase A
TCN1ShootControl vs Salt 24h	LOC_Os02g42940	2.97895	1.55489e-05	up	MSP domain containing protein, expressed	plant VAP homolog 12
TCN1ShootControl vs Salt 24h	LOC_Os03g06580	2.96768	4.04521e-08	up	MTN26L2 - MtN26 family protein precursor, expressed	neurogenic locus notch-like protein
TCN1ShootControl vs Salt 24h	LOC_Os02g53160	2.96218	0.000128908	up	tyrosine phosphatase family protein, putative, expressed	Phosphotyrosine protein phosphatases superfamily protein
TCN1ShootControl vs Salt 24h	LOC_Os09g31270	2.96044	3.86818e-05	up	polygalacturonase, putative, expressed	Pectin lyase-like superfamily protein
TCN1ShootControl vs Salt 24h	LOC_Os12g03050	2.9579	0.000431478	up	no apical meristem protein, putative, expressed	NAC domain containing protein 87
TCN1ShootControl vs Salt 24h	LOC_Os09g15320	2.95598	1.22296e-05	up	ubiquitin-conjugating enzyme, putative, expressed	RUB1 conjugating enzyme 1
TCN1ShootControl vs Salt 24h	LOC_Os10g18990	2.94757	4.72698e-05	up	receptor kinase 2, putative, expressed	Leucine-rich repeat protein kinase family protein
TCN1ShootControl vs Salt 24h	LOC_Os08g06190	2.94251	6.63529e-06	up	berberine and berberine like domain containing protein, expressed	FAD-binding Berberine family protein
TCN1ShootControl vs Salt 24h	LOC_Os08g24770	2.93884	1.33358e-05	up	protein kinase, putative, expressed	Protein kinase superfamily protein
TCN1ShootControl vs Salt 24h	LOC_Os08g33150	2.93311	0.000134691	up	MYB family transcription factor, putative, expressed	myb domain protein 43
TCN1ShootControl vs Salt 24h	LOC_Os12g40630	2.9321	0.000840249	up	helix-loop-helix DNA-binding domain containing protein, expressed	phytochrome interacting factor 3-like 5
TCN1ShootControl vs Salt 24h	LOC_Os10g38870	2.92643	4.24045e-06	up	heavy metal-associated domain containing protein, expressed	Heavy metal transport/detoxification superfamily protein
TCN1ShootControl vs Salt 24h	LOC_Os03g27980	2.92272	3.41218e-09	up	glucan endo-1,3-beta-glucosidase precursor, putative, expressed	O-Glycosyl hydrolases family 17 protein
TCN1ShootControl vs Salt 24h	LOC_Os07g06800	2.91868	0.0118099	up	3-oxo-5-alpha-steroid 4-dehydrogenase, putative, expressed	3-oxo-5-alpha-steroid 4-dehydrogenase family protein
TCN1ShootControl vs Salt 24h	LOC_Os02g09250	2.91454	0.00211978	up	cytochrome P450 71D10, putative, expressed	cytochrome P450, family 71, subfamily B, polypeptide 34
TCN1ShootControl vs Salt 24h	LOC_Os04g10160	2.91319	0.00256028	up	cytochrome P450, putative, expressed	cytochrome p450, family 71, subfamily B, polypeptide 11
TCN1ShootControl vs Salt 24h	LOC_Os02g12350	2.91129	0.000897787	up	histone deacetylase, putative, expressed	histone deacetylase 1
TCN1ShootControl vs Salt 24h	LOC_Os05g10670	2.91102	2.80128e-07	up	zinc finger CCCH type family protein, putative, expressed	Zinc finger C-x8-C-x5-C-x3-H type family protein
TCN1ShootControl vs Salt 24h	LOC_Os06g45710	2.9087	2.43386e-05	up	phosphoglycerate kinase protein, putative, expressed	phosphoglycerate kinase
TCN1ShootControl vs Salt 24h	LOC_Os01g72370	2.90692	0.00216708	up	helix-loop-helix DNA-binding domain containing protein, expressed	basic helix-loop-helix (bHLH) DNA-binding superfamily protein
TCN1ShootControl vs Salt 24h	LOC_Os01g59780	2.90644	0.00305526	up	AP2 domain containing protein, expressed	Integrase-type DNA-binding superfamily protein
TCN1ShootControl vs Salt 24h	LOC_Os02g57060	2.90574	7.41407e-05	up	OsCttP2 - Putative C-terminal processing peptidase homologue, expressed	Peptidase S41 family protein
TCN1ShootControl vs Salt 24h	LOC_Os02g52390	2.9035	2.71761e-06	up	M16 domain containing zinc peptidase, putative, expressed	presequence protease 1
TCN1ShootControl vs Salt 24h	LOC_Os07g08160	2.90061	0.0127433	up	early light-induced protein, chloroplast precursor, putative, expressed	Chlorophyll A-B binding family protein
TCN1ShootControl vs Salt 24h	LOC_Os04g30490	2.89545	0.00246507	up	MATE efflux family protein, putative, expressed	MATE efflux family protein
TCN1ShootControl vs Salt 24h	LOC_Os01g15000	2.88877	0.000146571	up	lipase, putative, expressed	alpha/beta-Hydrolases superfamily protein
TCN1ShootControl vs Salt 24h	LOC_Os10g35070	2.87664	0.000725886	up	alpha-galactosidase precursor, putative, expressed	alpha-galactosidase 1
TCN1ShootControl vs Salt 24h	LOC_Os04g39489	2.86825	1.33056e-08	up	amino acid transporter, putative, expressed	amino acid permease 7
TCN1ShootControl vs Salt 24h	LOC_Os01g13280	2.86311	5.26253e-07	up	ubiquitin conjugating enzyme protein, putative, expressed	ubiquitin-conjugating enzyme 25
TCN1ShootControl vs Salt 24h	LOC_Os05g43390	2.86085	0.00018326	up	signal recognition particle 54 kDa protein, putative, expressed	Signal recognition particle, SRP54 subunit protein
TCN1ShootControl vs Salt 24h	LOC_Os11g12420	2.85576	0.00586089	up	serpin domain containing protein, putative, expressed	Serine protease inhibitor (SERPIN) family protein
TCN1ShootControl vs Salt 24h	LOC_Os03g24070	2.85067	1.0856e-05	up	rhythmically expressed gene 2 protein, putative, expressed	Haloacid dehalogenase-like hydrolase (HAD) superfamily protein
TCN1ShootControl vs Salt 24h	LOC_Os11g05700	2.85061	0.000112525	up	ABC transporter family protein, putative, expressed	multidrug resistance-associated protein 14
TCN1ShootControl vs Salt 24h	LOC_Os02g32660	2.84723	6.25551e-07	up	1,4-alpha-glucan-branching enzyme, chloroplast precursor, putative, expressed	starch branching enzyme 2.2
TCN1ShootControl vs Salt 24h	LOC_Os07g10840	2.84616	2.98055e-05	up	uncharacterized glycosyltransferase, putative, expressed	seed imbibition 2
TCN1ShootControl vs Salt 24h	LOC_Os10g38110	2.84539	0.000693046	up	cytochrome P450, putative, expressed	cytochrome P450, family 704, subfamily A, polypeptide 2
TCN1ShootControl vs Salt 24h	LOC_Os10g20470	2.84493	0.011179	up	MATE efflux family protein, putative, expressed	MATE efflux family protein
TCN1ShootControl vs Salt 24h	LOC_Os01g21420	2.83243	0.0092371	up	pre-mRNA-splicing factor SF2, putative, expressed	RNA-binding (RRM/RBD/RNP motifs) family protein
TCN1ShootControl vs Salt 24h	LOC_Os02g27360	2.82922	0.000456744	up	aspartic proteinase-like protein 2 precursor, putative, expressed	hypothetical protein AXX17_AT1G05370
TCN1ShootControl vs Salt 24h	LOC_Os06g37160	2.82751	0.000204624	up	transmembrane 9 superfamily member, putative, expressed	transmembrane nine 7
TCN1ShootControl vs Salt 24h	LOC_Os06g42130	2.82494	7.89483e-07	up	leucoanthocyanidin dioxygenase, putative, expressed	leucoanthocyanidin dioxygenase
TCN1ShootControl vs Salt 24h	LOC_Os02g06130	2.81433	8.84512e-05	up	phytosulfokine receptor precursor, putative, expressed	receptor like protein 2
TCN1ShootControl vs Salt 24h	LOC_Os01g71340	2.80905	0.000809809	up	glycosyl hydrolases family 17, putative, expressed	beta-1,3-glucanase 3
TCN1ShootControl vs Salt 24h	LOC_Os01g66120	2.78741	0.00581487	up	No apical meristem protein, putative, expressed	NAC (No Apical Meristem) domain transcriptional regulator superfamily protein
TCN1ShootControl vs Salt 24h	LOC_Os01g46080	2.78494	3.31592e-07	up	GDSL-like lipase/acylhydrolase, putative, expressed	GDSL-like Lipase/Acylhydrolase superfamily protein
TCN1ShootControl vs Salt 24h	LOC_Os07g44440	2.78332	0.00765018	up	peroxiredoxin, putative, expressed	1-cysteine peroxiredoxin 1
TCN1ShootControl vs Salt 24h	LOC_Os04g56470	2.77978	0.000139634	up	amino acid transporter, putative, expressed	amino acid permease 2
TCN1ShootControl vs Salt 24h	LOC_Os07g37210	2.77777	7.24687e-10	up	MYB family transcription factor, putative, expressed	MYB-like 102
TCN1ShootControl vs Salt 24h	LOC_Os09g20330	2.77403	0.00580413	up	annexin, putative, expressed	annexin 2
TCN1ShootControl vs Salt 24h	LOC_Os11g04104	2.77338	1.75263e-05	up	major facilitator superfamily antiporter, putative, expressed	zinc induced facilitator-like 1
TCN1ShootControl vs Salt 24h	LOC_Os09g25430	2.77271	0.00757124	up	ZOS9-07 - C2H2 zinc finger protein, expressed	RNA recognition motif (RRM)-containing protein
TCN1ShootControl vs Salt 24h	LOC_Os10g41400	2.77067	0.000550288	up	peptide methionine sulfoxide reductase, putative, expressed	peptide met sulfoxide reductase 4
TCN1ShootControl vs Salt 24h	LOC_Os07g35730	2.77007	1.83973e-05	up	TKL_IRAK_DUF26-lc.23 - DUF26 kinases have homology to DUF26 containing loci, expressed	cysteine-rich RLK (RECEPTOR-like protein kinase) 10
TCN1ShootControl vs Salt 24h	LOC_Os08g32960	2.75813	0.00076356	up	endonuclease/exonuclease/phosphatase family domain containing protein, expressed	DNAse I-like superfamily protein
TCN1ShootControl vs Salt 24h	LOC_Os06g48210	2.75681	5.26858e-08	up	DEAD-box ATP-dependent RNA helicase, putative, expressed	DEAD-box protein abstrakt
TCN1ShootControl vs Salt 24h	LOC_Os03g50160	2.75626	0.000963449	up	plastocyanin-like domain containing protein, putative, expressed	plantacyanin
TCN1ShootControl vs Salt 24h	LOC_Os01g46970	2.7557	1.9209e-05	up	transcription factor, putative, expressed	G-box binding factor 3
TCN1ShootControl vs Salt 24h	LOC_Os01g58860	2.75128	0.00812732	up	auxin efflux carrier component, putative, expressed	Auxin efflux carrier family protein
TCN1ShootControl vs Salt 24h	LOC_Os01g71350	2.7497	0.00380609	up	glycosyl hydrolases family 17, putative, expressed	beta-1,3-glucanase 3
TCN1ShootControl vs Salt 24h	LOC_Os11g39020	2.74935	0.0055855	up	ABC transporter, ATP-binding protein, putative, expressed	general control non-repressible 5
TCN1ShootControl vs Salt 24h	LOC_Os01g19260	2.74332	0.0092666	up	ATPase, putative, expressed	AAA-ATPase 1
TCN1ShootControl vs Salt 24h	LOC_Os01g02390	2.74069	1.16143e-05	up	protein kinase domain containing protein, expressed	Protein kinase superfamily protein
TCN1ShootControl vs Salt 24h	LOC_Os03g25790	2.73327	2.23628e-11	up	glycosyl hydrolases family 17 protein, expressed	O-Glycosyl hydrolases family 17 protein
TCN1ShootControl vs Salt 24h	LOC_Os05g30350	2.73286	0.00124276	up	Os5bglu22 - beta-glucosidase homologue, similar to G. max isohydroxyurate hydrolase, expressed	beta glucosidase 11
TCN1ShootControl vs Salt 24h	LOC_Os11g40810	2.73255	0.000235493	up	receptor kinase, putative, expressed	Leucine-rich repeat protein kinase family protein
TCN1ShootControl vs Salt 24h	LOC_Os11g13720	2.72967	0.0100758	up	expressed protein	transmembrane protein, putative (Protein of unknown function, DUF538)
TCN1ShootControl vs Salt 24h	LOC_Os01g51870	2.72158	1.04553e-06	up	methyltransferase, putative, expressed	S-adenosyl-L-methionine-dependent methyltransferases superfamily protein
TCN1ShootControl vs Salt 24h	LOC_Os10g23050	2.71576	0.000271316	up	helix-loop-helix DNA-binding protein, putative, expressed	basic helix-loop-helix (bHLH) DNA-binding superfamily protein
TCN1ShootControl vs Salt 24h	LOC_Os01g43851	2.71528	7.55139e-05	up	cytochrome P450 72A1, putative, expressed	cytochrome P450, family 72, subfamily A, polypeptide 14
TCN1ShootControl vs Salt 24h	LOC_Os01g05960	2.71456	0.000170318	up	receptor kinase, putative, expressed	Leucine-rich repeat protein kinase family protein
TCN1ShootControl vs Salt 24h	LOC_Os08g07720	2.71246	2.04313e-05	up	transferase family protein, putative, expressed	PEL3
TCN1ShootControl vs Salt 24h	LOC_Os01g06560	2.70784	0.0119316	up	transcription factor HBP-1b, putative, expressed	delay of germination protein
TCN1ShootControl vs Salt 24h	LOC_Os05g23440	2.707	3.26731e-06	up	solute carrier family 35 member F1, putative, expressed	solute carrier family 35 protein (DUF914)
TCN1ShootControl vs Salt 24h	LOC_Os09g35790	2.70389	0.0193164	up	HSF-type DNA-binding domain containing protein, expressed	winged-helix DNA-binding transcription factor family protein
TCN1ShootControl vs Salt 24h	LOC_Os01g64730	2.69774	1.30974e-07	up	bZIP transcription factor domain containing protein, expressed	Basic-leucine zipper (bZIP) transcription factor family protein
TCN1ShootControl vs Salt 24h	LOC_Os11g25454	2.69759	4.25824e-05	up	cytokinin-N-glucosyltransferase 1, putative, expressed	UDP-Glycosyltransferase superfamily protein
TCN1ShootControl vs Salt 24h	LOC_Os02g50690	2.6927	0.000201087	up	GDSL-like lipase/acylhydrolase, putative, expressed	GDSL-like Lipase/Acylhydrolase superfamily protein
TCN1ShootControl vs Salt 24h	LOC_Os02g43010	2.688	7.73034e-10	up	vacuolar-processing enzyme precursor, putative, expressed	beta vacuolar processing enzyme
TCN1ShootControl vs Salt 24h	LOC_Os03g62200	2.68797	2.97113e-05	up	ammonium transporter protein, putative, expressed	ammonium transporter 2
TCN1ShootControl vs Salt 24h	LOC_Os05g47770	2.68134	0.00531388	up	serine/threonine-protein kinase At1g18390 precursor, putative, expressed	Serine/Threonine kinase family catalytic domain protein
TCN1ShootControl vs Salt 24h	LOC_Os07g14610	2.6722	0.000205965	up	IAA-amino acid hydrolase ILR1-like 6 precursor, putative, expressed	ILR1
TCN1ShootControl vs Salt 24h	LOC_Os03g58170	2.67209	2.12595e-05	up	stem-specific protein TSJT1, putative, expressed	aluminum induced protein with YGL and LRDR motifs
TCN1ShootControl vs Salt 24h	LOC_Os06g29220	2.65938	0.00139646	up	erythronate-4-phosphate dehydrogenase domain containing protein, expressed	formate dehydrogenase
TCN1ShootControl vs Salt 24h	LOC_Os01g41510	2.65446	0.000696289	up	calcineurin B, putative, expressed	Calcium-binding EF-hand family protein
TCN1ShootControl vs Salt 24h	LOC_Os08g04210	2.65349	0.00398894	up	cysteine-rich repeat secretory protein 55 precursor, putative, expressed	receptor-like protein kinase-related family protein
TCN1ShootControl vs Salt 24h	LOC_Os03g32230	2.65343	0.0231436	up	ZOS3-12 - C2H2 zinc finger protein, expressed	salt tolerance zinc finger
TCN1ShootControl vs Salt 24h	LOC_Os07g49270	2.65319	4.61687e-08	up	AMP deaminase, putative, expressed	AMP deaminase, putative / myoadenylate deaminase
TCN1ShootControl vs Salt 24h	LOC_Os09g28160	2.65138	0.0401752	up	phosphate carrier protein, mitochondrial precursor, putative, expressed	phosphate transporter 3;2
TCN1ShootControl vs Salt 24h	LOC_Os01g04580	2.65136	0.000130691	up	Ser/Thr protein kinase, putative, expressed	Protein kinase superfamily protein
TCN1ShootControl vs Salt 24h	LOC_Os01g12760	2.63477	0.00163732	up	cytochrome P450, putative, expressed	cytochrome P450, family 71, subfamily A, polypeptide 25
TCN1ShootControl vs Salt 24h	LOC_Os10g23900	2.63441	0.00733261	up	decarboxylase, putative, expressed	Pyridoxal phosphate (PLP)-dependent transferases superfamily protein
TCN1ShootControl vs Salt 24h	LOC_Os02g10880	2.63212	0.000457862	up	UDP-glucoronosyl and UDP-glucosyl transferase domain containing protein, expressed	indole-3-acetate beta-D-glucosyltransferase
TCN1ShootControl vs Salt 24h	LOC_Os02g17620	2.63081	0.00208385	up	isochorismatase family protein, putative, expressed	Isochorismatase family protein
TCN1ShootControl vs Salt 24h	LOC_Os10g28350	2.63061	0.00502592	up	1,2-dihydroxy-3-keto-5-methylthiopentene dioxygenase protein, putative, expressed	acireductone dioxygenase 1
TCN1ShootControl vs Salt 24h	LOC_Os07g04560	2.62965	1.05722e-06	up	no apical meristem protein, putative, expressed	NAC domain containing protein 42
TCN1ShootControl vs Salt 24h	LOC_Os06g37150	2.6242	0.00142139	up	L-ascorbate oxidase precursor, putative, expressed	Plant L-ascorbate oxidase
TCN1ShootControl vs Salt 24h	LOC_Os09g31482	2.61851	6.31116e-05	up	splicing factor U2AF, putative, expressed	U2 snRNP auxiliary factor small subunit
TCN1ShootControl vs Salt 24h	LOC_Os01g72460	2.6179	0.000392831	up	NADPH quinone oxidoreductase, putative, expressed	NADPH:quinone oxidoreductase
TCN1ShootControl vs Salt 24h	LOC_Os06g21380	2.6093	0.0243515	up	OsCttP3 - Putative C-terminal processing peptidase homologue, expressed	Peptidase S41 family protein
TCN1ShootControl vs Salt 24h	LOC_Os11g43760	2.60854	0.000645216	up	lipase class 3 family protein, putative, expressed	lipase class 3 family protein
TCN1ShootControl vs Salt 24h	LOC_Os03g44150	2.60823	2.67968e-08	up	aminotransferase, putative, expressed	ornithine-delta-aminotransferase
TCN1ShootControl vs Salt 24h	LOC_Os06g09560	2.60782	0.00139541	up	heat shock protein DnaJ, putative, expressed	Chaperone DnaJ-domain superfamily protein
TCN1ShootControl vs Salt 24h	LOC_Os01g58290	2.60699	3.73617e-09	up	OsSub9 - Putative Subtilisin homologue, expressed	Subtilase family protein
TCN1ShootControl vs Salt 24h	LOC_Os06g11450	2.60304	2.36428e-05	up	zinc finger, C3HC4 type domain containing protein, expressed	carbon/nitrogen insensitive 1
TCN1ShootControl vs Salt 24h	LOC_Os10g41660	2.60278	0.00022298	up	zinc finger, C3HC4 type domain containing protein, expressed	putative protein
TCN1ShootControl vs Salt 24h	LOC_Os03g60260	2.60041	7.36814e-06	up	ANT1, putative, expressed	aromatic and neutral transporter 1
TCN1ShootControl vs Salt 24h	LOC_Os09g38920	2.59921	6.20124e-05	up	thiol protease SEN102 precursor, putative, expressed	senescence-associated gene 12
TCN1ShootControl vs Salt 24h	LOC_Os05g50930	2.59909	0.0418936	up	RNA polymerase sigma factor, putative, expressed	sigma factor E
TCN1ShootControl vs Salt 24h	LOC_Os02g51750	2.59503	4.97819e-05	up	annexin, putative, expressed	annexin 7
TCN1ShootControl vs Salt 24h	LOC_Os01g42410	2.59397	9.20054e-07	up	pleiotropic drug resistance protein, putative, expressed	pleiotropic drug resistance 12
TCN1ShootControl vs Salt 24h	LOC_Os03g02260	2.59104	6.89499e-05	up	DnaK family protein, putative, expressed	MTHSC70-2
TCN1ShootControl vs Salt 24h	LOC_Os11g05400	2.58265	0.00246389	up	Ser/Thr protein phosphatase family protein, putative, expressed	purple acid phosphatase 22
TCN1ShootControl vs Salt 24h	LOC_Os04g34010	2.57945	0.00827022	up	aluminum-activated malate transporter, putative, expressed	aluminum activated malate transporter family protein
TCN1ShootControl vs Salt 24h	LOC_Os03g05310	2.56062	7.55732e-08	up	pheophorbide a oxygenase, chloroplast precursor, putative, expressed	PAO
TCN1ShootControl vs Salt 24h	LOC_Os05g38290	2.55743	0.0394528	up	protein phosphatase 2C, putative, expressed	highly ABA-induced PP2C protein 2
TCN1ShootControl vs Salt 24h	LOC_Os01g12430	2.55172	2.22355e-05	up	receptor-like protein kinase, putative, expressed	S-locus lectin protein kinase family protein
TCN1ShootControl vs Salt 24h	LOC_Os10g41760	2.55164	0.00137028	up	chlorophyllide a oxygenase, chloroplast precursor, putative, expressed	Pheophorbide a oxygenase family protein with Rieske 2Fe-2S domain-containing protein
TCN1ShootControl vs Salt 24h	LOC_Os03g32220	2.54804	0.00505341	up	ZOS3-11 - C2H2 zinc finger protein, expressed	6
TCN1ShootControl vs Salt 24h	LOC_Os01g47840	2.54741	0.000851315	up	S-locus-like receptor protein kinase, putative, expressed	lectin protein kinase family protein
TCN1ShootControl vs Salt 24h	LOC_Os09g37180	2.54515	0.0169112	up	transferase family protein, putative, expressed	hydroxycinnamoyl-CoA shikimate/quinate hydroxycinnamoyl transferase
TCN1ShootControl vs Salt 24h	LOC_Os03g49430	2.54357	5.67216e-05	up	pre-mRNA-splicing factor, putative, expressed	splicing factor Prp18 family protein
TCN1ShootControl vs Salt 24h	LOC_Os01g71690	2.53939	3.15999e-09	up	recA protein, expressed	RECA homolog 3
TCN1ShootControl vs Salt 24h	LOC_Os04g54300	2.53803	0.00246362	up	wound induced protein, putative, expressed	Wound-responsive family protein
TCN1ShootControl vs Salt 24h	LOC_Os11g08210	2.53683	0.00415506	up	no apical meristem protein, putative, expressed	NAC domain containing protein 32
TCN1ShootControl vs Salt 24h	LOC_Os02g08490	2.5362	1.49629e-05	up	chaperone protein clpB 1, putative, expressed	casein lytic proteinase B4
TCN1ShootControl vs Salt 24h	LOC_Os02g17500	2.53377	0.000612597	up	transporter family protein, putative, expressed	Major facilitator superfamily protein
TCN1ShootControl vs Salt 24h	LOC_Os09g29310	2.52807	4.36563e-06	up	zinc finger, C3HC4 type domain containing protein, expressed	RING/U-box superfamily protein
TCN1ShootControl vs Salt 24h	LOC_Os09g14670	2.52474	5.2095e-06	up	phosphoenolpyruvate carboxylase, putative, expressed	phosphoenolpyruvate carboxylase 1
TCN1ShootControl vs Salt 24h	LOC_Os03g37490	2.52293	0.0003088	up	MATE efflux family protein, putative, expressed	MATE efflux family protein
TCN1ShootControl vs Salt 24h	LOC_Os11g06130	2.52074	1.08833e-07	up	PHD-finger family protein, expressed	RING/FYVE/PHD zinc finger superfamily protein
TCN1ShootControl vs Salt 24h	LOC_Os10g26620	2.51827	1.32138e-07	up	dof zinc finger domain containing protein, putative, expressed	cycling DOF factor 1
TCN1ShootControl vs Salt 24h	LOC_Os03g20020	2.51771	1.09634e-08	up	plant neutral invertase domain containing protein, expressed	Plant neutral invertase family protein
TCN1ShootControl vs Salt 24h	LOC_Os04g45480	2.51703	6.87946e-06	up	heat shock protein STI, putative, expressed	stress-inducible protein
TCN1ShootControl vs Salt 24h	LOC_Os01g09300	2.51055	3.55674e-06	up	oxidoreductase, putative, expressed	2-oxoglutarate (2OG) and Fe(II)-dependent oxygenase superfamily protein
TCN1ShootControl vs Salt 24h	LOC_Os08g43290	2.50862	6.31431e-08	up	LTPL44 - Protease inhibitor/seed storage/LTP family protein precursor, expressed	Bifunctional inhibitor/lipid-transfer protein/seed storage 2S albumin superfamily protein
TCN1ShootControl vs Salt 24h	LOC_Os04g41620	2.50497	2.54403e-07	up	CHIT2 - Chitinase family protein precursor, expressed	homolog of carrot EP3-3 chitinase
TCN1ShootControl vs Salt 24h	LOC_Os01g08680	2.50192	2.73124e-05	up	myb/SANT domain protein, putative, expressed	TSL-kinase interacting protein 1
TCN1ShootControl vs Salt 24h	LOC_Os07g27970	2.50036	0.00528685	up	O-methyltransferase, putative, expressed	O-methyltransferase family protein
TCN1ShootControl vs Salt 24h	LOC_Os01g09640	2.49885	7.719e-05	up	Myb transcription factor, putative, expressed	myb-like transcription factor family protein
TCN1ShootControl vs Salt 24h	LOC_Os03g15890	2.49166	0.000705828	up	RNA recognition motif containing protein, expressed	F22G5.31
TCN1ShootControl vs Salt 24h	LOC_Os08g01480	2.49131	0.000691881	up	cytochrome P450, putative, expressed	cytochrome P450, family 71, subfamily A, polypeptide 22
TCN1ShootControl vs Salt 24h	LOC_Os07g43950	2.49103	0.00135582	up	RNA recognition motif containing protein, putative, expressed	SC35-like splicing factor 30A
TCN1ShootControl vs Salt 24h	LOC_Os02g02340	2.49042	0.00171993	up	glycerol-3-phosphate acyltransferase, putative, expressed	glycerol-3-phosphate acyltransferase 6
TCN1ShootControl vs Salt 24h	LOC_Os01g72530	2.4849	0.0120162	up	OsCML31 - Calmodulin-related calcium sensor protein, expressed	Calcium-binding EF-hand family protein
TCN1ShootControl vs Salt 24h	LOC_Os07g40290	2.48168	2.04775e-10	up	OsGH3.8 - Probable indole-3-acetic acid-amido synthetase, expressed	Auxin-responsive GH3 family protein
TCN1ShootControl vs Salt 24h	LOC_Os12g08260	2.4748	9.58626e-07	up	dehydrogenase E1 component domain containing protein, expressed	Thiamin diphosphate-binding fold (THDP-binding) superfamily protein
TCN1ShootControl vs Salt 24h	LOC_Os10g30150	2.47034	0.00069991	up	universal stress protein domain containing protein, putative, expressed	Adenine nucleotide alpha hydrolases-like superfamily protein
TCN1ShootControl vs Salt 24h	LOC_Os02g09510	2.45748	0.000289442	up	limonoid UDP-glucosyltransferase, putative, expressed	UDP-Glycosyltransferase superfamily protein
TCN1ShootControl vs Salt 24h	LOC_Os06g07820	2.45462	3.23211e-07	up	BSD domain containing protein, expressed	BSD domain-containing protein
TCN1ShootControl vs Salt 24h	LOC_Os03g07960	2.45016	0.0173622	up	expressed protein	hypothetical protein AT2G26340
TCN1ShootControl vs Salt 24h	LOC_Os08g44390	2.44971	0.000779165	up	EF hand family protein, putative, expressed	Calcium-binding EF-hand family protein
TCN1ShootControl vs Salt 24h	LOC_Os11g09110	2.44737	1.6022e-05	up	receptor-like protein kinase 5 precursor, putative, expressed	leucine-rich repeat transmembrane protein kinase family protein
TCN1ShootControl vs Salt 24h	LOC_Os11g06770	2.44599	0.0274116	up	ethylene-responsive transcription factor ERF110, putative, expressed	ethylene response factor 110
TCN1ShootControl vs Salt 24h	LOC_Os11g19840	2.44351	0.000168042	up	O-methyltransferase, putative, expressed	O-methyltransferase family protein
TCN1ShootControl vs Salt 24h	LOC_Os01g57450	2.44293	1.34012e-06	up	universal stress protein domain containing protein, putative, expressed	Adenine nucleotide alpha hydrolases-like superfamily protein
TCN1ShootControl vs Salt 24h	LOC_Os02g30100	2.4406	7.37137e-05	up	cytochrome P450, putative, expressed	cytochrome P450, family 81, subfamily D, polypeptide 5
TCN1ShootControl vs Salt 24h	LOC_Os11g05640	2.43534	0.000491623	up	bZIP transcription factor domain containing protein, expressed	F18O14.26
TCN1ShootControl vs Salt 24h	LOC_Os02g50730	2.43304	1.76617e-05	up	metalloendoproteinase 1 precursor, putative, expressed	Matrixin family protein
TCN1ShootControl vs Salt 24h	LOC_Os02g11760	2.42977	0.000998823	up	pleiotropic drug resistance protein, putative, expressed	pleiotropic drug resistance 12
TCN1ShootControl vs Salt 24h	LOC_Os01g59100	2.42856	4.52182e-08	up	cytokinin-N-glucosyltransferase 1, putative, expressed	UDP-Glycosyltransferase superfamily protein
TCN1ShootControl vs Salt 24h	LOC_Os01g12580	2.42764	3.69193e-05	up	late embryogenesis abundant protein, putative, expressed	Late embryogenesis abundant protein
TCN1ShootControl vs Salt 24h	LOC_Os06g40030	2.42556	3.27967e-05	up	S-locus-like receptor protein kinase, putative, expressed	lectin protein kinase family protein
TCN1ShootControl vs Salt 24h	LOC_Os04g45590	2.42398	0.000154929	up	glyoxalase family protein, putative, expressed	Lactoylglutathione lyase / glyoxalase I family protein
TCN1ShootControl vs Salt 24h	LOC_Os08g36860	2.41558	0.000114803	up	cytochrome P450, putative, expressed	cytochrome P450, family 707, subfamily A, polypeptide 4
TCN1ShootControl vs Salt 24h	LOC_Os04g36560	2.4077	5.48396e-05	up	---	---
TCN1ShootControl vs Salt 24h	LOC_Os12g43630	2.40507	9.05787e-06	up	lactate/malate dehydrogenase, putative, expressed	peroxisomal NAD-malate dehydrogenase 1
TCN1ShootControl vs Salt 24h	LOC_Os07g03710	2.40438	0.0128842	up	SCP-like extracellular protein, expressed	CAP (Cysteine-rich secretory proteins, Antigen 5, and Pathogenesis-related 1 protein) superfamily protein
TCN1ShootControl vs Salt 24h	LOC_Os10g41930	2.40378	0.00234484	up	haloacid dehalogenase-like hydrolase family protein, putative, expressed	Haloacid dehalogenase-like hydrolase (HAD) superfamily protein
TCN1ShootControl vs Salt 24h	LOC_Os03g42710	2.40363	9.67257e-06	up	WD-40 repeat family protein, putative, expressed	Transducin/WD40 repeat-like superfamily protein
TCN1ShootControl vs Salt 24h	LOC_Os09g31514	2.40309	0.000123503	up	dihydroflavonol-4-reductase, putative, expressed	NAD(P)-binding Rossmann-fold superfamily protein
TCN1ShootControl vs Salt 24h	LOC_Os08g39950	2.39803	0.000871344	up	potassium transporter, putative, expressed	high affinity K+ transporter 5
TCN1ShootControl vs Salt 24h	LOC_Os01g62810	2.38619	0.00356604	up	regulator of chromosome condensation, putative, expressed	Regulator of chromosome condensation (RCC1) family protein
TCN1ShootControl vs Salt 24h	LOC_Os06g35520	2.38517	0.00274929	up	peroxidase precursor, putative, expressed	Peroxidase superfamily protein
TCN1ShootControl vs Salt 24h	LOC_Os03g60080	2.38495	0.0373855	up	NAC domain-containing protein 67, putative, expressed	NAC (No Apical Meristem) domain transcriptional regulator superfamily protein
TCN1ShootControl vs Salt 24h	LOC_Os11g34870	2.38468	0.0351852	up	expressed protein	tubulin alpha-6 chain
TCN1ShootControl vs Salt 24h	LOC_Os01g57490	2.3829	1.40743e-05	up	D-mannose binding lectin family protein, expressed	S-locus lectin protein kinase family protein
TCN1ShootControl vs Salt 24h	LOC_Os06g22340	2.38282	0.000287402	up	cytochrome P450, putative, expressed	cytochrome P450, family 87, subfamily A, polypeptide 6
TCN1ShootControl vs Salt 24h	LOC_Os01g52330	2.38263	0.000101948	up	NB-ARC domain containing protein, expressed	NB-ARC domain-containing disease resistance protein
TCN1ShootControl vs Salt 24h	LOC_Os12g43450	2.3758	2.65339e-11	up	thaumatin family domain containing protein, expressed	osmotin 34
TCN1ShootControl vs Salt 24h	LOC_Os03g06080	2.37062	2.57697e-06	up	heavy metal-associated domain containing protein, expressed	Heavy metal transport/detoxification superfamily protein
TCN1ShootControl vs Salt 24h	LOC_Os11g47530	2.36983	0.00914144	up	glycosyl hydrolase, putative, expressed	chitinase A
TCN1ShootControl vs Salt 24h	LOC_Os02g50350	2.3688	8.74847e-07	up	dihydroorotate dihydrogenase protein, putative, expressed	pyrimidine 1
TCN1ShootControl vs Salt 24h	LOC_Os03g14180	2.36877	0.00962814	up	hsp20/alpha crystallin family protein, putative, expressed	heat shock protein 21
TCN1ShootControl vs Salt 24h	LOC_Os08g02520	2.36862	0.007059	up	OsSAUR31 - Auxin-responsive SAUR gene family member, expressed	SAUR-like auxin-responsive protein family
TCN1ShootControl vs Salt 24h	LOC_Os01g47070	2.36821	0.000101386	up	glycosyl hydrolase, putative, expressed	chitinase A
TCN1ShootControl vs Salt 24h	LOC_Os02g36490	2.36647	0.000931353	up	expressed protein	Major facilitator superfamily protein
TCN1ShootControl vs Salt 24h	LOC_Os03g17660	2.36637	1.05744e-06	up	expressed protein	2,3-bisphosphoglycerate-independent phosphoglycerate mutase
TCN1ShootControl vs Salt 24h	LOC_Os09g33690	2.36441	6.82927e-05	up	Os9bglu32 - beta-glucosidase homologue, similar to G. max hydroxyisourate hydrolase, expressed	beta glucosidase 11
TCN1ShootControl vs Salt 24h	LOC_Os01g19330	2.36387	0.00206224	up	MYB family transcription factor, putative, expressed	myb domain protein 112
TCN1ShootControl vs Salt 24h	LOC_Os01g08810	2.36221	1.4568e-05	up	cytochrome P450, putative, expressed	cytochrome P450, family 96, subfamily A, polypeptide 10
TCN1ShootControl vs Salt 24h	LOC_Os07g07240	2.36102	0.00116837	up	ubiquitin-conjugating enzyme, putative, expressed	ubiquitin-conjugating enzyme E2 2 isoform X1
TCN1ShootControl vs Salt 24h	LOC_Os06g06050	2.36069	0.000391525	up	OsFBL27 - F-box domain and LRR containing protein, expressed	RNI-like superfamily protein
TCN1ShootControl vs Salt 24h	LOC_Os01g16350	2.35635	1.00416e-07	up	hydroxymethylglutaryl-CoA lyase, putative, expressed	Aldolase superfamily protein
TCN1ShootControl vs Salt 24h	LOC_Os06g50930	2.35587	0.00261861	up	rhodanese-like domain containing protein, putative, expressed	Rhodanese/Cell cycle control phosphatase superfamily protein
TCN1ShootControl vs Salt 24h	LOC_Os10g25010	2.35215	0.00192704	up	OsCML8 - Calmodulin-related calcium sensor protein, expressed	centrin2
TCN1ShootControl vs Salt 24h	LOC_Os03g06520	2.34582	3.92731e-05	up	sulfate transporter, putative, expressed	sulfate transporter 3;1
TCN1ShootControl vs Salt 24h	LOC_Os09g26310	2.3449	5.01948e-06	up	hypro1, putative, expressed	Galactosyltransferase family protein
TCN1ShootControl vs Salt 24h	LOC_Os08g04560	2.34239	0.00679421	up	decarboxylase, putative, expressed	Pyridoxal phosphate (PLP)-dependent transferases superfamily protein
TCN1ShootControl vs Salt 24h	LOC_Os09g29710	2.34136	0.00776808	up	beta-expansin precursor, putative, expressed	Barwin-related endoglucanase
TCN1ShootControl vs Salt 24h	LOC_Os05g24780	2.33748	0.00567249	up	OsCML21 - Calmodulin-related calcium sensor protein, expressed	calmodulin like 42
TCN1ShootControl vs Salt 24h	LOC_Os04g43410	2.33746	0.000314044	up	Os4bglu18 - monolignol beta-glucoside homologue, expressed	beta-glucosidase 47
TCN1ShootControl vs Salt 24h	LOC_Os08g30210	2.33689	0.000251789	up	1-aminocyclopropane-1-carboxylate oxidase homolog 1, putative, expressed	2-oxoglutarate (2OG) and Fe(II)-dependent oxygenase superfamily protein
TCN1ShootControl vs Salt 24h	LOC_Os02g36280	2.33377	0.00472491	up	cytochrome P450, putative, expressed	cytochrome P450, family 76, subfamily C, polypeptide 2
TCN1ShootControl vs Salt 24h	LOC_Os01g14990	2.33082	4.6457e-05	up	GCRP6 - Glycine and cysteine rich family protein precursor, putative, expressed	hypothetical protein AT1G56320
TCN1ShootControl vs Salt 24h	LOC_Os06g34564	2.3299	4.81653e-05	up	mucin, putative	NAC domain containing protein 82
TCN1ShootControl vs Salt 24h	LOC_Os01g02020	2.32556	0.000128932	up	acetyl-CoA acetyltransferase, cytosolic, putative, expressed	Thiolase family protein
TCN1ShootControl vs Salt 24h	LOC_Os07g14600	2.3252	0.0374713	up	hydrolase, putative, expressed	ILR1
TCN1ShootControl vs Salt 24h	LOC_Os04g54240	2.32451	0.00382057	up	wound induced protein, putative, expressed	Wound-responsive family protein
TCN1ShootControl vs Salt 24h	LOC_Os01g14926	2.32374	0.00356413	up	protein kinase domain containing protein, expressed	Malectin/receptor-like protein kinase family protein
TCN1ShootControl vs Salt 24h	LOC_Os02g37000	2.32131	7.73562e-06	up	mitochondrial prohibitin complex protein 1, putative, expressed	prohibitin 3
TCN1ShootControl vs Salt 24h	LOC_Os03g46200	2.31824	0.00332806	up	acetyltransferase, GNAT family, putative, expressed	Acyl-CoA N-acyltransferases (NAT) superfamily protein
TCN1ShootControl vs Salt 24h	LOC_Os10g01110	2.31408	2.11299e-07	up	OsSCP44 - Putative Serine Carboxypeptidase homologue, expressed	serine carboxypeptidase-like 6
TCN1ShootControl vs Salt 24h	LOC_Os03g60370	2.30664	5.90122e-06	up	histidine acid phosphatase, putative, expressed	histidine acid phosphatase family protein
TCN1ShootControl vs Salt 24h	LOC_Os12g38100	2.30445	0.00230833	up	membrane associated DUF588 domain containing protein, putative, expressed	Uncharacterized protein family (UPF0497)
TCN1ShootControl vs Salt 24h	LOC_Os03g56860	2.30372	3.82066e-05	up	expressed protein	---
TCN1ShootControl vs Salt 24h	LOC_Os01g71240	2.30351	0.0308226	up	calcium-transporting ATPase, plasma membrane-type, putative, expressed	autoinhibited Ca2+-ATPase 11
TCN1ShootControl vs Salt 24h	LOC_Os08g02700	2.30191	1.54802e-05	up	fructose-bisphospate aldolase isozyme, putative, expressed	Aldolase superfamily protein
TCN1ShootControl vs Salt 24h	LOC_Os02g53320	2.30115	3.29264e-05	up	universal stress protein domain containing protein, putative, expressed	Adenine nucleotide alpha hydrolases-like superfamily protein
TCN1ShootControl vs Salt 24h	LOC_Os03g22680	2.3009	1.65711e-05	up	RING finger and CHY zinc finger domain-containing protein 1, putative, expressed	CHY-type/CTCHY-type/RING-type Zinc finger protein
TCN1ShootControl vs Salt 24h	LOC_Os10g21100	2.29941	0.00181389	up	glycosyl hydrolase family 10 protein, putative, expressed	Glycosyl hydrolase family 10 protein
TCN1ShootControl vs Salt 24h	LOC_Os06g40060	2.29782	9.39544e-07	up	glycosyltransferase family protein, putative, expressed	Core-2/I-branching beta-1,6-N-acetylglucosaminyltransferase family protein
TCN1ShootControl vs Salt 24h	LOC_Os06g39240	2.29202	2.03936e-05	up	endothelial differentiation-related factor 1, putative, expressed	multiprotein bridging factor 1C
TCN1ShootControl vs Salt 24h	LOC_Os02g39790	2.29195	1.67946e-06	up	CPuORF9 - conserved peptide uORF-containing transcript, expressed	Adenosylmethionine decarboxylase family protein
TCN1ShootControl vs Salt 24h	LOC_Os08g08500	2.28917	5.92216e-05	up	reductase, putative, expressed	NAD(P)-binding Rossmann-fold superfamily protein
TCN1ShootControl vs Salt 24h	LOC_Os02g55300	2.28178	0.0038437	up	CAF1 family ribonuclease containing protein, putative, expressed	Polynucleotidyl transferase, ribonuclease H-like superfamily protein
TCN1ShootControl vs Salt 24h	LOC_Os04g43170	2.28098	2.69461e-07	up	caleosin related protein, putative, expressed	peroxygenase 1
TCN1ShootControl vs Salt 24h	LOC_Os01g72490	2.2804	2.83713e-05	up	LRP1, putative, expressed	Lateral root primordium (LRP) protein-like protein
TCN1ShootControl vs Salt 24h	LOC_Os07g17330	2.27793	0.0155872	up	B12D protein, putative, expressed	B12D protein
TCN1ShootControl vs Salt 24h	LOC_Os01g58380	2.27446	1.02381e-06	up	3-hydroxybutyryl-CoA dehydrogenase, putative, expressed	3-hydroxyacyl-CoA dehydrogenase family protein
TCN1ShootControl vs Salt 24h	LOC_Os10g26570	2.2697	2.23843e-06	up	phosphofructokinase, putative, expressed	phosphofructokinase 5
TCN1ShootControl vs Salt 24h	LOC_Os01g01660	2.26666	0.00996214	up	isoflavone reductase, putative, expressed	NmrA-like negative transcriptional regulator family protein
TCN1ShootControl vs Salt 24h	LOC_Os05g25640	2.26424	0.000183903	up	cytochrome P450, putative, expressed	cinnamate-4-hydroxylase
TCN1ShootControl vs Salt 24h	LOC_Os12g17160	2.2609	5.39173e-08	up	flavonol sulfotransferase, putative, expressed	P-loop containing nucleoside triphosphate hydrolases superfamily protein
TCN1ShootControl vs Salt 24h	LOC_Os09g38850	2.25735	0.00202667	up	OsWAK91 - OsWAK receptor-like protein kinase, expressed	wall-associated kinase 2
TCN1ShootControl vs Salt 24h	LOC_Os04g38680	2.25647	2.43463e-06	up	transmembrane amino acid transporter protein, putative, expressed	Transmembrane amino acid transporter family protein
TCN1ShootControl vs Salt 24h	LOC_Os02g15950	2.25409	8.15896e-06	up	OsFBK5 - F-box domain and kelch repeat containing protein, expressed	Galactose oxidase/kelch repeat superfamily protein
TCN1ShootControl vs Salt 24h	LOC_Os07g02120	2.25195	1.90394e-05	up	flavin-containing monooxygenase family protein, putative, expressed	Flavin-binding monooxygenase family protein
TCN1ShootControl vs Salt 24h	LOC_Os02g44770	2.2476	0.000505589	up	uncharacterized mscS family protein, putative, expressed	mechanosensitive channel of small conductance-like 5
TCN1ShootControl vs Salt 24h	LOC_Os05g07940	2.243	1.81915e-05	up	glyoxalase family protein, putative, expressed	Lactoylglutathione lyase / glyoxalase I family protein
TCN1ShootControl vs Salt 24h	LOC_Os06g15910	2.24295	0.000586641	up	potassium transporter, putative, expressed	Potassium transporter family protein
TCN1ShootControl vs Salt 24h	LOC_Os04g38560	2.23798	0.000688357	up	pectinesterase, putative, expressed	Plant invertase/pectin methylesterase inhibitor superfamily
TCN1ShootControl vs Salt 24h	LOC_Os04g49350	2.23766	0.00273144	up	PPR repeat domain containing protein, putative, expressed	Pentatricopeptide repeat (PPR-like) superfamily protein
TCN1ShootControl vs Salt 24h	LOC_Os03g05280	2.23757	0.00841416	up	ras-related protein, putative, expressed	RAB GTPase homolog C2A
TCN1ShootControl vs Salt 24h	LOC_Os04g13210	2.23233	5.85778e-06	up	multidrug resistance-associated protein, putative, expressed	multidrug resistance-associated protein 10
TCN1ShootControl vs Salt 24h	LOC_Os08g38020	2.2294	1.36091e-06	up	bZIP transcription factor domain containing protein, expressed	basic leucine-zipper 43
TCN1ShootControl vs Salt 24h	LOC_Os05g10620	2.22525	0.00363351	up	no apical meristem protein, putative, expressed	NAC domain containing protein 75
TCN1ShootControl vs Salt 24h	LOC_Os11g37880	2.22408	0.00265944	up	stripe rust resistance protein Yr10, putative, expressed	NB-ARC domain-containing disease resistance protein
TCN1ShootControl vs Salt 24h	LOC_Os06g15370	2.22225	0.000276154	up	peptide transporter PTR2, putative, expressed	Major facilitator superfamily protein
TCN1ShootControl vs Salt 24h	LOC_Os09g16760	2.21874	1.74518e-07	up	ankyrin repeat family protein, putative, expressed	hypothetical protein
TCN1ShootControl vs Salt 24h	LOC_Os03g21030	2.21849	1.59596e-06	up	no apical meristem protein, putative, expressed	NAC domain containing protein 87
TCN1ShootControl vs Salt 24h	LOC_Os03g55870	2.21509	5.99677e-08	up	membrane associated DUF588 domain containing protein, putative, expressed	Uncharacterized protein family (UPF0497)
TCN1ShootControl vs Salt 24h	LOC_Os10g19160	2.21149	2.3562e-05	up	receptor kinase, putative, expressed	Leucine-rich repeat protein kinase family protein
TCN1ShootControl vs Salt 24h	LOC_Os03g01020	2.20711	0.000173867	up	pectinesterase inhibitor domain containing protein, putative, expressed	---
TCN1ShootControl vs Salt 24h	LOC_Os09g06464	2.20629	0.041261	up	CCT/B-box zinc finger protein, putative, expressed	CONSTANS-like 1
TCN1ShootControl vs Salt 24h	LOC_Os01g62370	2.1986	0.000102413	up	ENTH domain containing protein, expressed	ENTH/VHS family protein
TCN1ShootControl vs Salt 24h	LOC_Os06g44260	2.19713	0.0407383	up	synthase, putative, expressed	GDP-4-keto-6-deoxymannose-3,5-epimerase-4-reductase 1
TCN1ShootControl vs Salt 24h	LOC_Os07g42910	2.19525	0.00301335	up	cytochrome c oxidase subunit, putative, expressed	cytochrome c oxidase subunit, putative
TCN1ShootControl vs Salt 24h	LOC_Os01g08100	2.19463	9.90117e-06	up	flavonol-3-O-glycoside-7-O-glucosyltransferase 1, putative, expressed	don-glucosyltransferase 1
TCN1ShootControl vs Salt 24h	LOC_Os05g49300	2.19443	0.00745434	up	iron-sulfur cluster assembly enzyme ISCU, mitochondrial precursor, putative, expressed	SufE/NifU family protein
TCN1ShootControl vs Salt 24h	LOC_Os02g30300	2.19243	0.000225001	up	MYND finger family protein, expressed	HCP-like superfamily protein with MYND-type zinc finger
TCN1ShootControl vs Salt 24h	LOC_Os01g44330	2.1893	0.0266968	up	laccase precursor protein, putative, expressed	laccase 11
TCN1ShootControl vs Salt 24h	LOC_Os04g41680	2.1879	1.77922e-06	up	CHIT3 - Chitinase family protein precursor, expressed	homolog of carrot EP3-3 chitinase
TCN1ShootControl vs Salt 24h	LOC_Os10g28340	2.1873	9.24088e-05	up	heat stress transcription factor, putative, expressed	heat shock transcription factor A6B
TCN1ShootControl vs Salt 24h	LOC_Os01g03914	2.18304	0.000358772	up	cation efflux family protein, putative, expressed	Cation efflux family protein
TCN1ShootControl vs Salt 24h	LOC_Os06g06230	2.18249	0.0465368	up	GDSL-like lipase/acylhydrolase, putative, expressed	SGNH hydrolase-type esterase superfamily protein
TCN1ShootControl vs Salt 24h	LOC_Os04g23580	2.18167	0.00299072	up	xylosyltransferase, putative, expressed	Core-2/I-branching beta-1,6-N-acetylglucosaminyltransferase family protein
TCN1ShootControl vs Salt 24h	LOC_Os05g31140	2.18004	0.00649807	up	glycosyl hydrolases family 17, putative, expressed	hypothetical protein AXX17_AT4G19090
TCN1ShootControl vs Salt 24h	LOC_Os01g03420	2.17819	0.00662217	up	seven in absentia protein family protein, putative, expressed	Protein with RING/U-box and TRAF-like domain
TCN1ShootControl vs Salt 24h	LOC_Os10g33040	2.17361	3.44955e-05	up	receptor-like protein kinase precursor, putative, expressed	kinase family with leucine-rich repeat domain-containing protein
TCN1ShootControl vs Salt 24h	LOC_Os07g16970	2.17285	2.83445e-05	up	rab GDP dissociation inhibitor alpha, putative, expressed	RAB GDP dissociation inhibitor 2
TCN1ShootControl vs Salt 24h	LOC_Os08g29160	2.17263	0.000339575	up	5-AMP-activated protein kinase beta-1 subunit-related, putative, expressed	like SEX4 1
TCN1ShootControl vs Salt 24h	LOC_Os10g39110	2.17123	5.00891e-05	up	expansin precursor, putative, expressed	expansin A7
TCN1ShootControl vs Salt 24h	LOC_Os09g38930	2.16947	0.000298584	up	expressed protein	transmembrane protein
TCN1ShootControl vs Salt 24h	LOC_Os03g49440	2.16671	0.00619701	up	phosphatase, putative, expressed	Haloacid dehalogenase-like hydrolase (HAD) superfamily protein
TCN1ShootControl vs Salt 24h	LOC_Os05g47670	2.16574	1.11664e-06	up	zinc finger, C3HC4 type domain containing protein, expressed	RING/U-box superfamily protein
TCN1ShootControl vs Salt 24h	LOC_Os12g03899	2.16524	0.000222777	up	major facilitator superfamily antiporter, putative, expressed	zinc induced facilitator-like 1
TCN1ShootControl vs Salt 24h	LOC_Os04g31710	2.16342	1.85584e-07	up	expressed protein	transmembrane protein
TCN1ShootControl vs Salt 24h	LOC_Os09g39940	2.16216	2.39902e-07	up	plastocyanin-like domain containing protein, putative, expressed	uclacyanin 1
TCN1ShootControl vs Salt 24h	LOC_Os08g23290	2.16187	0.000841198	up	serine/threonine-protein kinase BRI1-like 2 precursor, putative, expressed	Leucine-rich repeat protein kinase family protein
TCN1ShootControl vs Salt 24h	LOC_Os03g63580	2.15985	0.00369689	up	phosphoesterase family protein, putative, expressed	non-specific phospholipase C4
TCN1ShootControl vs Salt 24h	LOC_Os05g37450	2.15916	0.00631836	up	starch binding domain containing protein, putative, expressed	Carbohydrate-binding-like fold
TCN1ShootControl vs Salt 24h	LOC_Os07g48160	2.15636	4.5871e-05	up	alpha-galactosidase precursor, putative, expressed	hypothetical protein AXX17_AT3G50940
TCN1ShootControl vs Salt 24h	LOC_Os02g10310	2.15524	6.55926e-06	up	fumarylacetoacetase, putative, expressed	fumarylacetoacetase
TCN1ShootControl vs Salt 24h	LOC_Os07g39520	2.1509	0.00105303	up	STE_PAK_Ste20_Slob_Wnk.5 - STE kinases include homologs to sterile 7, sterile 11 and sterile 20 from yeast, expressed	Protein kinase superfamily protein
TCN1ShootControl vs Salt 24h	LOC_Os02g56120	2.15051	0.00692476	up	OsIAA9 - Auxin-responsive Aux/IAA gene family member, expressed	indole-3-acetic acid inducible 2
TCN1ShootControl vs Salt 24h	LOC_Os01g68330	2.15	0.000945034	up	antigen peptide transporter-like 1, chloroplast precursor, putative, expressed	transporter associated with antigen processing protein 1
TCN1ShootControl vs Salt 24h	LOC_Os01g50370	2.14928	0.0363321	up	STE_MEKK_ste11_MAP3K.4 - STE kinases include homologs to sterile 7, sterile 11 and sterile 20 from yeast, expressed	mitogen-activated protein kinase kinase kinase 16
TCN1ShootControl vs Salt 24h	LOC_Os10g01134	2.13983	2.95559e-07	up	OsSCP46 - Putative Serine Carboxypeptidase homologue, expressed	serine carboxypeptidase-like 6
TCN1ShootControl vs Salt 24h	LOC_Os11g47580	2.1389	5.14748e-06	up	glycosyl hydrolase, putative, expressed	chitinase A
TCN1ShootControl vs Salt 24h	LOC_Os08g40270	2.13837	0.0185645	up	lectin-like protein kinase, putative, expressed	Concanavalin A-like lectin protein kinase family protein
TCN1ShootControl vs Salt 24h	LOC_Os05g47650	2.13795	0.000187523	up	B3 DNA binding domain containing protein, expressed	AP2/B3 transcription factor family protein
TCN1ShootControl vs Salt 24h	LOC_Os07g01810	2.1374	0.0312735	up	potassium channel protein, putative, expressed	Outward rectifying potassium channel protein
TCN1ShootControl vs Salt 24h	LOC_Os01g12690	2.13278	6.5047e-05	up	plant-specific domain TIGR01568 family protein, expressed	ovate family protein 8
TCN1ShootControl vs Salt 24h	LOC_Os07g49200	2.12951	7.2314e-05	up	membrane associated DUF588 domain containing protein, putative, expressed	Uncharacterized protein family (UPF0497)
TCN1ShootControl vs Salt 24h	LOC_Os01g50050	2.12662	0.014522	up	polyprenyl synthetase, putative, expressed	farnesyl diphosphate synthase 2
TCN1ShootControl vs Salt 24h	LOC_Os07g48830	2.11945	0.00984747	up	glycosyl transferase 8 domain containing protein, putative, expressed	galactinol synthase 2
TCN1ShootControl vs Salt 24h	LOC_Os04g31120	2.11566	2.61075e-05	up	OsFBK14 - F-box domain and kelch repeat containing protein, expressed	Contains similarity to beta scruin gb|Z47541 from Limulus polyphemus. ESTs gb|T04493 and gb|AA585955 come from this gene
TCN1ShootControl vs Salt 24h	LOC_Os05g10650	2.11183	0.00220641	up	6-phosphofructokinase, putative, expressed	phosphofructokinase 3
TCN1ShootControl vs Salt 24h	LOC_Os02g44870	2.11094	0.0187929	up	dehydrin, putative, expressed	Dehydrin family protein
TCN1ShootControl vs Salt 24h	LOC_Os11g47500	2.10582	1.27249e-05	up	glycosyl hydrolase, putative, expressed	chitinase A
TCN1ShootControl vs Salt 24h	LOC_Os07g33440	2.10474	0.000766827	up	cytochrome P450, putative, expressed	cytochrome P450, family 716, subfamily A, polypeptide 1
TCN1ShootControl vs Salt 24h	LOC_Os03g20949	2.10092	0.00142463	up	phospholipid-transporting ATPase, putative, expressed	aminophospholipid ATPase 1
TCN1ShootControl vs Salt 24h	LOC_Os05g07890	2.09805	3.21398e-05	up	embryo-specific 3, putative, expressed	unknown protein
TCN1ShootControl vs Salt 24h	LOC_Os04g10530	2.09776	4.27995e-05	up	amidase, putative, expressed	Amidase family protein
TCN1ShootControl vs Salt 24h	LOC_Os06g49120	2.09691	0.027945	up	Complex I intermediate-associated protein 30 domain containing protein, putative, expressed	high chlorophyll fluorescence phenotype 173
TCN1ShootControl vs Salt 24h	LOC_Os12g38610	2.09502	1.33922e-05	up	lectin-like receptor kinase, putative, expressed	Concanavalin A-like lectin protein kinase family protein
TCN1ShootControl vs Salt 24h	LOC_Os02g49720	2.0928	2.19711e-09	up	aldehyde dehydrogenase, putative, expressed	aldehyde dehydrogenase 2B7
TCN1ShootControl vs Salt 24h	LOC_Os05g38830	2.09123	5.49176e-08	up	HECT-domain domain containing protein, expressed	ubiquitin-protein ligase 4
TCN1ShootControl vs Salt 24h	LOC_Os02g35090	2.09102	3.69094e-05	up	expressed protein	proline-rich family protein
TCN1ShootControl vs Salt 24h	LOC_Os10g25030	2.0899	4.96836e-05	up	red chlorophyll catabolite reductase, putative, expressed	accelerated cell death 2 (ACD2)
TCN1ShootControl vs Salt 24h	LOC_Os03g62230	2.08989	1.04804e-05	up	ZOS3-24 - C2H2 zinc finger protein, expressed	C2H2 and C2HC zinc fingers superfamily protein
TCN1ShootControl vs Salt 24h	LOC_Os02g39930	2.08797	1.89129e-05	up	OsTIL-1 Temperature-induced lipocalin-1, expressed	temperature-induced lipocalin
TCN1ShootControl vs Salt 24h	LOC_Os01g10440	2.08755	9.43592e-06	up	xylosyltransferase, putative, expressed	Core-2/I-branching beta-1,6-N-acetylglucosaminyltransferase family protein
TCN1ShootControl vs Salt 24h	LOC_Os03g01820	2.08636	0.000308395	up	fatty acid hydroxylase, putative, expressed	sterol C4-methyl oxidase 1-2
TCN1ShootControl vs Salt 24h	LOC_Os03g22790	2.08634	0.0218655	up	beta-amylase, putative, expressed	beta-amylase 3
TCN1ShootControl vs Salt 24h	LOC_Os07g15460	2.0849	0.0025205	up	metal transporter Nramp6, putative, expressed	natural resistance-associated macrophage protein 1
TCN1ShootControl vs Salt 24h	LOC_Os02g12420	2.07852	0.00323192	up	receptor-like protein kinase precursor, putative, expressed	Leucine-rich repeat protein kinase family protein
TCN1ShootControl vs Salt 24h	LOC_Os03g02390	2.0749	0.00580082	up	mitochondrial import inner membrane translocase subunit Tim17, putative, expressed	translocase of inner mitochondrial membrane 23
TCN1ShootControl vs Salt 24h	LOC_Os12g02250	2.07261	5.45222e-05	up	STE_PAK_Ste20_Slob_Wnk.3 - STE kinases include homologs to sterile 7, sterile 11 and sterile 20 from yeast, expressed	with no lysine (K) kinase 5
TCN1ShootControl vs Salt 24h	LOC_Os01g10250	2.06889	4.52275e-05	up	hydrolase, alpha/beta fold family domain containing protein, expressed	alpha/beta-Hydrolases superfamily protein
TCN1ShootControl vs Salt 24h	LOC_Os10g38090	2.06758	0.000224766	up	cytochrome P450, putative, expressed	cytochrome P450, family 704, subfamily A, polypeptide 2
TCN1ShootControl vs Salt 24h	LOC_Os08g08970	2.06674	0.0159868	up	Cupin domain containing protein, expressed	RmlC-like cupins superfamily protein
TCN1ShootControl vs Salt 24h	LOC_Os05g50260	2.0654	3.80843e-05	up	polygalacturonase, putative, expressed	Pectin lyase-like superfamily protein
TCN1ShootControl vs Salt 24h	LOC_Os09g20040	2.06451	0.000779176	up	resistance-like protein I2GA-SH194-2, putative, expressed	NB-ARC domain-containing disease resistance protein
TCN1ShootControl vs Salt 24h	LOC_Os03g25770	2.06425	9.78611e-08	up	RNA recognition motif containing protein, putative, expressed	SC35-like splicing factor 30A
TCN1ShootControl vs Salt 24h	LOC_Os06g04990	2.06117	0.00028583	up	early nodulin 93 ENOD93 protein, putative, expressed	early nodulin-like protein
TCN1ShootControl vs Salt 24h	LOC_Os12g02320	2.05714	3.57749e-05	up	LTPL12 - Protease inhibitor/seed storage/LTP family protein precursor, expressed	lipid transfer protein 12
TCN1ShootControl vs Salt 24h	LOC_Os08g37210	2.05702	0.000682015	up	patatin, putative, expressed	phospholipase A 2A
TCN1ShootControl vs Salt 24h	LOC_Os12g38770	2.05647	0.0106052	up	nucleotide pyrophosphatase/phosphodiesterase, putative, expressed	Purple acid phosphatases superfamily protein
TCN1ShootControl vs Salt 24h	LOC_Os05g03920	2.05397	4.52883e-05	up	TKL_IRAK_DUF26-lf.3 - DUF26 kinases have homology to DUF26 containing loci, expressed	cysteine-rich RLK (RECEPTOR-like protein kinase) 2
TCN1ShootControl vs Salt 24h	LOC_Os08g08120	2.05353	0.00283855	up	B-box zinc finger family protein, putative, expressed	B-box type zinc finger family protein
TCN1ShootControl vs Salt 24h	LOC_Os01g13480	2.05034	0.000589444	up	glutaredoxin, putative, expressed	Glutaredoxin family protein
TCN1ShootControl vs Salt 24h	LOC_Os12g36630	2.04917	0.00073613	up	universal stress protein domain containing protein, putative, expressed	Adenine nucleotide alpha hydrolases-like superfamily protein
TCN1ShootControl vs Salt 24h	LOC_Os06g05320	2.04639	0.00226088	up	transferase family protein, putative, expressed	HXXXD-type acyl-transferase family protein
TCN1ShootControl vs Salt 24h	LOC_Os02g33580	2.04587	0.000606173	up	digalactosyldiacylglycerol synthase, chloroplast precursor, putative, expressed	UDP-Glycosyltransferase superfamily protein
TCN1ShootControl vs Salt 24h	LOC_Os01g28500	2.04502	3.07501e-05	up	SCP-like extracellular protein, expressed	pathogenesis-related protein 1
TCN1ShootControl vs Salt 24h	LOC_Os06g07600	2.0414	0.000154973	up	uncharacterized glycosyltransferase, putative, expressed	Raffinose synthase family protein
TCN1ShootControl vs Salt 24h	LOC_Os04g48750	2.04015	2.21564e-05	up	3-oxo-5-alpha-steroid 4-dehydrogenase, putative, expressed	3-oxo-5-alpha-steroid 4-dehydrogenase family protein
TCN1ShootControl vs Salt 24h	LOC_Os01g52130	2.0398	0.000185446	up	sulfate transporter, putative, expressed	sulfate transporter 3;5
TCN1ShootControl vs Salt 24h	LOC_Os01g27210	2.0362	0.013497	up	glutathione S-transferase, putative, expressed	Glutathione S-transferase family protein
TCN1ShootControl vs Salt 24h	LOC_Os12g41250	2.03517	1.19772e-05	up	methylcrotonoyl-CoA carboxylase subunit alpha, mitochondrial precursor, putative, expressed	methylcrotonyl-CoA carboxylase alpha chain
TCN1ShootControl vs Salt 24h	LOC_Os04g01310	2.03252	6.12954e-06	up	serine/threonine-protein kinase receptor precursor, putative, expressed	S-locus lectin protein kinase family protein
TCN1ShootControl vs Salt 24h	LOC_Os03g21620	2.03047	0.000189167	up	AGC_AGC_other_RS6K_like.1 - ACG kinases include homologs to PKA, PKG and PKC, expressed	serine/threonine protein kinase 2
TCN1ShootControl vs Salt 24h	LOC_Os09g36700	2.02801	0.0196989	up	ribonuclease T2 family domain containing protein, expressed	Ribonuclease T2 family protein
TCN1ShootControl vs Salt 24h	LOC_Os02g48570	2.02645	0.00398123	up	peptide transporter PTR2, putative, expressed	nitrate transporter 1.5
TCN1ShootControl vs Salt 24h	LOC_Os03g49380	2.02437	0.00689589	up	lipoxygenase, putative, expressed	PLAT/LH2 domain-containing lipoxygenase family protein
TCN1ShootControl vs Salt 24h	LOC_Os10g25130	2.02392	2.08925e-06	up	aminotransferase, classes I and II, domain containing protein, expressed	alanine aminotransferas
TCN1ShootControl vs Salt 24h	LOC_Os04g55200	2.02359	5.10483e-07	up	coatomer subunit epsilon, putative, expressed	Coatomer epsilon subunit
TCN1ShootControl vs Salt 24h	LOC_Os02g01760	2.0222	0.000187536	up	diphosphomevalonate decarboxylase family protein, expressed	mevalonate diphosphate decarboxylase 1
TCN1ShootControl vs Salt 24h	LOC_Os12g42280	2.02055	0.000932894	up	9-cis-epoxycarotenoid dioxygenase 1, chloroplast precursor, putative, expressed	nine-cis-epoxycarotenoid dioxygenase 3
TCN1ShootControl vs Salt 24h	LOC_Os02g27000	2.02045	7.90583e-09	up	ATP-binding region, ATPase-like domain containing protein, expressed	Histidine kinase-, DNA gyrase B-, and HSP90-like ATPase family protein
TCN1ShootControl vs Salt 24h	LOC_Os03g09170	2.01778	0.00650803	up	ethylene-responsive transcription factor, putative, expressed	related to AP2 4
TCN1ShootControl vs Salt 24h	LOC_Os08g09690	2.01475	1.76876e-05	up	nuclear transcription factor Y subunit, putative, expressed	nuclear factor Y, subunit A4
TCN1ShootControl vs Salt 24h	LOC_Os03g58910	2.01366	2.61365e-06	up	expressed protein	Histidine kinase-, DNA gyrase B-, and HSP90-like ATPase family protein
TCN1ShootControl vs Salt 24h	LOC_Os11g29710	2.01288	4.03732e-05	up	OsFBO4 - F-box and other domain containing protein, expressed	HCP-like superfamily protein with MYND-type zinc finger
TCN1ShootControl vs Salt 24h	LOC_Os08g10670	2.01013	0.00175656	up	expressed protein	Eukaryotic aspartyl protease family protein
TCN1ShootControl vs Salt 24h	LOC_Os01g50900	2.00847	9.75331e-05	up	Cupin domain containing protein, expressed	germin-like protein subfamily 2 member 2 precursor
TCN1ShootControl vs Salt 24h	LOC_Os06g43470	2.00722	0.0265437	up	cytochrome P450 71A9, putative, expressed	cytochrome P450, family 71, subfamily A, polypeptide 18
TCN1ShootControl vs Salt 24h	LOC_Os09g38130	2.00535	3.28052e-05	up	auxin efflux carrier component, putative, expressed	Auxin efflux carrier family protein
TCN1ShootControl vs Salt 24h	LOC_Os04g53930	2.00513	0.0137222	up	organic cation transporter protein, putative, expressed	organic cation/carnitine transporter4
TCN1ShootControl vs Salt 24h	LOC_Os06g45890	2.00374	1.80239e-05	up	MYB family transcription factor, putative, expressed	Homeodomain-like superfamily protein
TCN1ShootControl vs Salt 24h	LOC_Os07g47620	2.00286	0.000730114	up	universal stress protein domain containing protein, putative, expressed	Adenine nucleotide alpha hydrolases-like superfamily protein
TCN1ShootControl vs Salt 24h	LOC_Os09g34160	1.99855	0.0122517	up	resistance protein, putative, expressed	NB-ARC domain-containing disease resistance protein
TCN1ShootControl vs Salt 24h	LOC_Os06g24704	1.99422	1.40528e-08	up	acyl-coenzyme A oxidase, putative, expressed	acyl-CoA oxidase 3
TCN1ShootControl vs Salt 24h	LOC_Os10g38470	1.99203	0.00125678	up	glutathione S-transferase, putative, expressed	glutathione S-transferase TAU 18
TCN1ShootControl vs Salt 24h	LOC_Os06g47130	1.98708	0.00010792	up	C2 domain containing protein, expressed	Calcium-dependent lipid-binding (CaLB domain) family protein
TCN1ShootControl vs Salt 24h	LOC_Os11g33120	1.98705	0.00502391	up	respiratory burst oxidase, putative, expressed	respiratory burst oxidase homologue D
TCN1ShootControl vs Salt 24h	LOC_Os05g07090	1.98678	1.13194e-06	up	acyl-coenzyme A dehydrogenase, mitochondrial precursor, putative, expressed	acyl-CoA oxidase 4
TCN1ShootControl vs Salt 24h	LOC_Os12g30824	1.98655	0.0103365	up	terpene synthase, putative, expressed	Terpenoid cyclases/Protein prenyltransferases superfamily protein
TCN1ShootControl vs Salt 24h	LOC_Os06g44160	1.98625	0.00482461	up	heat shock protein DnaJ, putative, expressed	Chaperone DnaJ-domain superfamily protein
TCN1ShootControl vs Salt 24h	LOC_Os12g13940	1.98459	2.20524e-05	up	DNA-binding storekeeper protein-related, putative, expressed	TRAM, LAG1 and CLN8 (TLC) lipid-sensing domain containing protein
TCN1ShootControl vs Salt 24h	LOC_Os01g20900	1.98269	5.20722e-10	up	OsWAK4 - OsWAK receptor-like cytoplasmic kinase OsWAK-RLCK, expressed	Protein kinase superfamily protein
TCN1ShootControl vs Salt 24h	LOC_Os02g02780	1.98248	0.00321324	up	protein kinase family protein, putative, expressed	ACT-like protein tyrosine kinase family protein
TCN1ShootControl vs Salt 24h	LOC_Os05g11910	1.981	0.00212303	up	GDSL-like lipase/acylhydrolase, putative, expressed	GDSL-like Lipase/Acylhydrolase superfamily protein
TCN1ShootControl vs Salt 24h	LOC_Os03g42810	1.98076	6.24975e-06	up	endonuclease/exonuclease/phosphatase family domain containing protein, expressed	inositol polyphosphate 5-phosphatase 11
TCN1ShootControl vs Salt 24h	LOC_Os02g14630	1.97969	3.29908e-06	up	hydroquinone glucosyltransferase, putative, expressed	UDP-Glycosyltransferase superfamily protein
TCN1ShootControl vs Salt 24h	LOC_Os02g57720	1.97958	0.000351219	up	aquaporin protein, putative, expressed	plasma membrane intrinsic protein 1;5
TCN1ShootControl vs Salt 24h	LOC_Os04g49000	1.97954	3.78192e-06	up	zinc finger, C3HC4 type domain containing protein, expressed	brassinosteroid-responsive RING-H2
TCN1ShootControl vs Salt 24h	LOC_Os09g29510	1.97609	0.0113865	up	OsWAK80 - OsWAK receptor-like protein kinase, expressed	wall associated kinase 3
TCN1ShootControl vs Salt 24h	LOC_Os03g41390	1.96998	9.56438e-05	up	ZOS3-15 - C2H2 zinc finger protein, expressed	C2H2 and C2HC zinc fingers superfamily protein
TCN1ShootControl vs Salt 24h	LOC_Os09g29940	1.96897	0.000522261	up	auxin-independent growth promoter protein, putative, expressed	O-fucosyltransferase family protein
TCN1ShootControl vs Salt 24h	LOC_Os01g15900	1.96872	0.000480963	up	expressed protein	cycling DOF factor 2
TCN1ShootControl vs Salt 24h	LOC_Os10g41550	1.96762	3.30107e-05	up	beta-amylase, putative, expressed	chloroplast beta-amylase
TCN1ShootControl vs Salt 24h	LOC_Os03g20870	1.96418	0.000189085	up	zinc finger, C3HC4 type domain containing protein, expressed	RING/U-box superfamily protein
TCN1ShootControl vs Salt 24h	LOC_Os06g46366	1.96377	2.79321e-06	up	zinc finger, C3HC4 type, domain containing protein, expressed	RING/U-box superfamily protein
TCN1ShootControl vs Salt 24h	LOC_Os03g09140	1.96293	8.60184e-06	up	ras-related protein, putative, expressed	RAB GTPase homolog H1E
TCN1ShootControl vs Salt 24h	LOC_Os02g43820	1.96246	0.0105132	up	AP2 domain containing protein, expressed	ethylene responsive element binding factor 5 (ATERF5)
TCN1ShootControl vs Salt 24h	LOC_Os04g35270	1.96229	0.00102792	up	alpha-1,4-fucosyltransferase, putative, expressed	fucosyltransferase 13
TCN1ShootControl vs Salt 24h	LOC_Os01g73530	1.95891	0.00120652	up	ABC transporter, ATP-binding protein, putative, expressed	peroxisomal ABC transporter 1
TCN1ShootControl vs Salt 24h	LOC_Os01g72250	1.95866	0.000193914	up	uridine 5-monophosphate synthase, putative, expressed	uridine 5&apos;-monophosphate synthase / UMP synthase (PYRE-F) (UMPS)
TCN1ShootControl vs Salt 24h	LOC_Os11g02300	1.95697	4.55511e-06	up	CPuORF36 - conserved peptide uORF-containing transcript, expressed	with no lysine (K) kinase 5
TCN1ShootControl vs Salt 24h	LOC_Os02g04640	1.95696	0.00696597	up	Myb-like DNA-binding domain containing protein, putative, expressed	myb-like HTH transcriptional regulator family protein
TCN1ShootControl vs Salt 24h	LOC_Os05g03480	1.95515	3.07021e-05	up	acyl-coenzyme A dehydrogenase, mitochondrial precursor, putative, expressed	isovaleryl-CoA-dehydrogenase
TCN1ShootControl vs Salt 24h	LOC_Os07g48550	1.95467	2.1841e-06	up	no apical meristem protein, putative, expressed	NAC domain containing protein 87
TCN1ShootControl vs Salt 24h	LOC_Os09g27950	1.9522	0.0419123	up	galactosyltransferase, putative, expressed	RecName: Full=Beta-1,3-galactosyltransferase 7
TCN1ShootControl vs Salt 24h	LOC_Os05g27790	1.95204	2.60459e-05	up	membrane associated DUF588 domain containing protein, putative, expressed	Uncharacterized protein family (UPF0497)
TCN1ShootControl vs Salt 24h	LOC_Os03g42790	1.9516	0.00355335	up	zinc finger protein-related, putative, expressed	RING/U-box superfamily protein
TCN1ShootControl vs Salt 24h	LOC_Os02g15730	1.94992	0.000712281	up	plastocyanin-like domain containing protein, putative, expressed	plantacyanin
TCN1ShootControl vs Salt 24h	LOC_Os08g44340	1.94914	0.00395848	up	monodehydroascorbate reductase, putative, expressed	Pyridine nucleotide-disulfide oxidoreductase family protein
TCN1ShootControl vs Salt 24h	LOC_Os04g57850	1.94826	3.19421e-05	up	AMP-binding enzyme, putative, expressed	acyl activating enzyme 5
TCN1ShootControl vs Salt 24h	LOC_Os04g33490	1.945	4.41529e-08	up	neutral/alkaline invertase, putative, expressed	alkaline/neutral invertase
TCN1ShootControl vs Salt 24h	LOC_Os12g28040	1.94408	0.00689592	up	NBS-LRR disease resistance protein, putative, expressed	NB-ARC domain-containing disease resistance protein
TCN1ShootControl vs Salt 24h	LOC_Os07g40986	1.94195	0.00425197	up	NAD dependent epimerase/dehydratase family protein, putative, expressed	NAD(P)-binding Rossmann-fold superfamily protein
TCN1ShootControl vs Salt 24h	LOC_Os05g33400	1.94084	0.00611392	up	basic 7S globulin precursor, putative, expressed	Eukaryotic aspartyl protease family protein
TCN1ShootControl vs Salt 24h	LOC_Os10g30530	1.9393	0.0287671	up	lectin-like receptor kinase, putative, expressed	receptor lectin kinase
TCN1ShootControl vs Salt 24h	LOC_Os02g15550	1.93824	3.56158e-07	up	spermidine synthase, putative, expressed	spermidine synthase 3
TCN1ShootControl vs Salt 24h	LOC_Os02g48190	1.93664	0.00696681	up	expressed protein	glycosyltransferase family protein (DUF23)
TCN1ShootControl vs Salt 24h	LOC_Os07g06590	1.93478	3.84445e-06	up	ML domain protein, putative, expressed	MD-2-related lipid recognition domain-containing protein / ML domain-containing protein
TCN1ShootControl vs Salt 24h	LOC_Os10g08540	1.93423	7.77303e-05	up	cytochrome P450, putative, expressed	cytochrome P450, family 76, subfamily C, polypeptide 7
TCN1ShootControl vs Salt 24h	LOC_Os11g42430	1.93408	0.0120061	up	transporter family protein, putative, expressed	Major facilitator superfamily protein
TCN1ShootControl vs Salt 24h	LOC_Os01g32770	1.93116	0.00551948	up	DUF260 domain containing protein, putative, expressed	LOB domain-containing protein 41
TCN1ShootControl vs Salt 24h	LOC_Os03g19840	1.92995	0.00232771	up	cysteine-rich repeat secretory protein 55 precursor, putative, expressed	receptor-like protein kinase-related family protein
TCN1ShootControl vs Salt 24h	LOC_Os12g40550	1.9288	1.42127e-08	up	peptidase, putative, expressed	ureidoglycolate amidohydrolase
TCN1ShootControl vs Salt 24h	LOC_Os01g06520	1.92873	0.0103268	up	verticillium wilt disease resistance protein, putative, expressed	receptor like protein 7
TCN1ShootControl vs Salt 24h	LOC_Os07g02690	1.92816	6.28674e-05	up	DUF538 domain containing protein, putative, expressed	plant/protein (Protein of unknown function, DUF538)
TCN1ShootControl vs Salt 24h	LOC_Os08g40990	1.92755	0.0289911	up	receptor-like protein kinase 1, putative, expressed	Leucine-rich repeat protein kinase family protein
TCN1ShootControl vs Salt 24h	LOC_Os01g07120	1.92514	0.0112873	up	AP2 domain containing protein, expressed	Integrase-type DNA-binding superfamily protein
TCN1ShootControl vs Salt 24h	LOC_Os02g47650	1.92146	0.013052	up	universal stress protein domain containing protein, putative, expressed	universal stress protein PHOS32 isoform X2
TCN1ShootControl vs Salt 24h	LOC_Os01g16370	1.9214	1.04053e-05	up	NBS-LRR type disease resistance protein, putative, expressed	NB-ARC domain-containing disease resistance protein
TCN1ShootControl vs Salt 24h	LOC_Os12g26290	1.91605	0.0161045	up	alpha-DOX2, putative, expressed	Peroxidase superfamily protein
TCN1ShootControl vs Salt 24h	LOC_Os05g46460	1.9148	0.0267687	up	hydrolase, alpha/beta fold family domain containing protein, expressed	alpha/beta-Hydrolases superfamily protein
TCN1ShootControl vs Salt 24h	LOC_Os05g45110	1.91405	0.000184949	up	anthocyanidin 5,3-O-glucosyltransferase, putative, expressed	UDP-glucosyl transferase 88A1
TCN1ShootControl vs Salt 24h	LOC_Os08g29720	1.91323	7.77021e-07	up	mitochondrial carrier protein, putative, expressed	manganese tracking factor for mitochondrial SOD2
TCN1ShootControl vs Salt 24h	LOC_Os08g28700	1.91221	0.00366254	up	dnaJ domain containing protein, expressed	DNAJ heat shock family protein
TCN1ShootControl vs Salt 24h	LOC_Os04g27720	1.91185	0.000301636	up	terpene synthase, putative, expressed	terpene synthase 21
TCN1ShootControl vs Salt 24h	LOC_Os02g13800	1.90542	1.91672e-05	up	HSF-type DNA-binding domain containing protein, expressed	heat shock transcription factor C1
TCN1ShootControl vs Salt 24h	LOC_Os04g08828	1.9042	0.0103172	up	cytochrome P450, putative, expressed	cytochrome P450, family 79, subfamily B, polypeptide 2
TCN1ShootControl vs Salt 24h	LOC_Os09g31025	1.9018	7.51711e-06	up	EF hand family protein, expressed	Calcium-binding EF-hand family protein
TCN1ShootControl vs Salt 24h	LOC_Os10g36170	1.89615	0.000512522	up	LTPL160 - Protease inhibitor/seed storage/LTP family protein precursor, expressed	Bifunctional inhibitor/lipid-transfer protein/seed storage 2S albumin superfamily protein
TCN1ShootControl vs Salt 24h	LOC_Os01g63210	1.89484	0.0357999	up	SOUL heme-binding protein, putative, expressed	SOUL heme-binding family protein
TCN1ShootControl vs Salt 24h	LOC_Os04g41640	1.89191	3.09402e-08	up	HEV2 - Hevein family protein precursor, expressed	chitinase
TCN1ShootControl vs Salt 24h	LOC_Os05g39680	1.89149	8.35511e-06	up	PX domain containing protein, expressed	DUF399 family protein, putative (DUF399 and DUF3411)
TCN1ShootControl vs Salt 24h	LOC_Os01g42090	1.88918	4.81976e-06	up	nodulin MtN3 family protein, putative, expressed	Nodulin MtN3 family protein
TCN1ShootControl vs Salt 24h	LOC_Os12g07640	1.88356	0.000832908	up	MYB family transcription factor, putative, expressed	myb domain protein 4
TCN1ShootControl vs Salt 24h	LOC_Os04g52500	1.88249	3.44916e-06	up	lecithine cholesterol acyltransferase, putative, expressed	alpha/beta-Hydrolases superfamily protein
TCN1ShootControl vs Salt 24h	LOC_Os05g45020	1.87912	0.000472155	up	zinc finger/CCCH transcription factor, putative, expressed	Zinc finger C-x8-C-x5-C-x3-H type family protein
TCN1ShootControl vs Salt 24h	LOC_Os11g15040	1.87472	0.000461264	up	S-adenosyl-L-methionine:benzoic acid/salicylic acid carboxyl methyltransferase, putative, expressed	S-adenosyl-L-methionine-dependent methyltransferases superfamily protein
TCN1ShootControl vs Salt 24h	LOC_Os01g71310	1.87412	6.83211e-06	up	cytokinin dehydrogenase precursor, putative, expressed	cytokinin oxidase/dehydrogenase 1
TCN1ShootControl vs Salt 24h	LOC_Os06g49660	1.87358	1.42237e-05	up	transferase family protein, putative, expressed	HXXXD-type acyl-transferase family protein
TCN1ShootControl vs Salt 24h	LOC_Os05g15920	1.87254	9.52288e-05	up	glycosyl hydrolase, putative, expressed	chitinase A
TCN1ShootControl vs Salt 24h	LOC_Os02g07930	1.86929	0.0320131	up	B-box zinc finger family protein, putative, expressed	B-box 32
TCN1ShootControl vs Salt 24h	LOC_Os04g12560	1.86792	0.00730502	up	receptor-like protein kinase, putative, expressed	receptor-like protein kinase 1
TCN1ShootControl vs Salt 24h	LOC_Os04g01874	1.8679	0.0043621	up	protein kinase, putative, expressed	Concanavalin A-like lectin protein kinase family protein
TCN1ShootControl vs Salt 24h	LOC_Os06g23684	1.86748	0.00472429	up	tyrosine aminotransferase, putative, expressed	Tyrosine transaminase family protein
TCN1ShootControl vs Salt 24h	LOC_Os03g12110	1.8653	8.08416e-06	up	homocysteine S-methyltransferase protein, putative, expressed	Homocysteine S-methyltransferase family protein
TCN1ShootControl vs Salt 24h	LOC_Os01g57854	1.8637	0.000137536	up	pectinesterase, putative, expressed	methylesterase PCR A
TCN1ShootControl vs Salt 24h	LOC_Os12g18530	1.86219	1.67107e-07	up	nucleotidyltransferase, putative, expressed	PAP/OAS1 substrate-binding domain superfamily
TCN1ShootControl vs Salt 24h	LOC_Os03g49550	1.86026	1.64471e-05	up	glucosyltransferase, putative, expressed	UDP-Glycosyltransferase superfamily protein
TCN1ShootControl vs Salt 24h	LOC_Os05g47700	1.8597	0.00199684	up	LTPL152 - Protease inhibitor/seed storage/LTP family protein precursor, expressed	Bifunctional inhibitor/lipid-transfer protein/seed storage 2S albumin superfamily protein
TCN1ShootControl vs Salt 24h	LOC_Os11g04560	1.85861	2.46211e-05	up	calmodulin-like protein 1, putative, expressed	Calcium-binding EF-hand family protein
TCN1ShootControl vs Salt 24h	LOC_Os08g38110	1.85786	0.00181116	up	cytokinin-O-glucosyltransferase 1, putative, expressed	UDP-glucosyl transferase 89B1
TCN1ShootControl vs Salt 24h	LOC_Os03g51010	1.85496	0.000681635	up	hydrolase, alpha/beta fold family domain containing protein, expressed	alpha/beta-Hydrolases superfamily protein
TCN1ShootControl vs Salt 24h	LOC_Os07g22730	1.85462	0.0113414	up	AP2 domain containing protein, expressed	ethylene reponse factor-like AP2 domain transcription factor
TCN1ShootControl vs Salt 24h	LOC_Os02g17390	1.85459	5.30221e-05	up	3-hydroxyacyl-CoA dehydrogenase, putative, expressed	Enoyl-CoA hydratase/isomerase family
TCN1ShootControl vs Salt 24h	LOC_Os05g46040	1.85437	0.000137146	up	protein phosphatase 2C, putative, expressed	HYPERSENSITIVE TO ABA1
TCN1ShootControl vs Salt 24h	LOC_Os01g60020	1.84342	0.0297839	up	NAC domain transcription factor, putative, expressed	NAC (No Apical Meristem) domain transcriptional regulator superfamily protein
TCN1ShootControl vs Salt 24h	LOC_Os09g26880	1.84216	2.29459e-07	up	aldehyde dehydrogenase, putative, expressed	aldehyde dehydrogenase 7B4
TCN1ShootControl vs Salt 24h	LOC_Os01g49920	1.83779	0.00958761	up	protein kinase, putative, expressed	Leucine-rich repeat protein kinase family protein
TCN1ShootControl vs Salt 24h	LOC_Os08g01920	1.83775	1.35758e-05	up	SGR2, putative, expressed	shoot gravitropism 2 (SGR2)
TCN1ShootControl vs Salt 24h	LOC_Os04g50940	1.83659	0.00382789	up	peptide transporter PTR2, putative, expressed	peptide transporter 2
TCN1ShootControl vs Salt 24h	LOC_Os12g05050	1.83126	2.67695e-06	up	stem-specific protein TSJT1, putative, expressed	aluminum induced protein with YGL and LRDR motifs
TCN1ShootControl vs Salt 24h	LOC_Os09g28400	1.83017	0.00300462	up	alpha-amylase precursor, putative, expressed	alpha-amylase-like protein
TCN1ShootControl vs Salt 24h	LOC_Os09g26620	1.82947	0.0292842	up	auxin-repressed protein, putative, expressed	unknown protein
TCN1ShootControl vs Salt 24h	LOC_Os12g12560	1.82941	0.00972717	up	NADP-dependent oxidoreductase, putative, expressed	Zinc-binding dehydrogenase family protein
TCN1ShootControl vs Salt 24h	LOC_Os08g39150	1.82823	0.000113991	up	expressed protein	zinc metalloproteinase-like protein
TCN1ShootControl vs Salt 24h	LOC_Os05g20020	1.82821	0.0150065	up	polygalacturonase, putative, expressed	Pectin lyase-like superfamily protein
TCN1ShootControl vs Salt 24h	LOC_Os08g20200	1.82787	0.000552418	up	male sterility protein, putative, expressed	fatty acid reductase 1
TCN1ShootControl vs Salt 24h	LOC_Os03g30470	1.82651	0.000104022	up	CHIT4 - Chitinase family protein precursor, expressed	basic chitinase
[truncated: 13,214 more rows]
