# Supplementary material for: Meta-Analysis of Salt Stress Transcriptome Responses in Different Rice Genotypes at the Seedling Stage
Source: Plants (Basel). 2019 Mar 12;8(3):64. doi: 10.3390/plants8030064 (PMC6473595; doi:10.3390/plants8030064)
Supplement: Supplementary file 1 [file plants-08-00064-s001.zip › sup/Table S4.xlsx]

## Sheet: Sheet1
ID	TCN1Shoot-S3	TCN1Shoot-S24	TCN1Root-S3	TCN1Root-S24	TNG67Shoot-S3	TNG67Shoot-S24	TNG67Root-S3	TNG67Root-S24	blastP to Arabidopsis Description	MSU7.0
LOC_Os05g46480	9.7784	9.73	5.85	6	8.87	9.37	6.88	7.3	Late embryogenesis abundant protein (LEA) family protein	late embryogenesis abundant protein, group 3, putative, expressed
LOC_Os05g31670	8.73437	8.09	3.45	3.74	8.05	7.63	6.26	6.5	AWPM-19-like family protein	AWPM-19-like membrane family protein, putative, expressed
LOC_Os06g46740	8.19166	7.93	5	4.57	7.21	7.89	7.23	6.69	early nodulin-like protein 9	early nodulin 20 precursor, putative, expressed
LOC_Os08g23870	8.10708	7.17	5.95	6.44	6.58	6.11	7.71	8.31	---	late embryogenesis abundant group 1, putative, expressed
LOC_Os01g54030	7.75869	8.91	6.12	8.31	3.43	5.49	7.79	10.7	NADP-malic enzyme 1	NADP-dependent malic enzyme, putative, expressed
LOC_Os03g17790	7.65497	7.51	3.64	3.64	5.21	5.38	3.7205	3.64999	uncharacterized protein LOC111830941	OsRCI2-5 - Putative low temperature and salt responsive protein, expressed
LOC_Os10g39610	7.62779	7.07	2.40424	8.16	5.85	3.48329	3.22	7.95	---	expressed protein
LOC_Os04g43200	7.20413	7.19	5.73	5.83	5.35352	5.39	5.96	5.48	Caleosin-related family protein	caleosin related protein, putative, expressed
LOC_Os06g48300	7.07649	6.93	3.07	3.45	5.93	6.46	5.2	4.98	HOPW1-1-interacting 2	protein phosphatase 2C, putative, expressed
LOC_Os05g03130	6.88048	6.78	4.04	5.17	6.4	7.18	7.13	7.78	uncharacterized protein LOC111830941	OsRCI2-7 - Putative low temperature and salt responsive protein, expressed
LOC_Os08g39730	6.67661	8.35	3.75	5.96	4.84	6.0881	4.43	5.67	cytochrome P450, family 76, subfamily C, polypeptide 4	cytochrome P450, putative, expressed
LOC_Os04g33920	6.57443	7.3	3.75	4.2	7.7	8.13	5.83224	6.45	Bifunctional inhibitor/lipid-transfer protein/seed storage 2S albumin superfamily protein	LTPL102 - Protease inhibitor/seed storage/LTP family protein precursor, expressed
LOC_Os07g34520	6.52713	8.41	6.38	6.45	7.4	9.07	7.67	8.03	isocitrate lyase	isocitrate lyase, putative, expressed
LOC_Os05g31020	6.46558	6.24	3.38	3.13017	5.85	6.84	5.88	5.36284	eukaryotic release factor 1-2	eukaryotic peptide chain release factor subunit 1-1, putative, expressed
LOC_Os03g19290	6.38302	6.29	4.35	5.71	6.22	6.64	6.54	7.61	Mitochondrial import inner membrane translocase subunit Tim17/Tim22/Tim23 family protein	mitochondrial import inner membrane translocase subunit Tim17, putative, expressed
LOC_Os06g13720	6.35085	5.77	2.92	4.38	5.42	4.85	4.2	5.58	Thiamin diphosphate-binding fold (THDP-binding) superfamily protein	dehydrogenase E1 component domain containing protein, expressed
LOC_Os05g39250	6.30414	6.32	3.33	3.69865	6	6.67	5.02	4.89608	PEBP (phosphatidylethanolamine-binding protein) family protein	phosphatidylethanolamine-binding protein, putative, expressed
LOC_Os06g23350	6.03753	5.1	3.91	4.21	4.32	3.82	6.43	6.69	Seed maturation protein	late embryogenesis abundant protein D-34, putative, expressed
LOC_Os01g50700	5.94124	5.12	3.27	3.13	6.97	6.14	4.62	4.78	DNAJ heat shock N-terminal domain-containing protein	dehydrin family protein, expressed
LOC_Os02g57840	5.93764	3.13	2.33	2.51	3.99	2.15	3.96	3.52	Remorin family protein	remorin C-terminal domain containing protein, putative, expressed
LOC_Os10g40040	5.49838	4.51	3.61	2.60188	5.04	4.71	5.7	4.97	transmembrane protein	expressed protein
LOC_Os04g51796	5.3742	4.68	2.6	3.94295	2.58	3.61	4.49888	4.71329	DNA repair ATPase-like protein	DNA repair ATPase-related, putative, expressed
LOC_Os05g47730	5.30306	5.53242	3.61	6.56	6.77	6.62	4.84	8.5	Bifunctional inhibitor/lipid-transfer protein/seed storage 2S albumin superfamily protein	LTPL153 - Protease inhibitor/seed storage/LTP family protein precursor, expressed
LOC_Os03g60580	5.20789	4.84061	2.68	2.46	4.55	4.4	4.54	4.32	actin depolymerizing factor 4	actin-depolymerizing factor, putative, expressed
LOC_Os03g61270	5.14335	6.47	3.1	2.76	2.4	5.21	4.05098	3	Glycosyl hydrolase superfamily protein	OsMan04 - Endo-Beta-Mannanase, expressed
LOC_Os05g49730	5.01105	4.98	2.25	2.48	3.81	4.34	4.13	4.25103	highly ABA-induced PP2C protein 3	protein phosphatase 2C, putative, expressed
LOC_Os06g10790	5.00819	4.44	2.63	4.18	2.57	2.1	1.73396	3.26952	Concanavalin A-like lectin protein kinase family protein	lectin-like receptor kinase, putative, expressed
LOC_Os06g30370	4.93157	3.75383	2.42256	1.86684	4.36	3	3.58	3.1466	PEBP (phosphatidylethanolamine-binding protein) family protein	osMFT1 MFT-Like1 homologous to Mother of FT and TFL1 gene; contains Pfam profile PF01161: Phosphatidylethanolamine-binding protein, expressed
LOC_Os01g32780	4.66942	4.75412	1.52253	1.72152	4	3.98	2.61305	2.5	Adenine nucleotide alpha hydrolases-like superfamily protein	universal stress protein domain containing protein, putative, expressed
LOC_Os02g33380	4.37854	3.10697	2.50161	2.96872	3.82	3.30808	4.63	5.09	---	pectinesterase inhibitor domain containing protein, putative, expressed
LOC_Os05g07810	4.31839	5.35	3.03	3.14984	4.5	4.67	4.19	4.32	Adenine nucleotide alpha hydrolases-like superfamily protein	universal stress protein domain containing protein, putative, expressed
LOC_Os09g39910	4.26813	4.06	2.2196	2.39047	2.89464	3.18	1.99471	1.96746	ABC transporter family protein	ABC transporter, ATP-binding protein, putative, expressed
LOC_Os01g49710	4.2292	4.1538	2.37	2.36	3.86	4.4906	3.2	3.20231	glutathione S-transferase TAU 18	glutathione S-transferase, putative, expressed
LOC_Os06g12290	4.211	3.30674	2.8247	2.24	3.87606	3.82	4.22	3.54951	glutathione S-transferase TAU 10	glutathione S-transferase GSTU6, putative, expressed
LOC_Os04g08560	4.20635	4.04998	2.4	2.71	4.42874	4.07	4.78	4.81	---	---
LOC_Os03g16940	4.1205	3.02298	2.32765	4.63	2.16654	1.63	2.08515	3.72	dessication-induced 1VOC superfamily protein	glyoxalase family protein, putative, expressed
LOC_Os05g15880	4.05617	7.14	3	6.2	2.93992	4.05	1.69431	3.55	chitinase A	glycosyl hydrolase, putative, expressed
LOC_Os03g53340	3.98373	3.2111	2.26	1.89361	2.27162	2.64	2.75729	2.15112	heat shock transcription factor A2	HSF-type DNA-binding domain containing protein, expressed
LOC_Os01g72210	3.9674	3.60243	2.48489	3.62	2.69	2.92	2.00168	3.41	Early-responsive to dehydration stress protein (ERD4)	early-responsive to dehydration protein-related, putative, expressed
LOC_Os03g51920	3.78165	4.87	2.84	2.95	2.53067	3.25442	3.29	3.9944	ethylene-dependent gravitropism-deficient and yellow-green-like 3	peptidase, M50 family, putative, expressed
LOC_Os10g32810	3.7689	3.29	1.72438	1.67476	3.08	2.4872	2.68696	2.31589	beta-amylase 1	beta-amylase, putative, expressed
LOC_Os03g46060	3.72854	6.08696	2.02447	3.19	2.22	3.88109	1.53403	2.51	osmotin 34	thaumatin family domain containing protein, expressed
LOC_Os09g37976	3.68031	4.62	2.49	3.21	2.89531	2.94	4.78465	5.6	hypothetical protein AXX17_AT1G07450	cupin domain containing protein, expressed
LOC_Os01g49720	3.6687	3.61	3.03	4.24202	3.44	3.51	3.46	4.33523	glutathione S-transferase TAU 18	glutathione S-transferase, putative, expressed
LOC_Os02g34970	3.60531	3.72	1.87816	1.93	2.99	1.85	2.01986	2.34506	xylem NAC domain 1	no apical meristem protein, putative, expressed
LOC_Os03g27280	3.52238	3.7	2.42	2.39	1.88644	2.01703	2.15146	2.32345	Protein kinase superfamily protein	CAMK_CAMK_like.19 - CAMK includes calcium/calmodulin depedent protein kinases, expressed
LOC_Os12g37690	3.51027	4.48321	5.15	3.68	3.0993	3.66291	4.81	3.78342	myb domain protein 112	MYB family transcription factor, putative, expressed
LOC_Os01g12580	3.48078	2.42764	2.75	4.43	3.2205	3.20013	3.90317	4.49308	Late embryogenesis abundant protein	late embryogenesis abundant protein, putative, expressed
LOC_Os08g07730	3.43619	5.20395	2.54	2.61	2.59863	5.37295	4.25798	4.3755	HXXXD-type acyl-transferase family protein	transferase family protein, putative, expressed
LOC_Os04g12970	3.42988	5	5.51	3.51	2.79386	6.58	7.96	6.47	Uridine diphosphate glycosyltransferase 74E2	UDP-glucoronosyl/UDP-glucosyl transferase, putative, expressed
LOC_Os04g19740	3.32742	3.92	1.93209	3.69	2.39	2.13377	2.074	3.63086	Transketolase	transketolase, chloroplast precursor, putative, expressed
LOC_Os02g07160	3.26437	4.54609	2.99	2.46	2.59	3.98	3.08	2.4977	F12K11.9	glyoxalase family protein, putative, expressed
LOC_Os07g46950	3.25192	4.72	3.26	3.34	2.52	2.35	2.66	2.47	NAD(P)-binding Rossmann-fold superfamily protein	ligA, putative, expressed
LOC_Os04g32320	3.2471	3.44	1.80236	2.95	3.00235	2.84	3.46	4.24	PLC-like phosphodiesterases superfamily protein	glycerophosphoryl diester phosphodiesterase family protein, putative, expressed
LOC_Os08g40690	3.18011	5.19784	1.93	2.41	3.46	4.06	3.96366	3.82	chitinase A	glycosyl hydrolase, putative, expressed
LOC_Os05g10670	3.15913	2.91102	1.80717	2.43	2.96	2.78	2.18715	2.79	Zinc finger C-x8-C-x5-C-x3-H type family protein	zinc finger CCCH type family protein, putative, expressed
LOC_Os03g42710	3.15482	2.40363	3.24	2.85	1.68	2.54263	3.89	3.13011	Transducin/WD40 repeat-like superfamily protein	WD-40 repeat family protein, putative, expressed
LOC_Os09g21180	3.15456	3.88	2.3	2.14	2.38	2.166	3.12975	2.55	homeobox 1	homeobox associated leucine zipper, putative, expressed
LOC_Os01g21420	3.01662	2.83	1.85986	2.37	2.07	2.07	2.70621	2.70183	RNA-binding (RRM/RBD/RNP motifs) family protein	pre-mRNA-splicing factor SF2, putative, expressed
LOC_Os12g40260	3.00848	3.13	3.05	1.82	2.325	2.88915	3.95	2.8442	Transducin/WD40 repeat-like superfamily protein	WD-40 repeat family protein, putative, expressed
LOC_Os03g48310	2.99984	3.71	2.68	4.08	2.54718	3.33	3.01116	4.93077	H-ATPase 11	plasma membrane ATPase, putative, expressed
LOC_Os07g10840	2.98687	2.84616	2.7	2.98	4.27598	3.72267	4.67	4.69095	seed imbibition 2	uncharacterized glycosyltransferase, putative, expressed
LOC_Os02g32140	2.98492	4.45	1.58159	1.5258	1.98	3.05	2.23911	1.93239	related to AP2 6l	AP2 domain containing protein, expressed
LOC_Os10g21790	2.95157	4.35803	4.08	4.38	2.07	3.69951	7.28	7.48	Lipase/lipooxygenase, PLAT/LH2 family protein	dehydration stress-induced protein, putative, expressed
LOC_Os05g07890	2.86569	2.09805	2.95	4.56	2.56	2.08539	5.06	6.38136	unknown protein	embryo-specific 3, putative, expressed
LOC_Os03g10320	2.85171	3.12172	1.99846	2.31	3.09	2.96887	2.86	3.07666	DUF4228 domain protein	expressed protein
LOC_Os07g43950	2.81693	2.49103	1.92	2.71	2.63	2.74	2.23381	2.69	SC35-like splicing factor 30A	RNA recognition motif containing protein, putative, expressed
LOC_Os04g52450	2.80801	3.23054	1.97907	2.31	2.09503	2.2097	1.76239	1.67272	Pyridoxal phosphate (PLP)-dependent transferases superfamily protein	aminotransferase, putative, expressed
LOC_Os03g06580	2.78892	2.97	2.17727	2.02719	1.63475	1.61329	2.85961	2.11138	neurogenic locus notch-like protein	MTN26L2 - MtN26 family protein precursor, expressed
LOC_Os02g43010	2.78372	2.69	1.70716	2.41	2.78	2.34	2.6	3.32767	beta vacuolar processing enzyme	vacuolar-processing enzyme precursor, putative, expressed
LOC_Os01g16350	2.77931	2.35635	1.64486	2.0824	2.06179	1.52511	1.76609	1.59328	Aldolase superfamily protein	hydroxymethylglutaryl-CoA lyase, putative, expressed
LOC_Os06g16160	2.73907	3.74	1.85704	2.98	2.91	3.48306	2.01036	3.03	TRICHOME BIREFRINGENCE-LIKE 19	expressed protein
LOC_Os10g25030	2.71178	2.0899	2.02199	2.13	2.44	1.86635	2.35	1.92094	accelerated cell death 2 (ACD2)	red chlorophyll catabolite reductase, putative, expressed
LOC_Os03g44150	2.62764	2.61	2.17	2.54133	2.06987	2.12029	2.1944	2.30586	ornithine-delta-aminotransferase	aminotransferase, putative, expressed
LOC_Os03g50490	2.62708	5.20234	3.39	4.07	2.88	4.34	4.34	4.74844	hypothetical protein AT5G37600	glutamine synthetase, catalytic domain containing protein, expressed
LOC_Os12g16720	2.55904	3.60297	1.73804	3.51	2.19	3.28	1.8923	2.82	cytochrome P450, family 83, subfamily B, polypeptide 1	cytochrome P450 71A1, putative, expressed
LOC_Os11g42510	2.54925	3.4	2.03525	2.12807	2.5	3.78	2.06355	1.70478	Tyrosine transaminase family protein	tyrosine aminotransferase, putative, expressed
LOC_Os05g48810	2.52887	3.35	2.43214	2.16	1.90454	3.44928	3.11	3.03686	DNAJ heat shock family protein	dnaJ domain containing protein, expressed
LOC_Os10g21590	2.52086	5.00893	3.52682	3.34	2.85	4.56	4.68	4.08	Major facilitator superfamily protein	transporter family protein, putative, expressed
LOC_Os11g34870	2.50507	2.38468	1.57158	2.16	1.9	2.06392	1.92373	2.34888	tubulin alpha-6 chain	expressed protein
LOC_Os07g44330	2.47678	3.65	3.46	1.66387	1.52	2.53	3.33266	1.80824	pyruvate dehydrogenase kinase	kinase, putative, expressed
LOC_Os06g21380	2.42483	2.61	1.87	1.94504	2.01	2.18585	2.23471	2.20046	Peptidase S41 family protein	OsCttP3 - Putative C-terminal processing peptidase homologue, expressed
LOC_Os05g45090	2.36358	3.97	1.54927	4.06	2.24	3.10538	2.59	3.79	UDP-glucosyl transferase 88A1	anthocyanidin 5,3-O-glucosyltransferase, putative, expressed
LOC_Os05g49300	2.32949	2.19	2.38	3.24	1.56224	2.66904	2.02765	3.30532	SufE/NifU family protein	iron-sulfur cluster assembly enzyme ISCU, mitochondrial precursor, putative, expressed
LOC_Os02g07170	2.31131	5.13	2.76925	3.18	1.80418	4.26	3.23	4.28	Homeodomain-like superfamily protein	MYB family transcription factor, putative, expressed
LOC_Os09g39940	2.28744	2.16216	1.87696	2.02333	2.07756	1.98988	2.50381	2.88	uclacyanin 1	plastocyanin-like domain containing protein, putative, expressed
LOC_Os12g38100	2.27951	2.30445	3.313	4.78	1.7	1.50213	4.33662	4.43547	Uncharacterized protein family (UPF0497)	membrane associated DUF588 domain containing protein, putative, expressed
LOC_Os04g56430	2.25802	4.28387	4.61	5.24	2.42438	2.95	2.97	4.37	Receptor-like protein kinase-related family protein	cysteine-rich receptor-like protein kinase, putative, expressed
LOC_Os02g11760	2.22358	2.42977	2.34	1.58607	2.84306	2.89625	3.27	2.25767	pleiotropic drug resistance 12	pleiotropic drug resistance protein, putative, expressed
LOC_Os03g15890	2.22134	2.49166	2.3409	2.84	1.83238	2.32122	1.97183	2.33148	F22G5.31	RNA recognition motif containing protein, expressed
LOC_Os03g25790	2.19189	2.73	2.29605	2.24	1.93304	2.59588	2.45292	2.08927	O-Glycosyl hydrolases family 17 protein	glycosyl hydrolases family 17 protein, expressed
LOC_Os02g17500	2.18629	2.53377	2.09	2.86	1.81	2.22	2.20543	2.5	Major facilitator superfamily protein	transporter family protein, putative, expressed
LOC_Os01g52340	2.18106	3.74	1.64043	3.21	2.13	2.85	1.76399	3.89861	NB-ARC domain-containing disease resistance protein	NB-ARC domain containing protein, expressed
LOC_Os06g51060	2.17954	4	1.68842	4.67	1.68	2.38	3.0693	4.88	basic chitinase	CHIT8 - Chitinase family protein precursor, expressed
LOC_Os04g10690	2.14058	4.07832	2.50226	4.37	3.5	5.62	5.58	7.53	PHT5	inorganic phosphate transporter, putative, expressed
LOC_Os05g33140	2.08317	4.42	2.25	7.22	3.97083	4.11	4.11419	5.35	basic chitinase	CHIT5 - Chitinase family protein precursor, expressed
LOC_Os12g08260	2.071	2.47	1.78398	1.94	3.15	2.8	2.81025	2.57	Thiamin diphosphate-binding fold (THDP-binding) superfamily protein	dehydrogenase E1 component domain containing protein, expressed
LOC_Os02g36490	2.05698	2.36647	1.62322	1.57065	1.76	1.98	1.64547	1.52316	Major facilitator superfamily protein	expressed protein
LOC_Os01g59100	2.05008	2.42856	1.66052	1.84466	2.058	1.83706	2.34775	2.09452	UDP-Glycosyltransferase superfamily protein	cytokinin-N-glucosyltransferase 1, putative, expressed
LOC_Os04g48390	2.01424	1.69263	2.75	3.3	2.22833	2.08	3.77251	4.8	Major Facilitator Superfamily with SPX (SYG1/Pho81/XPR1) domain-containing protein	uncharacterized membrane protein, putative, expressed
LOC_Os08g43334	2.0038	3.22	3.59	1.86169	2.5	3.94746	4.59719	3.55256	heat shock transcription factor B2A	HSF-type DNA-binding domain containing protein, expressed
LOC_Os03g22120	1.9166	1.69431	2.65572	4.03855	2.29	1.84205	2.99	4.2	sucrose synthase 3	sucrose synthase, putative, expressed
LOC_Os07g46700	1.776	1.80816	1.76184	1.73147	1.82637	1.74348	2.33	2.45649	RING/U-box superfamily protein	zinc finger, RING-type, putative, expressed
LOC_Os08g40680	1.67615	2.98	1.99004	3.17	2.01922	3.04434	3.87	5.17121	chitinase A	glycosyl hydrolase, putative, expressed
LOC_Os02g04640	1.5691	1.95696	2.67	3.26785	3.41	3.42	3.34	3.35168	myb-like HTH transcriptional regulator family protein	Myb-like DNA-binding domain containing protein, putative, expressed
LOC_Os02g44770	1.50995	2.2476	2.35	2.64	1.63896	2.21	3.26378	3.3504	mechanosensitive channel of small conductance-like 5	uncharacterized mscS family protein, putative, expressed
LOC_Os01g33040	-1.69189	-1.90985	-1.65892	-4.21023	-1.75141	-2.15222	-1.83321	-4.97216	ATP binding microtubule motor family protein	kinesin motor domain containing protein, expressed
LOC_Os03g18630	-1.71059	-2.17501	-1.92338	-3.95255	-1.93745	-2.70274	-2.44794	-4.35173	inflorescence meristem receptor-like kinase 2	receptor-like kinase RHG1, putative, expressed
LOC_Os01g11730	-1.76226	-1.90959	-3.34753	-5.69548	-1.58	-2.09932	-3.09789	-6.47325	SGNH hydrolase-type esterase superfamily protein	GDSL-like lipase/acylhydrolase, putative, expressed
LOC_Os06g04850	-1.76858	-2.00905	-1.6694	-4.30816	-1.57765	-2.49942	-2.1583	-4.87591	homeobox leucine zipper protein	homeobox associated leucine zipper, putative, expressed
LOC_Os03g21400	-1.78646	-1.7	-2.12482	-3.92614	-2.0247	-1.93086	-2.42502	-3.3851	cytochrome P450, family 714, subfamily A, polypeptide 1	cytochrome P450, putative, expressed
LOC_Os07g43670	-1.881	-2.04442	-1.97213	-3.46134	-1.88	-2.26549	-1.66915	-3.01482	ribonuclease 1	ribonuclease T2 family domain containing protein, expressed
LOC_Os01g66840	-1.99398	-2.50371	-3.62164	-3.74751	-2.69809	-3.51973	-3.62867	-3.69796	Pectinacetylesterase family protein	pectinacetylesterase domain containing protein, expressed
LOC_Os11g11780	-2.0509	-1.58257	-2.00879	-3.31063	-3.11	-2.87151	-3.07994	-4.16625	serine /threonine kinase-like protein	cysteine-rich receptor-like protein kinase 21 precursor, putative, expressed
LOC_Os05g41990	-2.05664	-1.91443	-3.06629	-6.04504	-1.84588	-1.61107	-3.46542	-7.1092	Peroxidase superfamily protein	peroxidase precursor, putative, expressed
LOC_Os07g22400	-2.45987	-1.66274	-1.52707	-3.17216	-2.66722	-2.22587	-1.58197	-3.6338	DNA primase, large subunit family	POLA3 - Putative DNA polymerase alpha complex subunit, expressed
LOC_Os03g11540	-2.60867	-1.80006	-1.75606	-3.77001	-3.26988	-2.04467	-1.93455	-3.37979	RPA70-kDa subunit B	RPA1B - Putative single-stranded DNA binding complex subunit 1, expressed
LOC_Os01g19220	-2.66326	-1.89231	-2.74465	-4.77189	-1.71727	-1.65796	-3.77537	-5.61595	beta-D-xylosidase 4	beta-D-xylosidase, putative, expressed
LOC_Os02g18410	-2.68247	-2.10964	-4.16467	-6.19308	-1.86468	-2.08804	-4.27164	-6.31719	plasma-membrane associated cation-binding protein 1	salt stress root protein RS1, putative, expressed
LOC_Os11g05730	-2.81738	-2.77583	-1.82117	-4.75136	-2.93345	-2.73899	-1.97879	-4.60603	PREDICTED: histone H3.2	histone H3, putative, expressed
LOC_Os08g01100	-2.92179	-2.05242	-2.05461	-3.40723	-4.00189	-2.43659	-2.20629	-3.34729	high-mobility group box 6	HMG1/2, putative, expressed
LOC_Os06g20150	-3.19708	-3.79713	-2.28325	-4.5102	-3.81	-7.22489	-1.55483	-3.33508	Peroxidase superfamily protein	peroxidase precursor, putative, expressed
LOC_Os12g06660	-4.50178	-3.44012	-2.69495	-4.56597	-2.65	-2.91036	-3.02626	-4.97553	actin 7	actin, putative, expressed
