# Supplementary material for: Meta-Analysis of Salt Stress Transcriptome Responses in Different Rice Genotypes at the Seedling Stage
Source: Plants (Basel). 2019 Mar 12;8(3):64. doi: 10.3390/plants8030064 (PMC6473595; doi:10.3390/plants8030064)
Supplement: Supplementary file 1 [file plants-08-00064-s001.zip › sup/Table S5.xlsx]

## Sheet: Sheet1
ID	TCN1Shoot-S3	TCN1Shoot-S24	TNG67Shoot-S3	TNG67Shoot-S24	blastP to Arabidopsis Description	MSU7.0-Description
LOC_Os02g43330	7.63611	7.20347	7.27336	7.11881	homeobox 7	homeobox associated leucine zipper, putative, expressed
LOC_Os01g50910	6.85057	5.36982	7.3659	5.49975	Late embryogenesis abundant protein (LEA) family protein	late embryogenesis abundant protein, group 3, putative, expressed
LOC_Os04g34970	6.73403	6.95177	4.22891	4.83127	related to AP2 6	AP2 domain containing protein, expressed
LOC_Os03g20680	6.58569	4.24327	7.01269	5.13682	late embryogenesis abundant protein, putative / LEA protein	late embryogenesis abundant protein 1, putative, expressed
LOC_Os08g02030	5.82936	7.60614	5.25671	6.66483	HXXXD-type acyl-transferase family protein	transferase family protein, putative, expressed
LOC_Os03g27110	5.74904	3.06653	3.72888	2.15957	alpha/beta-Hydrolases superfamily protein	hydrolase protein, putative, expressed
LOC_Os04g59540	5.67009	3.45495	4.60894	2.36712	1-phosphatidylinositol-3-phosphate 5-kinase FAB1A	phosphatidylinositol-4-phosphate 5-Kinase, putative, expressed
LOC_Os07g05940	5.40974	4.98686	5.88625	5.45337	nine-cis-epoxycarotenoid dioxygenase 9	9-cis-epoxycarotenoid dioxygenase 1, chloroplast precursor, putative, expressed
LOC_Os03g02050	5.26612	5.77017	2.80815	4.46437	Bifunctional inhibitor/lipid-transfer protein/seed storage 2S albumin superfamily protein	LTPL151 - Protease inhibitor/seed storage/LTP family protein precursor, expressed
LOC_Os02g54140	5.25391	6.05048	3.4577	5.06128	HSP20-like chaperones superfamily protein	hsp20/alpha crystallin family protein, putative, expressed
LOC_Os06g10820	4.86577	3.78048	4.25995	3.79796	basic helix-loop-helix (bHLH) DNA-binding superfamily protein	helix-loop-helix DNA-binding domain containing protein, expressed
LOC_Os05g15530	4.41652	4.73866	2.32236	2.49775	D-aminoacid aminotransferase-like PLP-dependent enzymes superfamily protein	aminotransferase domain containing protein, putative, expressed
LOC_Os11g05410	4.36483	4.19622	3.32085	3.7222	Purple acid phosphatases superfamily protein	Ser/Thr protein phosphatase family protein, putative, expressed
LOC_Os01g50400	4.33803	4.072	3.60051	3.06999	mitogen-activated protein kinase kinase kinase 16	STE_MEKK_ste11_MAP3K.5 - STE kinases include homologs to sterile 7, sterile 11 and sterile 20 from yeast, expressed
LOC_Os03g60560	4.30665	4.62229	3.46172	4.27948	C2H2 and C2HC zinc fingers superfamily protein	ZOS3-21 - C2H2 zinc finger protein, expressed
LOC_Os02g26720	4.2757	6.25005	2.6359	4.97397	Inositol 1,3,4-trisphosphate 5/6-kinase family protein	Inositol 1, 3, 4-trisphosphate 5/6-kinase, putative, expressed
LOC_Os09g15670	4.05305	4.00727	3.46544	3.74519	highly ABA-induced PP2C protein 3	protein phosphatase 2C, putative, expressed
LOC_Os01g62190	4.04987	5.27628	1.52338	3.9473	C2H2-type zinc finger family protein	ZOS1-15 - C2H2 zinc finger protein, expressed
LOC_Os03g48780	4.00537	4.59253	3.68728	4.80349	germin-like protein 4	Cupin domain containing protein, expressed
LOC_Os10g37660	3.99582	3.82959	3.0944	3.51043	trehalase 1	trehalase precursor, putative, expressed
LOC_Os01g59780	3.95853	2.90644	1.83327	1.76285	Integrase-type DNA-binding superfamily protein	AP2 domain containing protein, expressed
LOC_Os01g39020	3.89495	3.97211	3.36525	4.38604	heat shock transcription factor A2	HSF-type DNA-binding domain containing protein, expressed
LOC_Os05g15770	3.89326	4.46619	2.09452	2.41193	chitinase A	glycosyl hydrolase, putative, expressed
LOC_Os03g16920	3.89152	6.37141	2.8575	5.73204	heat shock protein 70	DnaK family protein, putative, expressed
LOC_Os06g35960	3.75745	3.58127	3.19555	3.31812	heat shock transcription factor C1	HSF-type DNA-binding domain containing protein, expressed
LOC_Os05g51670	3.74009	3.82569	2.98084	3.90698	UDP-D-glucose/UDP-D-galactose 4-epimerase 5	NAD dependent epimerase/dehydratase family protein, putative, expressed
LOC_Os07g47670	3.73428	3.39106	1.80187	2.11326	Hypoxia-responsive family protein	hypoxia-responsive family protein, putative, expressed
LOC_Os04g40990	3.72275	4.65625	2.97016	3.62466	malate synthase	malate synthase, glyoxysomal, putative, expressed
LOC_Os12g24020	3.71474	5.51613	2.98505	2.35742	sulfurtransferase 18	rhodanese-like domain containing protein, putative, expressed
LOC_Os12g32760	3.71045	5.4824	2.28983	3.69858	polyol/monosaccharide transporter 5	transporter family protein, putative, expressed
LOC_Os06g25010	3.68287	4.10244	2.35726	2.69795	chitinase A	glycosyl hydrolase, putative, expressed
LOC_Os02g54254	3.66185	3.21742	4.05204	3.91562	lysine-ketoglutarate reductase/saccharopine dehydrogenase bifunctional enzyme	saccharopine dehydrogenase, putative, expressed
LOC_Os04g43390	3.65481	5.03871	3.268	3.45914	beta-glucosidase 47	Os4bglu16 - monolignol beta-glucoside homologue, expressed
LOC_Os06g46920	3.64432	3.09479	2.34433	2.18172	NAD(P)-binding Rossmann-fold superfamily protein	dihydroflavonol-4-reductase, putative, expressed
LOC_Os01g12520	3.62277	3.57892	2.73282	3.64658	Mitochondrial substrate carrier family protein	mitochondrial carrier protein, putative, expressed
LOC_Os02g09830	3.62181	3.38527	3.20563	2.73175	basic leucine-zipper 42	bZIP transcription factor domain containing protein, expressed
LOC_Os03g08900	3.59499	4.05549	2.62173	2.41991	MATE efflux family protein	MATE efflux family protein, putative, expressed
LOC_Os02g32520	3.58438	3.14289	2.6072	2.4903	Clp ATPase	ERD1 protein, chloroplast precursor, putative, expressed
LOC_Os01g36790	3.581	3.56778	3.18375	3.10369	cysteine-rich RLK (RECEPTOR-like protein kinase) 2	TKL_IRAK_DUF26-lf.2 - DUF26 kinases have homology to DUF26 containing loci, expressed
LOC_Os11g24060	3.57338	3.24294	3.10298	1.73899	Xanthine/uracil permease family protein	permease domain containing protein, putative, expressed
LOC_Os04g45810	3.54221	3.49968	2.85805	3.20022	homeobox 7	homeobox associated leucine zipper, putative, expressed
LOC_Os01g20206	3.52112	1.70936	3.1105	2.56614	S-adenosyl-L-methionine-dependent methyltransferases superfamily protein	methyltransferase, putative, expressed
LOC_Os05g38290	3.48522	2.55743	2.91576	2.80237	highly ABA-induced PP2C protein 2	protein phosphatase 2C, putative, expressed
LOC_Os01g46970	3.4511	2.7557	2.77986	2.61786	G-box binding factor 3	transcription factor, putative, expressed
LOC_Os05g38530	3.43168	3.8384	2.50149	3.63139	heat shock protein 70	DnaK family protein, putative, expressed
LOC_Os04g49450	3.42546	6.86911	1.68893	5.34442	Homeodomain-like superfamily protein	MYB family transcription factor, putative, expressed
LOC_Os09g31478	3.41414	4.2572	2.33475	2.98416	Auxin efflux carrier family protein	auxin efflux carrier component, putative, expressed
LOC_Os07g48830	3.40954	2.11945	2.63762	3.5018	galactinol synthase 2	glycosyl transferase 8 domain containing protein, putative, expressed
LOC_Os10g35070	3.39975	2.87664	4.95695	4.3563	alpha-galactosidase 1	alpha-galactosidase precursor, putative, expressed
LOC_Os02g40900	3.34156	3.68776	3.26879	4.32008	RNA-binding (RRM/RBD/RNP motifs) family protein	RNA recognition motif containing protein, putative, expressed
LOC_Os09g25770	3.34087	3.23708	2.75839	2.51331	nodulin MtN21 /EamA-like transporter family protein	auxin-induced protein 5NG4, putative, expressed
LOC_Os02g47840	3.30952	3.06474	3.21196	3.30231	Adenine nucleotide alpha hydrolases-like superfamily protein	universal stress protein domain containing protein, putative, expressed
LOC_Os03g16170	3.2571	3.00264	3.64631	3.70878	highly ABA-induced PP2C protein 2	protein phosphatase 2C, putative, expressed
LOC_Os03g43720	3.24143	3.49064	1.58103	1.9889	Major facilitator superfamily protein	transporter family protein, putative, expressed
LOC_Os02g27360	3.21541	2.82922	2.00048	1.88834	hypothetical protein AXX17_AT1G05370	aspartic proteinase-like protein 2 precursor, putative, expressed
LOC_Os02g45780	3.19599	4.82529	2.18936	4.10888	RING zinc finger protein-like	zinc finger, C3HC4 type domain containing protein, expressed
LOC_Os08g43120	3.1957	4.4976	2.35744	1.667	pleiotropic drug resistance 11	Plant PDR ABC transporter associated domain containing protein, expressed
LOC_Os05g33960	3.17876	3.42928	2.88718	3.21274	Major facilitator superfamily protein	peptide transporter PTR2, putative, expressed
LOC_Os07g37210	3.16988	2.77777	2.24821	3.16161	MYB-like 102	MYB family transcription factor, putative, expressed
LOC_Os05g10620	3.12275	2.22525	2.42823	3.3767	NAC domain containing protein 75	no apical meristem protein, putative, expressed
LOC_Os07g14600	3.1136	2.3252	3.50298	4.66193	ILR1	hydrolase, putative, expressed
LOC_Os02g43820	3.11231	1.96246	2.16448	1.94521	ethylene responsive element binding factor 5 (ATERF5)	AP2 domain containing protein, expressed
LOC_Os01g72460	3.06771	2.6179	3.2202	3.41963	NADPH:quinone oxidoreductase	NADPH quinone oxidoreductase, putative, expressed
LOC_Os02g49860	3.05721	3.50372	1.69695	2.0822	AWPM-19-like family protein	AWPM-19-like membrane family protein, putative, expressed
LOC_Os01g59740	3.04614	3.81449	1.87901	2.73929	alphavirus core family protein (DUF3411)	expressed protein
LOC_Os01g13280	3.04068	2.86311	1.59618	1.93543	ubiquitin-conjugating enzyme 25	ubiquitin conjugating enzyme protein, putative, expressed
LOC_Os05g34830	3.03179	3.12575	2.85921	3.35328	NAC (No Apical Meristem) domain transcriptional regulator superfamily protein	No apical meristem protein, putative, expressed
LOC_Os07g09420	3.02044	3.34314	2.91679	3.55614	P-loop containing nucleoside triphosphate hydrolases superfamily protein	ATPase, putative, expressed
LOC_Os02g55890	2.99667	3.40788	1.96274	2.0385	Inorganic H pyrophosphatase family protein	inorganic H+ pyrophosphatase, putative, expressed
LOC_Os12g43490	2.99296	3.15596	2.23703	3.51686	osmotin 34	thaumatin, putative, expressed
LOC_Os11g06130	2.98549	2.52074	2.1049	2.20065	RING/FYVE/PHD zinc finger superfamily protein	PHD-finger family protein, expressed
LOC_Os01g52260	2.978	5.42562	1.72764	3.34659	SERAT1	serine acetyltransferase protein, putative, expressed
LOC_Os01g74490	2.88106	3.21012	3.93234	4.45521	Heavy metal transport/detoxification superfamily protein	heavy metal-associated domain containing protein, expressed
LOC_Os03g21060	2.88051	3.28973	2.08035	2.36206	NAC-like, activated by AP3/PI	No apical meristem protein, putative, expressed
LOC_Os05g49900	2.8797	4.08499	2.07085	2.79106	3-ketoacyl-CoA synthase 11	3-ketoacyl-CoA synthase, putative, expressed
LOC_Os01g43851	2.87544	2.71528	3.00227	3.89811	cytochrome P450, family 72, subfamily A, polypeptide 14	cytochrome P450 72A1, putative, expressed
LOC_Os11g47610	2.86225	3.68965	2.98509	4.29863	chitinase A	glycosyl hydrolase, putative, expressed
LOC_Os05g44340	2.84776	3.1245	2.89464	4.81965	heat shock protein 101	heat shock protein 101, putative, expressed
LOC_Os12g43720	2.83307	3.0526	1.90467	2.8573	Early-responsive to dehydration stress protein (ERD4)	early-responsive to dehydration protein-related, putative, expressed
LOC_Os02g37040	2.82072	3.52977	2.10268	2.6901	---	---
LOC_Os03g04770	2.80472	3.21885	1.83288	2.70707	beta-amylase 1	beta-amylase, putative, expressed
LOC_Os04g33490	2.79526	1.945	2.09208	1.66767	alkaline/neutral invertase	neutral/alkaline invertase, putative, expressed
LOC_Os07g48870	2.76738	3.63829	1.65176	2.04299	myb domain protein 112	MYB family transcription factor, putative, expressed
LOC_Os02g09810	2.76543	3.62082	2.29951	2.9405	Transmembrane amino acid transporter family protein	amino acid transporter, putative, expressed
LOC_Os03g15960	2.76523	3.25046	2.1419	2.73518	HSP20-like chaperones superfamily protein	hsp20/alpha crystallin family protein, putative, expressed
LOC_Os11g04104	2.74814	2.77338	1.76924	2.28197	zinc induced facilitator-like 1	major facilitator superfamily antiporter, putative, expressed
LOC_Os06g48210	2.74426	2.75681	3.7169	4.85716	DEAD-box protein abstrakt	DEAD-box ATP-dependent RNA helicase, putative, expressed
LOC_Os06g44260	2.74206	2.19713	3.04352	2.27653	GDP-4-keto-6-deoxymannose-3,5-epimerase-4-reductase 1	synthase, putative, expressed
LOC_Os01g72530	2.72968	2.4849	1.86483	2.3289	Calcium-binding EF-hand family protein	OsCML31 - Calmodulin-related calcium sensor protein, expressed
LOC_Os06g45710	2.72132	2.9087	2.68428	2.9335	phosphoglycerate kinase	phosphoglycerate kinase protein, putative, expressed
LOC_Os10g40490	2.69865	3.06604	1.77901	2.25029	RING/U-box superfamily protein	U-box domain containing protein, expressed
LOC_Os09g27950	2.69487	1.9522	1.79955	1.69124	RecName: Full=Beta-1,3-galactosyltransferase 7	galactosyltransferase, putative, expressed
LOC_Os10g20470	2.69036	2.84493	1.96134	2.22374	MATE efflux family protein	MATE efflux family protein, putative, expressed
LOC_Os03g60370	2.67036	2.30664	2.33678	2.28258	histidine acid phosphatase family protein	histidine acid phosphatase, putative, expressed
LOC_Os02g51750	2.63002	2.59503	2.09925	1.92222	annexin 7	annexin, putative, expressed
LOC_Os01g57450	2.62727	2.44293	1.86552	1.86609	Adenine nucleotide alpha hydrolases-like superfamily protein	universal stress protein domain containing protein, putative, expressed
LOC_Os03g37490	2.61165	2.52293	2.36232	2.88955	MATE efflux family protein	MATE efflux family protein, putative, expressed
LOC_Os01g16170	2.60813	3.24841	1.77853	2.1105	PQ-loop repeat family protein / transmembrane family protein	PQ loop repeat domain containing protein, expressed
LOC_Os01g62060	2.59485	3.17207	2.18608	1.74845	Plant protein 1589 of unknown function	plant-specific domain TIGR01589 family protein, expressed
LOC_Os04g37490	2.59009	1.60679	2.15857	1.61802	NAD(P)-linked oxidoreductase superfamily protein	oxidoreductase, aldo/keto reductase family protein, putative, expressed
LOC_Os02g50350	2.58862	2.3688	2.19367	1.62535	pyrimidine 1	dihydroorotate dihydrogenase protein, putative, expressed
LOC_Os03g55870	2.58664	2.21509	2.45779	2.39508	Uncharacterized protein family (UPF0497)	membrane associated DUF588 domain containing protein, putative, expressed
LOC_Os03g60080	2.5859	2.38495	1.98778	2.2321	NAC (No Apical Meristem) domain transcriptional regulator superfamily protein	NAC domain-containing protein 67, putative, expressed
LOC_Os10g33810	2.58523	3.18438	3.03101	3.90692	myb domain protein 15	myb-related protein Myb4, putative, expressed
LOC_Os01g63010	2.56437	1.5952	2.88368	1.9785	Adenine nucleotide alpha hydrolases-like superfamily protein	universal stress protein domain containing protein, putative, expressed
LOC_Os08g37874	2.54392	3.12365	2.35057	2.93747	Aldolase-type TIM barrel family protein	2-nitropropane dioxygenase family, putative, expressed
LOC_Os03g05310	2.53863	2.56062	2.02525	1.73699	PAO	pheophorbide a oxygenase, chloroplast precursor, putative, expressed
LOC_Os03g60260	2.5043	2.60041	2.14976	2.28174	aromatic and neutral transporter 1	ANT1, putative, expressed
LOC_Os12g42910	2.49856	3.06819	2.19068	3.12448	calcium exchanger 7	sodium/calcium exchanger protein, putative, expressed
LOC_Os01g09640	2.49712	2.49885	2.13122	1.83679	myb-like transcription factor family protein	Myb transcription factor, putative, expressed
LOC_Os01g08110	2.46043	3.74096	3.32527	3.12705	UDP-Glycosyltransferase superfamily protein	flavonol-3-O-glycoside-7-O-glucosyltransferase 1, putative, expressed
LOC_Os01g66120	2.45466	2.78741	1.91777	2.3454	NAC (No Apical Meristem) domain transcriptional regulator superfamily protein	No apical meristem protein, putative, expressed
LOC_Os02g42940	2.44006	2.97895	1.79495	2.52617	plant VAP homolog 12	MSP domain containing protein, expressed
LOC_Os10g25010	2.43905	2.35215	2.0974	1.90806	centrin2	OsCML8 - Calmodulin-related calcium sensor protein, expressed
LOC_Os09g26310	2.43723	2.3449	2.14523	2.27717	Galactosyltransferase family protein	hypro1, putative, expressed
LOC_Os01g12690	2.43136	2.13278	2.82281	2.62231	ovate family protein 8	plant-specific domain TIGR01568 family protein, expressed
LOC_Os08g44390	2.39477	2.44971	2.09561	2.71547	Calcium-binding EF-hand family protein	EF hand family protein, putative, expressed
LOC_Os01g02020	2.36687	2.32556	2.09433	2.00941	Thiolase family protein	acetyl-CoA acetyltransferase, cytosolic, putative, expressed
LOC_Os10g28340	2.36112	2.1873	2.14752	2.74104	heat shock transcription factor A6B	heat stress transcription factor, putative, expressed
LOC_Os01g06640	2.33593	1.76997	2.43481	2.02688	basic helix-loop-helix (bHLH) DNA-binding superfamily protein	basic helix-loop-helix, putative, expressed
LOC_Os01g58380	2.31784	2.27446	1.86283	1.54952	3-hydroxyacyl-CoA dehydrogenase family protein	3-hydroxybutyryl-CoA dehydrogenase, putative, expressed
LOC_Os03g58020	2.31582	1.74575	2.33395	2.10057	Acyl-CoA N-acyltransferases (NAT) superfamily protein	acetyltransferase, GNAT family, putative, expressed
LOC_Os07g16970	2.31554	2.17285	1.74616	1.62164	RAB GDP dissociation inhibitor 2	rab GDP dissociation inhibitor alpha, putative, expressed
LOC_Os04g36560	2.30506	2.4077	1.71969	1.88194	---	---
LOC_Os07g49270	2.29227	2.65319	2.21715	2.97902	AMP deaminase, putative / myoadenylate deaminase	AMP deaminase, putative, expressed
LOC_Os06g09560	2.2845	2.60782	2.25216	2.93306	Chaperone DnaJ-domain superfamily protein	heat shock protein DnaJ, putative, expressed
LOC_Os04g38680	2.24954	2.25647	1.78622	2.22995	Transmembrane amino acid transporter family protein	transmembrane amino acid transporter protein, putative, expressed
LOC_Os06g44160	2.22891	1.98625	1.75111	2.29317	Chaperone DnaJ-domain superfamily protein	heat shock protein DnaJ, putative, expressed
LOC_Os02g44870	2.22672	2.11094	1.83631	2.01339	Dehydrin family protein	dehydrin, putative, expressed
LOC_Os05g03920	2.22511	2.05397	4.3998	4.15965	cysteine-rich RLK (RECEPTOR-like protein kinase) 2	TKL_IRAK_DUF26-lf.3 - DUF26 kinases have homology to DUF26 containing loci, expressed
LOC_Os03g20020	2.22172	2.51771	1.87694	2.62093	Plant neutral invertase family protein	plant neutral invertase domain containing protein, expressed
LOC_Os03g27980	2.21337	2.92272	2.0686	3.90042	O-Glycosyl hydrolases family 17 protein	glucan endo-1,3-beta-glucosidase precursor, putative, expressed
LOC_Os02g17620	2.17294	2.63081	1.90145	1.60696	Isochorismatase family protein	isochorismatase family protein, putative, expressed
LOC_Os02g09250	2.14915	2.91454	1.58002	2.39171	cytochrome P450, family 71, subfamily B, polypeptide 34	cytochrome P450 71D10, putative, expressed
LOC_Os09g30200	2.13948	1.81757	1.78205	1.59786	RecName: Full=Heavy metal-associated isoprenylated plant protein 41; Short=AtHIP41; Flags: Precursor	ATP binding protein, putative, expressed
LOC_Os02g37000	2.12969	2.32131	2.01197	2.81393	prohibitin 3	mitochondrial prohibitin complex protein 1, putative, expressed
LOC_Os03g41390	2.09885	1.96998	1.76452	3.27389	C2H2 and C2HC zinc fingers superfamily protein	ZOS3-15 - C2H2 zinc finger protein, expressed
LOC_Os12g03899	2.03592	2.16524	1.62449	2.14138	zinc induced facilitator-like 1	major facilitator superfamily antiporter, putative, expressed
LOC_Os01g15000	2.03224	2.88877	1.75137	2.67069	alpha/beta-Hydrolases superfamily protein	lipase, putative, expressed
LOC_Os03g21030	2.02894	2.21849	1.7891	2.03692	NAC domain containing protein 87	no apical meristem protein, putative, expressed
LOC_Os02g30100	2.02683	2.4406	1.83069	2.24227	cytochrome P450, family 81, subfamily D, polypeptide 5	cytochrome P450, putative, expressed
LOC_Os02g13300	2.02568	1.70039	1.98386	1.88412	putative mitochondrial carrier protein	mitochondrial carrier protein, putative, expressed
LOC_Os05g46040	2.01308	1.85437	2.36827	2.45575	HYPERSENSITIVE TO ABA1	protein phosphatase 2C, putative, expressed
LOC_Os01g63230	2.00747	1.56558	1.76145	1.96073	O-fucosyltransferase family protein	growth regulator related protein, putative, expressed
LOC_Os01g46080	2.00382	2.78494	1.58682	2.24481	GDSL-like Lipase/Acylhydrolase superfamily protein	GDSL-like lipase/acylhydrolase, putative, expressed
LOC_Os01g54890	2.00033	1.76313	1.62076	1.65564	ethylene responsive element binding factor 2	ethylene-responsive transcription factor 2, putative, expressed
LOC_Os01g58620	1.97974	1.72095	1.76268	1.80119	polyadenylate-binding protein 1-B-binding protein	expressed protein
LOC_Os03g50870	1.96625	1.6988	1.57076	1.80764	alanine-tRNA ligase, putative (DUF760)	expressed protein
LOC_Os07g36544	1.94547	3.67863	2.36649	4.19097	receptor kinase 3	serine/threonine-protein kinase receptor precursor, putative, expressed
LOC_Os03g48750	1.94138	7.11439	4.70664	7.98853	germin-like protein 4	Cupin domain containing protein, expressed
LOC_Os07g14150	1.93303	3.48708	1.73775	2.1438	Cytidine/deoxycytidylate deaminase family protein	cytidine deaminase, putative, expressed
LOC_Os06g40060	1.9202	2.29782	1.50044	1.85508	Core-2/I-branching beta-1,6-N-acetylglucosaminyltransferase family protein	glycosyltransferase family protein, putative, expressed
LOC_Os02g08490	1.86832	2.5362	1.50821	2.84954	casein lytic proteinase B4	chaperone protein clpB 1, putative, expressed
LOC_Os12g40780	1.85849	1.6499	1.51402	1.54782	ankyrin repeat family protein	ankyrin repeat domain-containing protein 44, putative, expressed
LOC_Os06g27770	1.85402	1.60095	1.59705	1.54664	NmrA-like negative transcriptional regulator family protein	isoflavone reductase homolog IRL, putative, expressed
LOC_Os04g30490	1.84938	2.89545	1.58116	3.78919	MATE efflux family protein	MATE efflux family protein, putative, expressed
LOC_Os07g41330	1.82221	1.58702	1.80231	1.64313	translocase inner membrane subunit 17-2	mitochondrial import inner membrane translocase subunit Tim17, putative, expressed
LOC_Os05g07940	1.8195	2.243	1.80826	2.42131	Lactoylglutathione lyase / glyoxalase I family protein	glyoxalase family protein, putative, expressed
LOC_Os02g10310	1.80783	2.15524	1.69255	1.82145	fumarylacetoacetase	fumarylacetoacetase, putative, expressed
LOC_Os08g09690	1.80282	2.01475	1.64987	1.77056	nuclear factor Y, subunit A4	nuclear transcription factor Y subunit, putative, expressed
LOC_Os10g25170	1.79684	3.0293	1.79744	3.08193	Integrase-type DNA-binding superfamily protein	AP2 domain containing protein, expressed
LOC_Os08g39150	1.79074	1.82823	1.51282	1.58709	zinc metalloproteinase-like protein	expressed protein
LOC_Os04g52500	1.74946	1.88249	1.55471	2.08866	alpha/beta-Hydrolases superfamily protein	lecithine cholesterol acyltransferase, putative, expressed
LOC_Os01g27210	1.74686	2.0362	1.95518	1.88936	Glutathione S-transferase family protein	glutathione S-transferase, putative, expressed
LOC_Os10g38470	1.73296	1.99203	2.45966	2.44065	glutathione S-transferase TAU 18	glutathione S-transferase, putative, expressed
LOC_Os08g06190	1.72036	2.94251	2.71022	4.68134	FAD-binding Berberine family protein	berberine and berberine like domain containing protein, expressed
LOC_Os10g38870	1.71773	2.92643	1.54195	3.17909	Heavy metal transport/detoxification superfamily protein	heavy metal-associated domain containing protein, expressed
LOC_Os11g05400	1.71641	2.58265	1.56256	2.39249	purple acid phosphatase 22	Ser/Thr protein phosphatase family protein, putative, expressed
LOC_Os08g02700	1.71534	2.30191	1.507	3.03866	Aldolase superfamily protein	fructose-bisphospate aldolase isozyme, putative, expressed
LOC_Os03g20550	1.70735	1.63394	1.51376	1.76312	WRKY DNA-binding protein 46	WRKY55, expressed
LOC_Os03g04920	1.6839	1.67959	1.5035	1.50162	multidrug resistance-associated protein 5	multidrug resistance-associated protein, putative, expressed
LOC_Os06g14030	1.67636	3.32838	1.62288	3.3735	STELAR K+ outward rectifier	potassium channel SKOR, putative, expressed
LOC_Os03g42830	1.64067	3.11388	1.60157	3.10641	MATE efflux family protein	MATE efflux family protein, putative, expressed
LOC_Os02g53160	1.61534	2.96218	1.97472	2.29182	Phosphotyrosine protein phosphatases superfamily protein	tyrosine phosphatase family protein, putative, expressed
LOC_Os05g50380	1.59112	1.64253	1.60571	2.48488	ADPGLC-PPase large subunit	glucose-1-phosphate adenylyltransferase large subunit, chloroplast precursor, putative, expressed
LOC_Os01g08810	1.55561	2.36221	1.58665	2.20378	cytochrome P450, family 96, subfamily A, polypeptide 10	cytochrome P450, putative, expressed
LOC_Os03g25490	1.543	4.34206	1.77688	5.0118	cytochrome P450, family 709, subfamily B, polypeptide 2	cytochrome P450 72A1, putative, expressed
LOC_Os12g40630	1.53176	2.9321	1.91111	1.95105	phytochrome interacting factor 3-like 5	helix-loop-helix DNA-binding domain containing protein, expressed
LOC_Os03g16334	1.53103	1.7892	1.78459	2.67849	glycosyltransferase (DUF604)	fringe-related protein, putative, expressed
LOC_Os03g24930	-1.51601	-2.50354	-1.7932	-2.82896	Protein kinase superfamily protein	tyrosine protein kinase domain containing protein, putative, expressed
LOC_Os04g33600	-1.5219	-1.54685	-1.55536	-1.68148	At2g36290	hydrolase, alpha/beta fold family protein, putative, expressed
LOC_Os09g26760	-1.58621	-1.62818	-2.20572	-1.9125	sterile alpha motif (SAM) domain-containing protein	DNA repair metallo-beta-lactamase family protein, expressed
LOC_Os04g48760	-1.59239	-1.71023	-1.97716	-1.89033	Leucine-rich receptor-like protein kinase family protein	leucine-rich repeat family protein, putative, expressed
LOC_Os06g05090	-1.6166	-1.69224	-1.56089	-1.57424	protein arginine methyltransferase 10	methyltransferase domain containing protein, expressed
LOC_Os01g58760	-1.63444	-2.33452	-1.51024	-2.24775	Basic-leucine zipper (bZIP) transcription factor family protein	bZIP transcription factor domain containing protein, expressed
LOC_Os02g44108	-1.70115	-2.44109	-2.04179	-2.40304	expansin B4	expansin precursor, putative, expressed
LOC_Os06g29790	-1.72081	-2.1158	-1.87212	-2.11671	EXS (ERD1/XPR1/SYG1) family protein	phosphate transporter 1, putative, expressed
LOC_Os02g28200	-1.72095	-2.79825	-2.07444	-3.14964	HXXXD-type acyl-transferase family protein	transferase family protein, putative, expressed
LOC_Os01g22249	-1.72486	-3.24221	-2.57512	-4.34482	Peroxidase superfamily protein	peroxidase precursor, putative, expressed
LOC_Os06g36680	-1.72672	-1.64719	-2.0222	-2.46543	homeobox protein ATH1	homeobox domain containing protein, expressed
LOC_Os07g33350	-1.74375	-1.69908	-1.73027	-1.56092	HSP20-like chaperones superfamily protein	hsp20/alpha crystallin family protein, putative, expressed
LOC_Os03g05530	-1.76434	-2.02826	-2.34823	-2.70324	nodulin MtN21 /EamA-like transporter family protein	nodulin, putative, expressed
LOC_Os04g44354	-1.76676	-2.25186	-3.36956	-4.38964	UDP-Glycosyltransferase superfamily protein	UDP-glucoronosyl and UDP-glucosyl transferase domain containing protein, expressed
LOC_Os01g47900	-1.7807	-1.94779	-2.76997	-3.77875	lectin protein kinase family protein	S-locus-like receptor protein kinase, putative, expressed
LOC_Os10g35580	-1.78646	-2.26854	-1.52703	-1.82191	end binding protein 1C	ATEB1A-like microtubule associated protein, putative, expressed
LOC_Os05g49860	-1.78916	-1.58267	-1.70726	-1.64687	Histone superfamily protein	Core histone H2A/H2B/H3/H4 domain containing protein, putative, expressed
LOC_Os04g34270	-1.84596	-2.56786	-2.66407	-3.5731	S-locus lectin protein kinase family protein	serine/threonine-protein kinase receptor precursor, putative, expressed
LOC_Os03g47730	-1.84678	-1.68237	-1.96105	-1.59751	BEL1-like homeodomain 11	homeobox domain containing protein, expressed
LOC_Os11g04720	-1.85157	-2.3865	-2.12291	-2.78787	response regulator 9	OsRR10 type-A response regulator, expressed
LOC_Os04g40050	-1.85264	-1.65288	-1.9714	-2.35338	ribonuclease H2 subunit B	ribonuclease H2 subunit B, putative, expressed
LOC_Os03g53690	-1.8535	-1.84323	-1.59943	-1.70265	NAD(P)-binding Rossmann-fold superfamily protein	oxidoreductase, short chain dehydrogenase/reductase family domain containing protein, expressed
LOC_Os08g06620	-1.8834	-1.78509	-2.53672	-2.44353	---
LOC_Os03g01300	-1.94874	-4.06634	-1.62631	-3.53736	azelaic acid induced 1	LTPL114 - Protease inhibitor/seed storage/LTP family protein precursor, expressed
LOC_Os12g12514	-1.9516	-1.60532	-2.42157	-3.10582	Zinc-binding dehydrogenase family protein	NADP-dependent oxidoreductase, putative, expressed
LOC_Os12g06220	-1.95268	-2.07135	-2.126	-3.07272	NDR1/HIN1-like 3	harpin-induced protein 1 domain containing protein, expressed
LOC_Os01g64640	-1.97182	-2.27757	-2.23314	-1.80309	PREDICTED: histone H3.2	histone H3, putative, expressed
LOC_Os07g15370	-1.97521	-1.78421	-1.72718	-1.6758	NRAMP metal ion transporter 6	metal transporter Nramp6, putative, expressed
LOC_Os10g34230	-1.99989	-2.61534	-2.0721	-1.97651	cytokinin oxidase/dehydrogenase 1	cytokinin dehydrogenase precursor, putative, expressed
LOC_Os05g37470	-2	-1.89263	-1.94294	-2.25715	Transmembrane amino acid transporter family protein	transmembrane amino acid transporter protein, putative, expressed
LOC_Os04g43300	-2.02018	-1.54097	-2.88115	-1.88933	RecName: Full=BRCA1-associated RING domain protein 1; Short=AtBARD1; AltName: Full=Protein REPRESSOR OF WUSCHEL 1	BRCA1 C Terminus domain containing protein, expressed
LOC_Os05g40960	-2.05782	-1.64454	-1.87388	-2.60595	myb-related protein 1	Myb transcription factor, putative, expressed
LOC_Os08g16050	-2.0837	-2.93457	-1.88704	-2.61272	tetraspanin7	tetraspanin family protein, putative, expressed
LOC_Os06g03580	-2.10614	-1.9656	-1.60519	-1.6885	RING/U-box superfamily protein	zinc RING finger protein, putative, expressed
LOC_Os02g54640	-2.1169	-3.08967	-1.84945	-3.0657	glutamate receptor 2.8	glutamate receptor, putative, expressed
LOC_Os03g04530	-2.12378	-2.11786	-2.46911	-2.63603	cytochrome P450, family 96, subfamily A, polypeptide 10	cytochrome P450, putative, expressed
LOC_Os01g40870	-2.12572	-3.57924	-1.98744	-2.98519	aldehyde dehydrogenase 2C4	aldehyde dehydrogenase, putative, expressed
LOC_Os01g43230	-2.13308	-1.82606	-2.027	-2.43981	---	---
LOC_Os06g06510	-2.14169	-1.84594	-3.38438	-2.9287	PREDICTED: histone H3.2	histone H3, putative, expressed
LOC_Os08g33100	-2.17265	-2.00314	-2.14718	-1.85615	histone H2A 2	core histone H2A/H2B/H3/H4, putative, expressed
LOC_Os01g22980	-2.17754	-2.92793	-1.52345	-2.1279	serine carboxypeptidase-like 33	OsSCP3 - Putative Serine Carboxypeptidase homologue, expressed
LOC_Os02g35180	-2.17762	-2.40326	-1.81699	-2.0017	response regulator 3	OsRR2 type-A response regulator, expressed
LOC_Os09g24840	-2.18289	-1.56005	-2.54129	-2.3943	Gibberellin-regulated family protein	GASR10 - Gibberellin-regulated GASA/GAST/Snakin family protein precursor, expressed
LOC_Os04g33740	-2.19608	-1.89845	-3.13347	-2.40982	cell wall invertase 4	glycosyl hydrolases, putative, expressed
LOC_Os09g36900	-2.2254	-1.71877	-2.11373	-1.73692	Transducin/WD40 repeat-like superfamily protein	WD domain, G-beta repeat domain containing protein, expressed
LOC_Os01g11160	-2.23442	-2.4797	-1.99139	-3.11618	cationic amino acid transporter 5	amino acid permease family protein, putative, expressed
LOC_Os03g18600	-2.23499	-2.73749	-2.76603	-3.51584	PYR1-like 4	cyclase/dehydrase family protein, putative, expressed
LOC_Os01g70970	-2.28251	-1.98181	-2.28723	-1.66667	Protein kinase superfamily protein	protein kinase, putative, expressed
LOC_Os04g37980	-2.32071	-3.22888	-2.17651	-3.80633	Major facilitator superfamily protein	transporter family protein, putative, expressed
LOC_Os10g40740	-2.33263	-2.39312	-2.0766	-2.55901	basic helix-loop-helix (bHLH) DNA-binding superfamily protein	helix-loop-helix DNA-binding domain containing protein, expressed
LOC_Os10g01570	-2.35354	-2.63341	-2.45326	-2.6625	chromomethylase 3	C-5 cytosine-specific DNA methylase, putative, expressed
LOC_Os02g03120	-2.38007	-1.53929	-2.37508	-1.84306	glycosyl hydrolase 9B13	endoglucanase, putative, expressed
LOC_Os02g56130	-2.3852	-1.71895	-2.54303	-1.65325	proliferating cell nuclear antigen 2	PCNA - Putative DNA replicative polymerase clamp, expressed
LOC_Os01g20830	-2.43839	-3.60384	-3.11433	-3.83019	Heavy metal transport/detoxification superfamily protein	heavy metal-associated domain containing protein, expressed
LOC_Os01g08820	-2.45418	-1.55992	-3.07765	-1.56889	RING/FYVE/PHD zinc finger superfamily protein	PHD-finger domain containing protein, putative, expressed
LOC_Os12g40920	-2.47513	-2.31258	-2.86628	-3.64223	bZIP transcription factor family protein	bZIP transcription factor domain containing protein, expressed
LOC_Os01g65030	-2.50013	-3.54758	-2.64284	-3.55495	S-locus lectin protein kinase family protein	S-locus-specific glycoprotein precursor, putative, expressed
LOC_Os05g47540	-2.52614	-5.32172	-2.56623	-4.64079	S-adenosyl-L-methionine-dependent methyltransferases superfamily protein	CPuORF26 - conserved peptide uORF-containing transcript, expressed
LOC_Os10g36500	-2.5413	-4.27909	-1.91071	-3.8201	Plant invertase/pectin methylesterase inhibitor superfamily protein	invertase/pectin methylesterase inhibitor family protein, putative, expressed
LOC_Os05g50340	-2.61485	-4.71679	-1.82941	-3.67169	RAD-like 6	MYB family transcription factor, putative, expressed
LOC_Os01g60770	-2.63411	-2.69858	-2.60283	-2.56715	expansin A1	expansin precursor, putative, expressed
LOC_Os02g02120	-2.68054	-3.51877	-2.14096	-3.57331	wall associated kinase 5	OsWAK11 - OsWAK receptor-like protein kinase, expressed
LOC_Os06g06460	-2.70976	-2.40314	-3.65246	-2.96917	PREDICTED: histone H3.2	histone H3, putative, expressed
LOC_Os10g39020	-2.82767	-2.55047	-2.79513	-4.02627	fringe-like protein (DUF604)	fringe-related protein, putative, expressed
LOC_Os05g36280	-2.87513	-3.17064	-3.25589	-2.87808	PREDICTED: histone H3.2	histone H3, putative, expressed
LOC_Os05g09280	-2.89479	-2.37808	-2.36696	-2.91914	nuclease	AGAP006957-PA, putative, expressed
LOC_Os10g40720	-2.90427	-2.08962	-1.90372	-1.51709	expansin B2	expansin precursor, putative, expressed
LOC_Os04g39300	-2.97649	-2.91905	-4.17371	-4.51444	Copper transport protein family	heavy metal transport/detoxification protein, putative, expressed
LOC_Os01g66860	-2.99003	-3.04442	-2.0174	-3.16625	Integrin-linked protein kinase family	serine/threonine protein kinase, putative, expressed
LOC_Os06g10350	-3.0284	-2.86297	-3.53378	-2.8064	myb domain protein 7	MYB family transcription factor, putative, expressed
LOC_Os10g35950	-3.20941	-2.03556	-2.65947	-2.23131	HXXXD-type acyl-transferase family protein	transferase family protein, putative, expressed
LOC_Os04g34240	-3.22485	-3.23347	-3.55687	-2.62175	PREDICTED: histone H3.2	histone H3, putative, expressed
LOC_Os08g35160	-3.22736	-2.75227	-3.10158	-3.31241	Chaperone DnaJ-domain superfamily protein	heat shock protein DnaJ, putative, expressed
LOC_Os03g62670	-3.25934	-6.1363	-3.18516	-5.79844	S-adenosyl-L-methionine-dependent methyltransferases superfamily protein	expressed protein
LOC_Os04g46990	-4.10555	-5.0404	-2.70287	-3.23399	UDP-glucosyl transferase 74D1	cis-zeatin O-glucosyltransferase, putative, expressed
