# Supplementary material for: Meta-Analysis of Salt Stress Transcriptome Responses in Different Rice Genotypes at the Seedling Stage
Source: Plants (Basel). 2019 Mar 12;8(3):64. doi: 10.3390/plants8030064 (PMC6473595; doi:10.3390/plants8030064)
Supplement: Supplementary file 1 [file plants-08-00064-s001.zip › sup/Table S6.xlsx]

## Sheet: Sheet1
ID	TCN1Root-S3	TCN1Root-S24	TNG67Root-S3	TNG67Root-S24	blastP to Arabidopsis Description	MSU7.0 Description
LOC_Os11g09020	5.09818	4.96995	6.43259	6.87895	amino acid permease 3	amino acid transporter, putative, expressed
LOC_Os05g04210	4.78964	3.82995	4.43457	3.47694	myb domain protein 112	MYB family transcription factor, putative, expressed
LOC_Os01g62610	4.74236	6.30857	2.52919	4.25562	FKBP-like peptidyl-prolyl cis-trans isomerase family protein	peptidyl-prolyl cis-trans isomerase, FKBP-type, putative, expressed
LOC_Os11g47560	4.57611	3.07605	3.0263	3.038	chitinase A	glycosyl hydrolase, putative, expressed
LOC_Os11g31560	4.28905	5.33114	2.85314	5.87311	somatic embryogenesis receptor-like kinase 1	BRASSINOSTEROID INSENSITIVE 1-associated receptor kinase 1 precursor, putative, expressed
LOC_Os07g41460	4.25719	1.96321	4.36745	2.02404	sulfotransferase 12	sulfotransferase domain containing protein, expressed
LOC_Os07g47550	4.07988	4.64656	3.49538	4.43971	UDP-glucosyl transferase 84B1	glucosyltransferase, putative, expressed
LOC_Os10g09920	3.95566	4.59612	7.12322	6.52855	Bifunctional inhibitor/lipid-transfer protein/seed storage 2S albumin superfamily protein	LTPL132 - Protease inhibitor/seed storage/LTP family protein precursor, putative, expressed
LOC_Os03g10090	3.84604	4.45801	3.6264	4.3523	polyol/monosaccharide transporter 5	transporter family protein, putative, expressed
LOC_Os08g33150	3.78219	3.67128	4.40656	4.45604	myb domain protein 43	MYB family transcription factor, putative, expressed
LOC_Os07g48730	3.76535	3.05972	4.17604	3.37287	Protein kinase superfamily protein	tyrosine protein kinase domain containing protein, putative, expressed
LOC_Os05g35140	3.70674	3.6634	2.54577	2.47502	Nodulin MtN3 family protein	nodulin MtN3 family protein, putative, expressed
LOC_Os10g09850	3.61086	5.54148	4.87301	6.00814	Calcium-binding EF-hand family protein	EF hand family protein, putative, expressed
LOC_Os12g39400	3.40645	1.75345	3.06848	1.56815	C2H2 and C2HC zinc fingers superfamily protein	ZOS12-09 - C2H2 zinc finger protein, expressed
LOC_Os08g34360	3.39895	3.36474	3.83661	3.35445	Integrase-type DNA-binding superfamily protein	AP2 domain containing protein, expressed
LOC_Os03g56010	3.37641	2.32279	4.42035	3.28606	---	bZIP transcription factor domain containing protein, expressed
LOC_Os06g51260	3.33108	3.0795	3.38143	2.942	Homeodomain-like superfamily protein	MYB family transcription factor, putative, expressed
LOC_Os11g43320	3.32155	1.6271	3.57984	2.24594	HOPZ-ACTIVATED RESISTANCE 1	NBS-LRR type disease resistance protein, putative, expressed
LOC_Os01g43740	3.29451	3.0002	4.11119	3.0216	cytochrome P450, family 72, subfamily A, polypeptide 13	cytochrome P450 72A1, putative, expressed
LOC_Os03g06520	3.28237	2.98848	2.37187	2.36138	sulfate transporter 3;1	sulfate transporter, putative, expressed
LOC_Os03g04900	3.2794	1.76572	4.11111	2.79985	myb domain protein 305	MYB family transcription factor, putative, expressed
LOC_Os05g37190	3.27629	2.97532	2.95086	2.78758	WIP domain protein 5	ZOS5-08 - C2H2 zinc finger protein, expressed
LOC_Os09g31031	3.25561	1.85465	4.19789	3.10164	60S ribosomal protein L40-1	ubiquitin family protein, putative, expressed
LOC_Os09g31482	3.22191	3.5892	3.18617	3.61894	U2 snRNP auxiliary factor small subunit	splicing factor U2AF, putative, expressed
LOC_Os10g38110	3.20681	5.97519	2.61657	4.77067	cytochrome P450, family 704, subfamily A, polypeptide 2	cytochrome P450, putative, expressed
LOC_Os07g14610	3.18598	3.40428	2.7705	2.97455	ILR1	IAA-amino acid hydrolase ILR1-like 6 precursor, putative, expressed
LOC_Os02g40530	3.15092	2.85291	3.37727	3.38999	MYB79	MYB family transcription factor, putative, expressed
LOC_Os09g35790	3.04253	1.92551	4.65149	3.6517	winged-helix DNA-binding transcription factor family protein	HSF-type DNA-binding domain containing protein, expressed
LOC_Os12g18560	3.00879	3.90699	2.98528	3.30025	cell wall / vacuolar inhibitor of fructosidase 2	invertase/pectin methylesterase inhibitor family protein, putative, expressed
LOC_Os05g06380	3.00526	2.19166	3.67346	2.82613	HXXXD-type acyl-transferase family protein	transferase family protein, putative, expressed
LOC_Os06g45890	2.98375	2.95652	3.01862	2.94454	Homeodomain-like superfamily protein	MYB family transcription factor, putative, expressed
LOC_Os04g53930	2.9581	2.427	3.17127	2.91422	organic cation/carnitine transporter4	organic cation transporter protein, putative, expressed
LOC_Os10g35050	2.93699	2.79046	3.66511	3.84134	beta-tonoplast intrinsic protein	aquaporin protein, putative, expressed
LOC_Os07g02880	2.89478	2.75571	3.62621	3.83487	plant/protein (Protein of unknown function, DUF538)	DUF538 domain containing protein, putative, expressed
LOC_Os01g37590	2.77382	2.30081	4.55857	4.28404	Major facilitator superfamily protein	peptide transporter PTR2, putative, expressed
LOC_Os01g52130	2.76129	3.24758	2.75911	2.74371	sulfate transporter 3;5	sulfate transporter, putative, expressed
LOC_Os04g55740	2.72704	4.04275	2.6828	4.60268	Peroxidase superfamily protein	peroxidase precursor, putative, expressed
LOC_Os10g23310	2.71475	5.18625	4.33129	5.66329	hydroxycinnamoyl-CoA shikimate/quinate hydroxycinnamoyl transferase	transferase family protein, putative, expressed
LOC_Os08g38990	2.66296	2.40222	3.50078	3.34872	WRKY DNA-binding protein 2	WRKY30, expressed
LOC_Os10g40934	2.65704	5.07813	2.01406	3.63764	senescence-related gene 1	flavonol synthase/flavanone 3-hydroxylase, putative, expressed
LOC_Os07g41650	2.65635	3.68235	2.94926	3.91267	Pectin lyase-like superfamily protein	pectinesterase, putative, expressed
LOC_Os04g42950	2.6426	2.60284	3.17057	3.10516	MYB79	MYB family transcription factor, putative, expressed
LOC_Os07g36560	2.63005	4.53184	2.66655	4.19218	HXXXD-type acyl-transferase family protein	transferase family protein, putative, expressed
LOC_Os04g31710	2.61984	3.08532	3.23095	4.513	transmembrane protein	expressed protein
LOC_Os09g33820	2.59359	3.46391	1.8436	2.36487	lecithin:cholesterol acyltransferase 3	lecithine cholesterol acyltransferase, putative, expressed
LOC_Os06g36310	2.53963	1.94306	2.47975	2.55869	kinase family with leucine-rich repeat domain-containing protein	receptor-like protein kinase 5 precursor, putative, expressed
LOC_Os09g06464	2.52791	4.84708	1.818	3.30501	CONSTANS-like 1	CCT/B-box zinc finger protein, putative, expressed
LOC_Os03g46070	2.49229	5.52003	3.09947	6.07981	osmotin 34	thaumatin, putative, expressed
LOC_Os07g44440	2.4627	1.97988	2.89369	2.16908	1-cysteine peroxiredoxin 1	peroxiredoxin, putative, expressed
LOC_Os10g11310	2.44758	3.40085	2.71533	3.81584	transmembrane protein, putative (DUF594)	expressed protein
LOC_Os08g39950	2.44093	2.06666	2.3902	1.96323	high affinity K+ transporter 5	potassium transporter, putative, expressed
LOC_Os10g36160	2.43817	2.71918	2.52055	1.80254	Bifunctional inhibitor/lipid-transfer protein/seed storage 2S albumin superfamily protein	LTPL159 - Protease inhibitor/seed storage/LTP family protein precursor, expressed
LOC_Os04g27980	2.43752	4.47635	4.32976	6.43726	chitinase A	glycosyl hydrolase, putative, expressed
LOC_Os05g44770	2.41019	1.54287	2.64741	2.01738	kinase family with leucine-rich repeat domain-containing protein	receptor-like protein kinase 5 precursor, putative, expressed
LOC_Os08g36860	2.40142	1.67144	2.04916	1.91499	cytochrome P450, family 707, subfamily A, polypeptide 4	cytochrome P450, putative, expressed
LOC_Os08g04540	2.39914	4.07817	2.42277	4.90205	Pyridoxal phosphate (PLP)-dependent transferases superfamily protein	decarboxylase, putative, expressed
LOC_Os01g71474	2.38251	3.93448	2.54334	3.71912	beta-1,3-glucanase 2	glycosyl hydrolases family 17, putative, expressed
LOC_Os06g36320	2.373	3.1481	3.63423	4.40365	kinase family with leucine-rich repeat domain-containing protein	receptor-like protein kinase 5 precursor, putative, expressed
LOC_Os07g48450	2.36389	2.31278	2.32101	1.92425	NAC-like, activated by AP3/PI	no apical meristem protein, putative, expressed
LOC_Os01g52470	2.36152	1.55853	3.53538	2.45666	Ribosomal protein S5/Elongation factor G/III/V family protein	elongation factor, putative, expressed
LOC_Os01g09990	2.35551	1.72736	1.87153	1.69591	basic helix-loop-helix (bHLH) DNA-binding family protein	helix-loop-helix DNA-binding domain containing protein, expressed
LOC_Os06g29844	2.3094	3.21095	2.75175	3.69965	MATE efflux family protein	MATE efflux family protein, putative, expressed
LOC_Os01g71310	2.29749	1.54098	2.32428	1.73819	cytokinin oxidase/dehydrogenase 1	cytokinin dehydrogenase precursor, putative, expressed
LOC_Os01g71830	2.28891	2.68687	2.40192	1.91551	hypothetical protein AXX17_AT4G19090	glycosyl hydrolases family 17, putative, expressed
LOC_Os12g44110	2.2732	3.08964	2.81551	2.92353	Major facilitator superfamily protein	ligA, putative, expressed
LOC_Os05g47670	2.26788	2.14974	2.54706	2.30966	RING/U-box superfamily protein	zinc finger, C3HC4 type domain containing protein, expressed
LOC_Os02g12680	2.26669	1.80445	4.93962	5.4359	allene oxide synthase	cytochrome P450, putative, expressed
LOC_Os06g10880	2.2482	1.66043	2.5136	2.40174	ABA-responsive element binding protein 3	bZIP transcription factor, putative, expressed
LOC_Os01g63980	2.24814	2.54767	2.86209	2.70865	WIP domain protein 4	ZOS1-17 - C2H2 zinc finger protein, expressed
LOC_Os03g63390	2.24453	2.08524	2.52282	2.40764	plantacyanin	plastocyanin-like domain containing protein, putative, expressed
LOC_Os03g20910	2.23331	2.32256	1.91808	2.12576	WUSCHEL related homeobox 12	homeobox domain containing protein, expressed
LOC_Os04g10530	2.21442	3.76957	2.6235	3.39522	Amidase family protein	amidase, putative, expressed
LOC_Os03g39760	2.20842	2.65875	1.84458	2.8311	cytochrome P450, family 71, subfamily B, polypeptide 37	cytochrome P450, putative, expressed
LOC_Os06g06050	2.20531	1.97748	1.75658	2.03692	RNI-like superfamily protein	OsFBL27 - F-box domain and LRR containing protein, expressed
LOC_Os01g07870	2.19802	1.94675	2.78143	2.15199	multidrug resistance-associated protein 3	ABC transporter family protein, putative, expressed
LOC_Os01g12660	2.19397	4.6836	1.9625	3.31843	DAA1	AAA-type ATPase family protein, putative, expressed
LOC_Os05g46000	2.19311	3.12621	3.26995	4.54456	RAB GTPase homolog G3B	ras-related protein, putative, expressed
LOC_Os07g07240	2.17456	2.4369	1.88294	2.30569	ubiquitin-conjugating enzyme E2 2 isoform X1	ubiquitin-conjugating enzyme, putative, expressed
LOC_Os04g51610	2.16672	2.06553	2.93731	2.58668	autoinhibited Ca2+ -ATPase, isoform 8	calcium-transporting ATPase, plasma membrane-type, putative, expressed
LOC_Os02g53380	2.14655	1.7264	1.81282	2.08819	trichome birefringence-like protein (DUF828)	expressed protein
LOC_Os01g03730	2.13481	2.10681	3.06954	2.5205	endonuclease 4	nuclease PA3, putative, expressed
LOC_Os02g36510	2.13091	1.60116	2.79068	3.47965	Ethylene insensitive 3 family protein	ethylene-insensitive 3, putative, expressed
LOC_Os09g35800	2.11595	1.91419	2.19613	1.97781	UDP-D-glucose/UDP-D-galactose 4-epimerase 1	UDP-glucose 4-epimerase, putative, expressed
LOC_Os03g55050	2.1005	2.92262	3.15045	4.28806	UDP-Glycosyltransferase superfamily protein	UDP-glucoronosyl and UDP-glucosyl transferase domain containing protein, expressed
LOC_Os03g07480	2.08597	2.09885	2.67362	2.70017	sucrose transporter 2	sucrose transporter, putativ, expressed
LOC_Os08g04240	2.06243	3.23927	3.22669	3.72462	receptor-like protein kinase-related family protein	cysteine-rich repeat secretory protein 55 precursor, putative, expressed
LOC_Os03g22670	2.05869	3.58076	1.87982	3.40103	alpha/beta-Hydrolases superfamily protein	triacylglycerol Lipase, putative, expressed
LOC_Os10g38090	2.03944	2.98143	2.13299	2.77251	cytochrome P450, family 704, subfamily A, polypeptide 2	cytochrome P450, putative, expressed
LOC_Os04g51040	2.01132	3.2893	2.26199	3.5696	wall associated kinase 3	OsWAK50 - OsWAK receptor-like protein kinase, expressed
LOC_Os08g38130	1.9858	2.54699	1.64108	2.43635	UDP-glucosyl transferase 89B1	cytokinin-O-glucosyltransferase 1, putative, expressed
LOC_Os09g30458	1.98571	3.41749	2.03728	3.45115	Subtilisin-like serine endopeptidase family protein	subtilisin-like protease, putative, expressed
LOC_Os01g64730	1.96514	1.63309	2.16154	1.86749	Basic-leucine zipper (bZIP) transcription factor family protein	bZIP transcription factor domain containing protein, expressed
LOC_Os01g74320	1.94629	1.69721	2.01202	1.90124	hypothetical protein AT2G28840	ubiquitin ligase, putative, expressed
LOC_Os03g45960	1.93582	4.56767	2.0989	4.93155	osmotin 34	thaumatin, putative, expressed
LOC_Os07g12890	1.92414	2.88198	2.56554	3.64916	ZIP5	metal cation transporter, putative, expressed
LOC_Os09g32510	1.92043	1.91665	2.25103	2.03043	basic helix-loop-helix (bHLH) DNA-binding superfamily protein	BHLH transcription factor, putative, expressed
LOC_Os06g06560	1.89381	2.35655	2.38896	2.48549	Glycogen/starch synthases, ADP-glucose type	starch synthase, putative, expressed
LOC_Os05g42210	1.88933	1.59151	2.81077	2.71961	receptor kinase 3	serine/threonine-protein kinase receptor precursor, putative, expressed
LOC_Os03g49350	1.84388	2.0026	1.95301	2.02882	PLAT/LH2 domain-containing lipoxygenase family protein	lipozygenase protein, putative, expressed
LOC_Os11g03910	1.84309	2.07327	1.87554	1.94553	DHHC-type zinc finger family protein	zinc finger DHHC domain-containing protein, putative, expressed
LOC_Os01g66250	1.83748	2.93282	2.00274	2.96581	lectin protein kinase family protein	S-locus-like receptor protein kinase, putative, expressed
LOC_Os11g29870	1.83215	1.89682	2.50704	2.50518	WRKY DNA-binding protein 75	WRKY72, expressed
LOC_Os01g69190	1.82068	3.12987	1.5319	2.18271	Nucleotide-diphospho-sugar transferase family protein	regulatory protein, putative, expressed
LOC_Os04g23580	1.8036	2.0321	2.54388	2.31936	Core-2/I-branching beta-1,6-N-acetylglucosaminyltransferase family protein	xylosyltransferase, putative, expressed
LOC_Os07g48560	1.79514	1.6991	1.93348	2.11954	WUSCHEL related homeobox 11	homeobox domain containing protein, expressed
LOC_Os06g07040	1.79215	1.78537	3.20755	2.66164	indole-3-acetic acid inducible 31, partial	OsIAA20 - Auxin-responsive Aux/IAA gene family member, expressed
LOC_Os03g46200	1.78988	2.64235	3.18972	3.80056	Acyl-CoA N-acyltransferases (NAT) superfamily protein	acetyltransferase, GNAT family, putative, expressed
LOC_Os07g13810	1.76767	2.16198	1.73385	1.68993	UDP-Glycosyltransferase superfamily protein	cytokinin-N-glucosyltransferase 1, putative, expressed
LOC_Os03g17810	1.76381	2.84085	3.08982	3.1602	LOB domain-containing protein 1	DUF260 domain containing protein, putative, expressed
LOC_Os04g42520	1.75715	1.64408	1.86022	1.71226	adenine phosphoribosyl transferase 2	phosphoribosyl transferase, putative, expressed
LOC_Os01g56010	1.756	2.39889	2.69243	3.15253	Serine protease inhibitor (SERPIN) family protein	serpin domain containing protein, putative, expressed
LOC_Os08g19420	1.75401	2.23961	2.51712	2.95175	O-methyltransferase family protein	O-methyltransferase, putative, expressed
LOC_Os11g41870	1.75055	1.6563	1.72327	1.94423	polyol/monosaccharide transporter 5	transporter family protein, putative, expressed
LOC_Os04g56110	1.74933	1.98871	2.06041	1.98657	Protein kinase superfamily protein	protein kinase, putative, expressed
LOC_Os09g28354	1.7225	2.0524	2.83565	3.51552	hypothetical protein AXX17_AT4G42150	CPuORF39 - conserved peptide uORF-containing transcript, expressed
LOC_Os03g12890	1.72153	1.92461	2.50589	2.60255	branched-chain aminotransferase 3	aminotransferase domain containing protein, putative, expressed
LOC_Os11g05640	1.7207	2.60719	2.47841	3.25438	F18O14.26	bZIP transcription factor domain containing protein, expressed
LOC_Os05g50190	1.7203	1.99801	1.58256	1.51983	Protein kinase superfamily protein	protein kinase domain containing protein, expressed
LOC_Os06g18140	1.714	2.67494	2.85964	3.97304	UDP-glucosyl transferase 72E1	UDP-glucoronosyl and UDP-glucosyl transferase domain containing protein, expressed
LOC_Os08g23290	1.70282	1.50571	2.27067	2.21107	Leucine-rich repeat protein kinase family protein	serine/threonine-protein kinase BRI1-like 2 precursor, putative, expressed
LOC_Os02g39930	1.69152	2.4715	1.89521	2.20807	temperature-induced lipocalin	OsTIL-1 Temperature-induced lipocalin-1, expressed
LOC_Os09g26900	1.68311	1.9141	1.69624	1.52058	copper transporter 5	ctr copper transporter family protein, putative, expressed
LOC_Os01g02390	1.68014	2.2533	1.82599	2.21205	Protein kinase superfamily protein	protein kinase domain containing protein, expressed
LOC_Os11g38260	1.6784	2.22385	3.22499	3.02643	Plastid-lipid associated protein PAP / fibrillin family protein	PAP fibrillin family domain containing protein, expressed
LOC_Os05g41030	1.6752	1.56506	2.66129	1.94634	Bifunctional inhibitor/lipid-transfer protein/seed storage 2S albumin superfamily protein	LTPL67 - Protease inhibitor/seed storage/LTP family protein precursor, expressed
LOC_Os04g10350	1.67326	2.15738	2.35773	2.03274	2-oxoglutarate (2OG) and Fe(II)-dependent oxygenase superfamily protein	1-aminocyclopropane-1-carboxylate oxidase homolog 2, putative, expressed
LOC_Os01g51870	1.66365	2.70827	2.02557	2.66502	S-adenosyl-L-methionine-dependent methyltransferases superfamily protein	methyltransferase, putative, expressed
LOC_Os07g26940	1.66038	1.60762	1.62691	1.92641	ORMDL family protein	ORM1, putative, expressed
LOC_Os07g49200	1.65661	2.05484	1.84616	1.96132	Uncharacterized protein family (UPF0497)	membrane associated DUF588 domain containing protein, putative, expressed
LOC_Os11g42370	1.65521	1.9724	2.99097	2.40427	hydroxycinnamoyl-CoA shikimate/quinate hydroxycinnamoyl transferase	transferase family protein, putative, expressed
LOC_Os03g55010	1.65384	2.10358	1.90246	2.32509	UDP-Glycosyltransferase superfamily protein	UDP-glucoronosyl and UDP-glucosyl transferase domain containing protein, expressed
LOC_Os01g37750	1.63647	1.79839	1.83209	1.70881	Glutathione S-transferase family protein	glutathione S-transferase, putative, expressed
LOC_Os01g47190	1.62941	2.59344	2.11585	2.62675	Phosphoglycerate mutase family protein	phosphoglycerate mutase, putative, expressed
LOC_Os08g31140	1.62396	2.03975	2.75491	2.38321	Heavy metal transport/detoxification superfamily protein	heavy metal-associated domain containing protein, expressed
LOC_Os01g57510	1.60925	2.04182	1.97693	2.38459	receptor kinase 3	receptor protein kinase, putative, expressed
LOC_Os04g38780	1.60459	2.05555	1.5254	1.76548	AGAMOUS-like 16	transcription factor, putative, expressed
LOC_Os08g30210	1.5946	2.39814	2.0859	2.41785	2-oxoglutarate (2OG) and Fe(II)-dependent oxygenase superfamily protein	1-aminocyclopropane-1-carboxylate oxidase homolog 1, putative, expressed
LOC_Os05g45350	1.58522	2.45828	2.0028	2.52038	DNAJ heat shock N-terminal domain-containing protein	dnaJ domain containing protein, expressed
LOC_Os03g56580	1.57901	2.54399	1.93688	3.34822	NAC domain containing protein 42	no apical meristem protein, putative, expressed
LOC_Os06g45100	1.57467	1.99119	1.76215	1.99861	cryptochrome 3	FAD binding domain of DNA photolyase domain containing protein, expressed
LOC_Os03g58170	1.56649	2.75309	1.90628	3.04771	aluminum induced protein with YGL and LRDR motifs	stem-specific protein TSJT1, putative, expressed
LOC_Os09g04790	1.56489	1.82721	1.83147	2.12022	Plastid-lipid associated protein PAP / fibrillin family protein	PAP fibrillin family domain containing protein, expressed
LOC_Os05g01580	1.55358	2.05832	2.28236	3.50127	nodulin MtN21 /EamA-like transporter family protein	integral membrane protein DUF6 containing protein, expressed
LOC_Os05g01380	1.54665	2.33966	2.35957	2.76154	polygalacturonase inhibiting protein 1	polygalacturonase inhibitor precursor, putative, expressed
LOC_Os09g39650	1.53805	3.22695	2.34261	2.86948	U-box domain-containing protein kinase family protein	protein kinase family protein, putative, expressed
LOC_Os08g33488	1.5286	1.95888	2.44655	2.40631	AGAMOUS-like 21	OsMADS23 - MADS-box family gene with MIKCc type-box, expressed
LOC_Os05g39540	1.52716	2.28912	1.508	2.44706	ZIP5	metal cation transporter, putative, expressed
LOC_Os08g32970	1.51462	1.85975	1.91334	1.73309	annexin 5	annexin, putative, expressed
LOC_Os02g14160	-1.5067	-2.48854	-1.64562	-3.0088	Peroxidase superfamily protein	peroxidase precursor, putative, expressed
LOC_Os08g32500	-1.51006	-3.40063	-1.59128	-4.07316	Xanthine/uracil permease family protein	nucleobase-ascorbate transporter, putative, expressed
LOC_Os10g21130	-1.51036	-2.00267	-1.74852	-2.69428	---	expressed protein
LOC_Os04g46650	-1.52219	-2.61229	-1.89196	-2.68667	expansin B2	expansin precursor, putative, expressed
LOC_Os08g02150	-1.52722	-2.09615	-1.73077	-1.89861	S-adenosyl-L-methionine-dependent methyltransferase	a_IG002N01.7, putative, expressed
LOC_Os01g15540	-1.53091	-2.59361	-1.84672	-2.30358	P-loop containing nucleoside triphosphate hydrolases superfamily protein	kinesin motor domain containing protein, putative, expressed
LOC_Os05g25540	-1.54464	-2.54065	-1.72329	-1.83928	Protein kinase superfamily protein	STRUBBELIG-RECEPTOR FAMILY 6 precursor, putative, expressed
LOC_Os09g27510	-1.54662	-2.46699	-1.58837	-2.23687	cytochrome P450, family 76, subfamily C, polypeptide 4	cytochrome P450, putative, expressed
LOC_Os01g62490	-1.54707	-5.69748	-1.56941	-5.98957	laccase 17	laccase precursor protein, putative, expressed
LOC_Os02g55410	-1.54824	-3.02955	-1.77817	-3.15919	Minichromosome maintenance (MCM2/3/5) family protein	MCM5 - Putative minichromosome maintenance MCM complex subunit 5, expressed
LOC_Os01g70410	-1.54916	-2.83883	-2.03209	-3.0571	Protein kinase superfamily protein	protein kinase, putative, expressed
LOC_Os05g33690	-1.54998	-2.89392	-1.60622	-3.09326	Leucine-rich repeat (LRR) family protein	receptor-like protein kinase precursor, putative, expressed
LOC_Os06g10570	-1.55509	-1.69865	-1.90219	-1.93318	WRC protein	expressed protein
LOC_Os01g50820	-1.56008	-3.05404	-1.53694	-3.54994	nitrate transporter2.5	transporter, major facilitator family, putative, expressed
LOC_Os03g43400	-1.56103	-4.86864	-1.69794	-4.85046	indoleacetic acid-induced protein 16	OsIAA11 - Auxin-responsive Aux/IAA gene family member, expressed
LOC_Os05g48900	-1.57095	-2.75386	-2.20291	-2.44678	FASCICLIN-like arabinogalactan protein 13 precursor	fasciclin domain containing protein, expressed
LOC_Os04g54900	-1.57097	-2.64918	-1.86055	-2.84389	basic helix-loop-helix (bHLH) DNA-binding family protein	bHLH family protein, putative, expressed
LOC_Os01g33080	-1.57818	-3.75984	-1.82641	-3.793	Actin binding Calponin homology (CH) domain-containing protein	fimbrin-like protein 2, putative, expressed
LOC_Os03g64030	-1.58305	-3.25414	-1.76649	-3.4431	carbohydrate esterase, putative (DUF303)	receptor protein kinase, putative, expressed
LOC_Os07g36630	-1.58438	-2.67023	-2.22629	-3.22028	cellulose synthase-like D3	CSLF8 - cellulose synthase-like family F; beta1,3;1,4 glucan synthase, expressed
LOC_Os01g10850	-1.5902	-2.42598	-1.99304	-2.45683	Peroxidase superfamily protein	peroxidase precursor, putative, expressed
LOC_Os12g16210	-1.59945	-3.83756	-1.5998	-3.68563	DHHC-type zinc finger family protein	zinc finger family protein, putative, expressed
LOC_Os06g51110	-1.59983	-4.19787	-1.76161	-4.01997	CYCLIN B2;4	cyclin, putative, expressed
LOC_Os02g58720	-1.60013	-3.03618	-1.70427	-3.93467	Peroxidase superfamily protein	peroxidase precursor, putative, expressed
LOC_Os01g60340	-1.61267	-1.6089	-2.35453	-2.98645	Calcium-dependent lipid-binding (CaLB domain) family protein	NTMC2Type1.1 protein, putative, expressed
LOC_Os07g44090	-1.61268	-2.86936	-1.58455	-2.10215	myb domain protein 86	myb-related protein Hv33, putative, expressed
LOC_Os01g07770	-1.61965	-3.53077	-1.57043	-2.51285	putative peroxidase	peroxidase precursor, putative, expressed
LOC_Os09g25490	-1.62022	-2.69803	-2.0697	-3.46657	Cellulose synthase family protein	CESA9 - cellulose synthase, expressed
LOC_Os07g18750	-1.62929	-3.92828	-2.362	-4.24602	unknown	LTPL42 - Protease inhibitor/seed storage/LTP family protein precursor, expressed
LOC_Os09g06560	-1.63101	-2.39187	-1.73117	-2.5281	transducin family protein / WD-40 repeat family protein	WD domain, G-beta repeat domain containing protein, expressed
LOC_Os03g39020	-1.63698	-3.59653	-1.74022	-3.35823	Kinesin motor family protein	Kinesin motor domain domain containing protein, expressed
LOC_Os01g47780	-1.63854	-3.22134	-1.93216	-3.28268	FASCICLIN-like arabinogalactan-protein 11	fasciclin domain containing protein, expressed
LOC_Os08g43654	-1.64155	-3.23323	-2.08296	-2.98122	MATE efflux family protein	MATE efflux family protein, putative, expressed
LOC_Os04g29000	-1.64296	-2.09044	-1.89536	-2.80196	P-loop containing nucleoside triphosphate hydrolases superfamily protein	sulfotransferase domain containing protein, expressed
LOC_Os01g55150	-1.64309	-4.97924	-2.32367	-5.35234	Basic-leucine zipper (bZIP) transcription factor family protein	bZIP transcription factor domain containing protein, expressed
LOC_Os01g74110	-1.64487	-2.23222	-1.7607	-3.52348	ZRT/IRT-like protein 2	metal cation transporter, putative, expressed
LOC_Os03g02190	-1.64585	-2.92627	-1.74143	-2.69604	Protein kinase superfamily protein	protein kinase domain containing protein, expressed
LOC_Os08g05520	-1.64644	-1.65017	-2.47284	-3.04506	myb domain protein 103	myb-like DNA-binding domain containing protein, putative, expressed
LOC_Os01g62480	-1.64687	-2.90845	-1.72701	-3.39775	laccase 17	laccase precursor protein, putative, expressed
LOC_Os04g40490	-1.6567	-2.24348	-1.82308	-2.83049	Cellulase (glycosyl hydrolase family 5) protein	glycosyl hydrolase family 5 protein, putative, expressed
LOC_Os12g36890	-1.659	-3.53105	-1.66362	-3.41466	cellulose synthase-like D5	CSLD4 - cellulose synthase-like family D, expressed
LOC_Os01g46950	-1.6597	-3.54727	-1.53079	-3.84328	Galactose mutarotase-like superfamily protein	aldose 1-epimerase, putative, expressed
LOC_Os03g01700	-1.66119	-1.86683	-2.32004	-2.15512	Divalent ion symporter	expressed protein
LOC_Os01g16650	-1.66547	-3.52892	-1.71047	-3.37285	ubiquitin-conjugating enzyme19	ubiquitin-conjugating enzyme, putative, expressed
LOC_Os05g11990	-1.67558	-2.51225	-1.97731	-2.54503	tetratricopetide-repeat thioredoxin-like 1	TTL1, putative, expressed
LOC_Os04g39610	-1.67689	-2.43495	-1.72381	-2.27349	PLC-like phosphodiesterase family protein	glycerophosphoryl diester phosphodiesterase family protein, putative, expressed
LOC_Os10g02100	-1.67826	-2.14492	-1.61967	-2.37862	peptide transporter 2	peptide transporter PTR2, putative, expressed
LOC_Os08g43270	-1.68562	-2.32093	-1.55406	-1.96094	BCL-2-associated athanogene 1	BAG domain-containing protein, putative, expressed
LOC_Os04g38910	-1.69116	-2.44259	-1.52295	-2.67899	receptor-like kinase 1	atypical receptor-like kinase MARK, putative, expressed
LOC_Os06g30950	-1.70974	-2.2351	-2.1235	-2.23974	Nucleotide/sugar transporter family protein	transporter-related, putative, expressed
LOC_Os04g53230	-1.71116	-2.17271	-1.72642	-2.25707	Glycine cleavage T-protein family	aminomethyltransferase, putative, expressed
LOC_Os11g45130	-1.71449	-2.45752	-2.2339	-2.65718	Disease resistance protein (CC-NBS-LRR class) family	pollen signalling protein with adenylyl cyclase activity, putative, expressed
LOC_Os03g02939	-1.71787	-2.66036	-1.93858	-2.90057	Peroxidase superfamily protein	peroxidase precursor, putative, expressed
LOC_Os11g40690	-1.72449	-1.52102	-2.30453	-2.86909	cinnamyl-alcohol dehydrogenase	dehydrogenase, putative, expressed
LOC_Os02g58220	-1.72516	-3.37759	-2.09923	-3.61373	replicon protein A2	RPA2A - Putative single-stranded DNA binding complex subunit 2, expressed
LOC_Os10g41130	-1.72624	-2.19583	-1.66044	-2.01616	Integrase-type DNA-binding superfamily protein	AP2 domain containing protein, expressed
LOC_Os04g25380	-1.73079	-3.95462	-2.03704	-3.87874	UDP-glucosyl transferase 85A3	cytokinin-O-glucosyltransferase 2, putative, expressed
LOC_Os05g11570	-1.73498	-2.79022	-1.68927	-2.88629	Haloacid dehalogenase-like hydrolase (HAD) superfamily protein	NLI interacting factor-like phosphatase, putative, expressed
LOC_Os04g33900	-1.73507	-3.49484	-1.8185	-3.24379	---	ctr copper transporter family protein, putative, expressed
LOC_Os08g41880	-1.73637	-2.36362	-1.58036	-2.24991	purple acid phosphatase 27	nucleotide pyrophosphatase/phosphodiesterase, putative, expressed
LOC_Os02g56370	-1.74099	-1.6093	-2.00355	-2.83021	wall associated kinase 5	OsWAK20 - OsWAK receptor-like protein kinase, expressed
LOC_Os08g20730	-1.7455	-2.27492	-2.10092	-2.01776	unnamed protein product	peroxidase precursor, putative, expressed
LOC_Os01g19020	-1.74641	-4.58482	-2.22194	-4.3633	Peroxidase superfamily protein	peroxidase precursor, putative, expressed
LOC_Os02g39380	-1.75058	-2.56764	-1.97196	-2.38846	EF hand calcium-binding protein family	OsCML17 - Calmodulin-related calcium sensor protein, expressed
LOC_Os01g16450	-1.75296	-2.69988	-1.85992	-2.46875	Peroxidase superfamily protein	peroxidase precursor, putative, expressed
LOC_Os02g15810	-1.76446	-3.94141	-1.66168	-3.56845	HMG (high mobility group) box protein	HMG1/2, putative, expressed
LOC_Os01g57340	-1.7674	-2.29843	-1.85533	-2.34548	LRR and NB-ARC domains-containing disease resistance protein	rp1, putative, expressed
LOC_Os02g18430	-1.772	-2.18208	-1.61084	-1.82351	root hair specific 3	AGC_PVPK_like_kin82y.5 - ACG kinases include homologs to PKA, PKG and PKC, expressed
LOC_Os01g15320	-1.77697	-2.16001	-1.70364	-1.77404	ralf-like 33	RALFL9 - Rapid ALkalinization Factor RALF family protein precursor, expressed
LOC_Os10g40480	-1.77897	-3.41551	-2.8996	-5.34901	Bifunctional inhibitor/lipid-transfer protein/seed storage 2S albumin superfamily protein	LTPL143 - Protease inhibitor/seed storage/LTP family protein precursor, expressed
LOC_Os11g06880	-1.79205	-3.19288	-1.80382	-3.39616	LACS9	acyl-CoA synthetase, putative, expressed
LOC_Os09g30486	-1.7973	-3.73724	-1.83596	-3.89709	FASCICLIN-like arabinoogalactan 7	fasciclin domain containing protein, expressed
LOC_Os04g15840	-1.80577	-4.43302	-2.21489	-6.20697	expansin-A11	expansin precursor, putative, expressed
LOC_Os03g40070	-1.81446	-2.32617	-1.84431	-3.20976	N-terminal nucleophile aminohydrolases (Ntn hydrolases) superfamily protein	transposon protein, putative, unclassified, expressed
LOC_Os04g27070	-1.81669	-2.43459	-2.96979	-3.91595	Terpenoid cyclases/Protein prenyltransferases superfamily protein	terpene synthase, putative, expressed
LOC_Os01g59120	-1.81719	-3.6301	-1.5986	-3.613	Cyclin family protein	cyclin, putative, expressed
LOC_Os09g37600	-1.82576	-3.88328	-1.82377	-4.00044	lysm domain GPI-anchored protein 2 precursor	lysM domain-containing GPI-anchored protein precursor, putative, expressed
LOC_Os09g39070	-1.83211	-3.1856	-2.57968	-3.99601	Cysteine proteinases superfamily protein	thiol protease SEN102 precursor, putative, expressed
LOC_Os12g12470	-1.85316	-2.0055	-1.87599	-1.5776	Zinc-binding dehydrogenase family protein	NADP-dependent oxidoreductase, putative, expressed
LOC_Os02g05060	-1.85754	-2.96097	-2.26518	-3.45172	SAUR-like auxin-responsive protein family	OsSAUR5 - Auxin-responsive SAUR gene family member, expressed
LOC_Os02g03900	-1.86374	-3.26728	-1.83385	-2.45146	natural resistance-associated macrophage protein 1	metal transporter Nramp6, putative, expressed
LOC_Os07g22580	-1.86691	-4.06025	-1.9447	-3.68462	Rho GTPase activating protein with PAK-box/P21-Rho-binding domain-containing protein	rhoGAP domain containing protein, expressed
LOC_Os06g17490	-1.87095	-3.06816	-1.88196	-3.17144	Concanavalin A-like lectin protein kinase family protein	expressed protein
LOC_Os03g43650	-1.87134	-2.13342	-1.58253	-2.20105	hypothetical protein AXX17_AT3G24560	uncharacterized protein At4g06744 precursor, putative, expressed
LOC_Os01g11240	-1.88182	-3.68117	-1.99053	-4.16243	hypothetical protein (Protein of unknown function, DUF538)	DUF538 domain containing protein, putative, expressed
LOC_Os02g53360	-1.88533	-3.99942	-2.21216	-3.10749	WRC protein	expressed protein
LOC_Os05g45820	-1.89501	-3.40586	-1.94239	-2.8143	heavy metal-associated isoprenylated plant protein 8	heavy metal-associated domain containing protein, expressed
LOC_Os08g40170	-1.89513	-3.80272	-1.6213	-3.34876	cyclin-dependent kinase B2;2	cyclin-dependent kinase B2-1, putative, expressed
LOC_Os05g41390	-1.89602	-4.06157	-1.82269	-3.58154	Cyclin family protein	cyclin, putative, expressed
LOC_Os03g56820	-1.8998	-3.77146	-1.77971	-3.62227	fatty acid hydroxylase 1	fatty acid hydroxylase, putative, expressed
LOC_Os04g51890	-1.90162	-2.85793	-1.96343	-3.17469	SAUR-like auxin-responsive protein family	OsSAUR20 - Auxin-responsive SAUR gene family member, expressed
LOC_Os10g26500	-1.90784	-3.09158	-2.39646	-4.11641	Homeobox-leucine zipper protein family	homeobox associated leucine zipper, putative, expressed
LOC_Os11g39490	-1.91711	-3.71183	-2.77685	-2.67184	Protein kinase superfamily protein	jacalin-like lectin domain containing protein, expressed
LOC_Os08g40420	-1.91714	-2.48258	-3.23719	-3.12871	Serine/Threonine-kinase, putative (Protein of unknown function, DUF547)	ternary complex factor MIP1, putative, expressed
LOC_Os04g26870	-1.91877	-3.00043	-2.5055	-3.31765	NAD(P)-linked oxidoreductase superfamily protein	oxidoreductase, aldo/keto reductase family protein, putative, expressed
LOC_Os10g40730	-1.92088	-2.9099	-1.66401	-2.97145	expansin B2	expansin precursor, putative, expressed
LOC_Os02g56540	-1.9279	-4.05366	-1.66833	-3.87343	P-loop containing nucleoside triphosphate hydrolases superfamily protein	kinesin motor domain containing protein, putative, expressed
LOC_Os10g40600	-1.92862	-2.13101	-2.79846	-3.44285	nitrate transporter 1.1	peptide transporter PTR2, putative, expressed
LOC_Os02g38120	-1.93575	-2.36725	-1.752	-1.54053	Phototropic-responsive NPH3 family protein	BTBN3 - Bric-a-Brac, Tramtrack, Broad Complex BTB domain with non-phototropic hypocotyl 3 NPH3 domain, expressed
LOC_Os07g02200	-1.94563	-3.3383	-2.08968	-3.02916	early nodulin-like protein 20	plastocyanin-like domain containing protein, putative, expressed
LOC_Os10g18099	-1.96164	-3.28597	-1.56053	-2.65487	ABA overly sensitive mutant 3	WRKY18, expressed
LOC_Os01g47635	-1.96429	-3.5265	-1.75489	-3.23131	Cytochrome b561/ferric reductase transmembrane protein family	expressed protein
LOC_Os03g45920	-1.96441	-2.69933	-2.22615	-2.82095	tubulin beta-2 chain-like	tubulin/FtsZ domain containing protein, putative, expressed
LOC_Os05g04450	-1.97397	-3.92629	-1.66025	-2.90866	Peroxidase superfamily protein	peroxidase precursor, putative, expressed
LOC_Os01g51840	-1.98481	-3.76907	-2.66275	-4.35034	IQ-domain 31	IQ calmodulin-binding motif family protein, putative, expressed
LOC_Os10g40530	-1.99617	-4.48169	-2.71124	-4.80459	Bifunctional inhibitor/lipid-transfer protein/seed storage 2S albumin superfamily protein	LTPL146 - Protease inhibitor/seed storage/LTP family protein precursor, expressed
LOC_Os02g48360	-2.01642	-3.61066	-1.99161	-3.62501	Phosphofructokinase family protein	pyrophosphate--fructose 6-phosphate 1-phosphotransferase subunit alpha, putative, expressed
LOC_Os03g12140	-2.0342	-4.25865	-1.98843	-3.45997	O-Glycosyl hydrolases family 17 protein	glucan endo-1,3-beta-glucosidase precursor, putative, expressed
LOC_Os11g24340	-2.04607	-1.79354	-2.61347	-1.89854	serine carboxypeptidase-like 3	OsSCP53 - Putative Serine Carboxypeptidase homologue, expressed
LOC_Os06g46500	-2.0524	-4.01082	-2.41083	-4.04097	SKU5 similar 5	monocopper oxidase, putative, expressed
LOC_Os02g47180	-2.06257	-3.63824	-1.96049	-3.57009	Transducin family protein / WD-40 repeat family protein	WD repeat-containing protein, putative, expressed
LOC_Os05g02310	-2.06486	-2.69382	-2.56902	-3.07313	pyrophosphorylase 4	soluble inorganic pyrophosphatase, putative, expressed
LOC_Os06g02390	-2.09931	-2.79137	-2.21005	-1.60916	ADP-ribosylation factor B1B	ADP-ribosylation factor 1, putative, expressed
LOC_Os02g14170	-2.10402	-3.29696	-2.01287	-3.16839	Peroxidase superfamily protein	peroxidase precursor, putative, expressed
LOC_Os01g01660	-2.10814	-3.16437	-2.15235	-3.17012	NmrA-like negative transcriptional regulator family protein	isoflavone reductase, putative, expressed
LOC_Os03g25300	-2.11608	-4.15283	-2.5411	-6.00051	Peroxidase superfamily protein	peroxidase precursor, putative, expressed
LOC_Os10g18170	-2.11649	-2.87864	-1.90693	-2.22754	ralf-like 33	RALFL16 - Rapid ALkalinization Factor RALF family protein precursor, putative, expressed
LOC_Os01g52180	-2.12018	-2.73735	-1.92383	-2.73907	alpha/beta-Hydrolases superfamily protein	lipase, putative, expressed
LOC_Os04g38220	-2.12344	-3.26342	-1.95158	-4.00684	Major facilitator superfamily protein	transporter family protein, putative, expressed
LOC_Os12g26880	-2.13007	-3.29931	-2.13571	-2.88974	unknown	plastocyanin-like domain containing protein, putative, expressed
LOC_Os11g48060	-2.13013	-5.16813	-2.32477	-4.84663	Laccase/Diphenol oxidase family protein	laccase-22 precursor, putative, expressed
LOC_Os07g07790	-2.13024	-2.51258	-2.37696	-3.21334	Bifunctional inhibitor/lipid-transfer protein/seed storage 2S albumin superfamily protein	LTPL75 - Protease inhibitor/seed storage/LTP family protein precursor, expressed
LOC_Os03g52650	-2.13418	-3.94904	-2.09663	-3.78807	syntaxin of plants 111	syntaxin-related protein, putative, expressed
LOC_Os12g32620	-2.13607	-2.18696	-2.60924	-2.42429	GATA type zinc finger transcription factor family protein	OsWLIM1 - LIM domain protein, putative actin-binding protein and transcription factor, expressed
LOC_Os05g48270	-2.14242	-3.17541	-2.82345	-3.31574	hypothetical protein AXX17_AT3G56050	auxin-responsive protein, putative, expressed
LOC_Os02g03870	-2.14433	-5.6835	-2.54683	-6.41127	Glycosyl hydrolase family protein	periplasmic beta-glucosidase precursor, putative, expressed
LOC_Os07g01410	-2.15676	-4.79057	-2.1295	-4.4884	Peroxidase superfamily protein	peroxidase precursor, putative, expressed
LOC_Os01g09580	-2.15785	-4.57001	-2.0295	-4.24574	ataurora2	CAMK_CAMK_like_Aur_like.1 - CAMK includes calcium/calmodulin depedent protein kinases, expressed
LOC_Os03g31480	-2.17127	-2.60394	-1.74798	-2.31733	expansin-A11	expansin precursor, putative, expressed
LOC_Os10g32110	-2.1713	-3.26879	-1.95183	-2.46234	Exostosin family protein	exostosin family domain containing protein, expressed
LOC_Os01g18970	-2.18637	-3.99894	-2.23923	-3.84976	Peroxidase superfamily protein	peroxidase precursor, putative, expressed
LOC_Os01g07420	-2.19131	-2.92014	-1.57542	-1.71491	alpha/beta-Hydrolases superfamily protein	hydrolase, alpha/beta fold family protein, putative, expressed
LOC_Os07g44280	-2.19246	-5.44825	-2.44325	-5.04202	Disease resistance-responsive (dirigent-like protein) family protein	dirigent, putative, expressed
LOC_Os05g48890	-2.21252	-4.2036	-3.03237	-4.3382	FASCICLIN-like arabinogalactan protein 13 precursor	fasciclin domain containing protein, expressed
LOC_Os05g04470	-2.21523	-4.8395	-2.51222	-5.5238	Peroxidase superfamily protein	peroxidase precursor, putative, expressed
LOC_Os04g15920	-2.24521	-1.82481	-2.11494	-1.51867	cinnamyl alcohol dehydrogenase 9	dehydrogenase, putative, expressed
LOC_Os03g44170	-2.25217	-3.74117	-2.85825	-3.61858	glutathione S-transferase TAU 24	glutathione S-transferase, putative, expressed
LOC_Os07g01620	-2.25397	-2.58395	-2.73521	-2.87023	Disease resistance-responsive (dirigent-like protein) family protein	dirigent, putative, expressed
LOC_Os03g02040	-2.25798	-2.57707	-3.43552	-3.52156	Remorin family protein	remorin, putative, expressed
LOC_Os06g22600	-2.26111	-4.30439	-2.03576	-3.19828	RecName: Full=Aluminum-activated malate transporter 10; Short=AtALMT10	aluminum-activated malate transporter, putative, expressed
LOC_Os09g37910	-2.26407	-4.1805	-2.23341	-3.2729	high mobility group B1	HMG1/2, putative, expressed
LOC_Os02g50630	-2.26794	-3.37028	-2.43512	-3.4554	DP-E2F-like 1	E2F family transcription factor protein, putative, expressed
LOC_Os11g20160	-2.27505	-3.31106	-1.86632	-3.75037	O-methyltransferase family protein	O-methyltransferase, putative, expressed
LOC_Os05g50120	-2.27642	-3.47547	-2.70338	-4.05969	MAP kinase 9	CGMC_MAPKCMGC_2.3 - CGMC includes CDA, MAPK, GSK3, and CLKC kinases, expressed
LOC_Os10g40420	-2.28124	-3.16153	-2.95893	-3.74097	azelaic acid induced 1	LTPL138 - Protease inhibitor/seed storage/LTP family protein precursor, expressed
LOC_Os10g30330	-2.28197	-3.26248	-3.00808	-4.3982	expansin-A11	expansin precursor, putative, expressed
LOC_Os03g05140	-2.29168	-3.93956	-3.8592	-4.37403	Leucine-rich repeat transmembrane protein kinase family protein	receptor-like protein kinase 2 precursor, putative, expressed
LOC_Os01g59570	-2.30361	-5.01236	-2.59426	-5.45614	Leucine-rich repeat transmembrane protein kinase protein	senescence-induced receptor-like serine/threonine-protein kinase precursor, putative, expressed
LOC_Os01g61690	-2.30871	-4.48391	-2.26554	-4.34804	serine carboxypeptidase-like 27	OsSCP5 - Putative Serine Carboxypeptidase homologue, expressed
LOC_Os02g25960	-2.31031	-2.69351	-1.53489	-2.46572	ankyrin	ankyrin repeat family protein, putative, expressed
LOC_Os03g19330	-2.31139	-3.76075	-2.08486	-2.80697	xylosyltransferase 1	glycosyltransferase, putative, expressed
LOC_Os03g01260	-2.34531	-3.56806	-1.57917	-2.49968	expansin B2	expansin precursor, putative, expressed
LOC_Os10g40460	-2.34605	-2.64993	-2.74522	-2.56454	Bifunctional inhibitor/lipid-transfer protein/seed storage 2S albumin superfamily protein	LTPL141 - Protease inhibitor/seed storage/LTP family protein precursor, expressed
LOC_Os04g46910	-2.35969	-3.247	-2.59856	-3.70646	actin depolymerizing factor 7	actin-depolymerizing factor, putative, expressed
LOC_Os02g38230	-2.37028	-2.10575	-2.16164	-2.8625	nitrate transmembrane transporter	high affinity nitrate transporter, putative, expressed
LOC_Os03g06050	-2.37682	-2.38123	-2.44441	-3.36325	expansin-A11	expansin precursor, putative, expressed
LOC_Os12g41600	-2.38235	-3.55971	-3.54682	-4.39077	---	OsSAUR57 - Auxin-responsive SAUR gene family member, expressed
LOC_Os05g45010	-2.39144	-4.02141	-2.18712	-2.10888	Leucine-rich repeat protein kinase family protein	Leucine Rich Repeat family protein
LOC_Os10g27980	-2.39308	-2.44807	-1.97166	-2.83287	Transmembrane amino acid transporter family protein	transmembrane amino acid transporter protein, putative, expressed
LOC_Os02g41780	-2.39332	-2.47006	-2.26334	-3.33486	Nucleotide/sugar transporter family protein	transporter-related, putative, expressed
LOC_Os08g38170	-2.40953	-1.63647	-2.54349	-1.80835	DNA glycosylase superfamily protein	methyladenine glycosylase, putative, expressed
LOC_Os01g22640	-2.44989	-3.4075	-2.29101	-2.86702	GDSL-like Lipase/Acylhydrolase superfamily protein	GDSL-like lipase/acylhydrolase, putative, expressed
LOC_Os04g51510	-2.45205	-3.7669	-1.8894	-3.72348	xyloglucan endotransglucosylase/hydrolase 16	glycosyl hydrolases family 16, putative, expressed
LOC_Os02g58350	-2.48673	-2.97206	-2.49457	-2.88509	response regulator 3	OsRR3 type-A response regulator, expressed
LOC_Os03g09940	-2.48967	-3.61381	-1.55873	-3.55593	slufate transporter 2;1	sulfate transporter, putative, expressed
LOC_Os03g25330	-2.49082	-3.29049	-1.98773	-3.45772	Peroxidase superfamily protein	peroxidase precursor, putative, expressed
LOC_Os06g05990	-2.51842	-2.73834	-1.84717	-1.81253	Zinc finger (C3HC4-type RING finger) family protein	zinc finger family protein, putative, expressed
LOC_Os06g12310	-2.53602	-5.76292	-2.62628	-6.39041	NOD26-like intrinsic protein 4;2	aquaporin protein, putative, expressed
LOC_Os10g35490	-2.55913	-3.93238	-2.35352	-4.007	alpha/beta-Hydrolases superfamily protein	hydrolase, alpha/beta fold family domain containing protein, expressed
LOC_Os01g54620	-2.56335	-5.26019	-2.7008	-4.71559	cellulose synthase family protein	CESA4 - cellulose synthase, expressed
LOC_Os04g28870	-2.5708	-1.75947	-2.07876	-2.14689	Oxidoreductase, zinc-binding dehydrogenase family protein	dehydrogenase, putative, expressed
LOC_Os03g25320	-2.57518	-4.07611	-2.90944	-3.27998	Peroxidase superfamily protein	peroxidase precursor, putative, expressed
LOC_Os01g45990	-2.58037	-2.8277	-1.83808	-2.6089	K+ transporter 1	potassium channel AKT1, putative, expressed
LOC_Os10g38720	-2.58416	-4.15565	-2.45321	-5.49291	glutathione S-transferase TAU 18	glutathione S-transferase, putative, expressed
LOC_Os03g44890	-2.60304	-4.48036	-2.59343	-4.55195	hypothetical protein AXX17_AT3G03040	anthranilate phosphoribosyltransferase, putative, expressed
LOC_Os03g09970	-2.61153	-2.45176	-1.5318	-2.61819	sulfate transporter 1;3	sulfate transporter, putative, expressed
LOC_Os02g42740	-2.63443	-4.22885	-1.91791	-3.11364	membrane-associated progesterone binding protein 3	cytochrome b5-like Heme/Steroid binding domain containing protein, expressed
LOC_Os02g33550	-2.66369	-3.92301	-2.88774	-3.47857	Late embryogenesis abundant (LEA) hydroxyproline-rich glycoprotein family	harpin-induced protein 1 domain containing protein, expressed
LOC_Os04g46810	-2.66577	-7.11388	-2.50697	-7.92086	Bifunctional inhibitor/lipid-transfer protein/seed storage 2S albumin superfamily protein	LTPL120 - Protease inhibitor/seed storage/LTP family protein precursor, expressed
LOC_Os10g32980	-2.69087	-5.50299	-2.50857	-5.02439	cellulose synthase A4	CESA7 - cellulose synthase, expressed
LOC_Os01g06580	-2.70488	-5.00961	-2.75064	-5.07457	FASCICLIN-like arabinogalactan-protein 11	fasciclin domain containing protein, expressed
LOC_Os06g46799	-2.72174	-3.6492	-3.10262	-4.22332	Peroxidase superfamily protein	peroxidase precursor, putative, expressed
LOC_Os01g71380	-2.73543	-5.79752	-1.94907	-5.40007	hypothetical protein AXX17_AT4G19090	glycosyl hydrolases family 17, putative, expressed
LOC_Os04g16970	-2.75125	-2.6254	-2.47008	-2.43029	RING-H2 finger A2A	zinc finger, C3HC4 type domain containing protein, expressed
LOC_Os04g57130	-2.76464	-4.17629	-2.47142	-4.1894	Disease resistance-responsive (dirigent-like protein) family protein	dirigent-like protein pDIR17, putative, expressed
LOC_Os07g31610	-2.81132	-3.9119	-2.05517	-3.14991	Peroxidase superfamily protein	peroxidase precursor, putative, expressed
LOC_Os10g42960	-2.81711	-3.18186	-2.26304	-2.92976	urea-proton symporter DEGRADATION OF UREA 3 (DUR3)	urea active transporter, putative, expressed
LOC_Os04g53710	-2.84212	-4.48352	-2.31486	-4.58495	Cupredoxin superfamily protein	plastocyanin-like domain containing protein, putative, expressed
LOC_Os04g36740	-2.84268	-2.91926	-3.3311	-3.54129	STELAR K+ outward rectifier	potassium channel SKOR, putative, expressed
LOC_Os02g54570	-2.84761	-4.97988	-2.39708	-4.7786	CAP (Cysteine-rich secretory proteins, Antigen 5, and Pathogenesis-related 1 protein) superfamily protein	SCP-like extracellular protein, expressed
LOC_Os10g38880	-2.87328	-4.00922	-3.02852	-3.80915	Ovate family protein	DUF623 domain containing protein, expressed
LOC_Os06g45140	-2.88309	-2.70237	-1.65768	-2.12802	basic leucine zipper 9	bZIP transcription factor domain containing protein, expressed
LOC_Os07g07860	-2.99486	-3.27702	-3.58445	-3.66148	Bifunctional inhibitor/lipid-transfer protein/seed storage 2S albumin superfamily protein	LTPL76 - Protease inhibitor/seed storage/LTP family protein precursor, expressed
LOC_Os05g04440	-3.02997	-5.7137	-4.9081	-7.32744	Peroxidase superfamily protein	peroxidase precursor, putative, expressed
LOC_Os10g35500	-3.0437	-4.19274	-1.8139	-2.89471	alpha/beta-Hydrolases superfamily protein	epoxide hydrolase, putative, expressed
LOC_Os01g49430	-3.04882	-3.49508	-3.59188	-2.26348	heat shock cognate protein 70-1	DnaK family protein, putative, expressed
LOC_Os02g52840	-3.04986	-4.0487	-2.14175	-3.57784	flavonol synthase 1	flavonol synthase/flavanone 3-hydroxylase, putative, expressed
LOC_Os02g17880	-3.14618	-3.68713	-2.26656	-3.04641	xyloglucan endotransglucosylase/hydrolase 26	glycosyl hydrolases family 16, putative, expressed
LOC_Os02g03210	-3.19438	-4.20853	-4.19958	-5.10123	D-arabinono-1,4-lactone oxidase family protein	FAD-binding and arabino-lactone oxidase domains containing protein, putative, expressed
LOC_Os02g02190	-3.20226	-2.78641	-2.99103	-4.38231	nitrate transporter 2:1	transporter, major facilitator family, putative, expressed
LOC_Os05g04500	-3.21634	-5.18768	-3.19419	-5.6465	Peroxidase superfamily protein	peroxidase precursor, putative, expressed
LOC_Os02g22680	-3.24717	-4.76145	-4.10506	-6.07882	Walls Are Thin 1	integral membrane protein DUF6 containing protein, expressed
LOC_Os05g48850	-3.25289	-4.40833	-2.90084	-4.268	NAC domain containing protein 73	no apical meristem protein, putative, expressed
LOC_Os07g35860	-3.25677	-4.42387	-2.47538	-3.72726	Cupredoxin superfamily protein	plastocyanin-like domain containing protein, putative, expressed
LOC_Os07g01420	-3.2948	-4.04468	-2.03439	-2.64887	Peroxidase superfamily protein	peroxidase precursor, putative, expressed
LOC_Os06g01920	-3.35124	-4.30552	-2.54226	-3.13821	expansin A7	expansin precursor, putative, expressed
LOC_Os11g37550	-3.36375	-4.06732	-2.49549	-3.27946	hypothetical protein CDL15_Pgr003035	OsCML6 - Calmodulin-related calcium sensor protein, expressed
LOC_Os03g13200	-3.43337	-5.70078	-3.51687	-6.6884	peroxidase 2	peroxidase precursor, putative, expressed
LOC_Os09g16090	-3.49752	-2.85526	-2.32924	-2.71133	UDP-Glycosyltransferase superfamily protein	UDP-glucoronosyl/UDP-glucosyl transferase, putative, expressed
LOC_Os03g09980	-3.54875	-5.63386	-2.12333	-2.42564	sulfate transporter 1;3	sulfate transporter, putative, expressed
LOC_Os05g12210	-3.61304	-4.04965	-3.60822	-3.43174	Chalcone and stilbene synthase family protein	chalcone synthase, putative, expressed
LOC_Os01g55320	-3.62522	-4.09522	-2.71675	-3.71935	Contains similarity to a copper homeostasis factor (CCM) mRNA from Arabidopsis thaliana gb|U88711 and contains a heavy-metal-associated PF|00403 domain	heavy metal-associated domain containing protein, expressed
LOC_Os10g40470	-3.94116	-6.20122	-5.57465	-7.7625	Bifunctional inhibitor/lipid-transfer protein/seed storage 2S albumin superfamily protein	LTPL142 - Protease inhibitor/seed storage/LTP family protein precursor, putative, expressed
LOC_Os11g07770	-3.96919	-5.36691	-4.16627	-6.79005	Disease resistance-responsive (dirigent-like protein) family protein	dirigent, putative, expressed
LOC_Os07g30090	-4.0253	-5.01507	-3.27729	-3.71053	actin depolymerizing factor 7	actin-depolymerizing factor, putative, expressed
LOC_Os10g40430	-4.12031	-6.86911	-5.32878	-7.9832	Bifunctional inhibitor/lipid-transfer protein/seed storage 2S albumin superfamily protein	LTPL139 - Protease inhibitor/seed storage/LTP family protein precursor, expressed
LOC_Os02g02170	-4.18365	-4.01831	-4.29147	-6.17107	nitrate transporter 2:1	transporter, major facilitator family, putative, expressed
