# Supplementary material for: Meta-Analysis of Salt Stress Transcriptome Responses in Different Rice Genotypes at the Seedling Stage
Source: Plants (Basel). 2019 Mar 12;8(3):64. doi: 10.3390/plants8030064 (PMC6473595; doi:10.3390/plants8030064)
Supplement: Supplementary file 1 [file plants-08-00064-s001.zip › sup/Table S7.xlsx]

## Sheet: Sheet1
ID	family	TCN1shoot_S3_LogFC	TCN1shoot_S24_LogFC	TCN1root_S3_LogFC	TCN1root_S24_LogFC	TNG67shoot_S3_LogFC	TNG67shoot_S24_LogFC	TNG67root_S3_LogFC	TNG67root_S24_LogFC	Average_LogFC
LOC_Os01g54030	MYB	7.75869	8.90751	6.11906	8.31096	3.43372	5.49141	7.78734	10.6786	7.31092
LOC_Os06g46740	HD-ZIP	8.19166	7.9317	4.99699	4.57126	7.20925	7.88506	7.22693	6.69462	6.83843
LOC_Os08g39730	MYB	6.67661	8.34637	3.74522	5.95541	4.84	6.0881	4.43428	5.67457	5.72007
LOC_Os02g43330	HD-ZIP	7.63611	7.20347	4.05294	2.17887	7.27336	7.11881	5.12838	3.30573	5.48721
LOC_Os05g31020	SBP	6.46558	6.24136	3.38074	3.13017	5.84567	6.84435	5.88306	5.36284	5.39422
LOC_Os06g48300	HB-other	7.07649	6.93446	3.07105	3.44692	5.93437	6.46205	5.20317	4.97637	5.38811
LOC_Os04g12970	GRAS	3.42988	5.00468	5.50997	3.50965	2.79386	6.57893	7.9613	6.47282	5.15763
LOC_Os01g50700	NAC	5.94124	5.12152	3.27386	3.12587	6.96617	6.13996	4.61617	4.77521	4.995
LOC_Os06g13720	E2F/DP	6.35085	5.76681	2.92203	4.37677	5.417	4.85015	4.2047	5.58399	4.93404
LOC_Os10g40040	C2H2	5.49838	4.51165	3.61384	2.60188	5.037	4.71252	5.70382	4.97417	4.58166
LOC_Os08g02030	NAC	5.82936	7.60614	1.75301	2.08919	5.25671	6.66483	3.43298	3.6687	4.53762
LOC_Os04g10690	WRKY	2.14058	4.07832	2.50226	4.3668	3.49811	5.61776	5.5807	7.53004	4.41432
LOC_Os03g16920	GATA	3.89152	6.37141	1.43157	4.47088	2.8575	5.73204	3.0424	6.00248	4.22498
LOC_Os05g33140	NAC	2.08317	4.42355	2.24674	7.22386	3.97083	4.11342	4.11419	5.34863	4.19055
LOC_Os03g60580	bHLH	5.20789	4.84061	2.67651	2.45508	4.54791	4.40296	4.53586	4.3229	4.12371
LOC_Os07g47550	HSF	4.2807	6.37811	4.07988	4.64656	1.18137	4.13036	3.49538	4.43971	4.07901
LOC_Os05g15880	C2H2	4.05617	7.14325	2.99939	6.19599	2.93992	4.05153	1.69431	3.54642	4.07837
LOC_Os12g37690	MYB	3.51027	4.48321	5.14882	3.68336	3.0993	3.66291	4.81408	3.78342	4.02317
LOC_Os03g61270	bZIP	5.14335	6.4724	3.09551	2.75939	2.40255	5.21454	4.05098	2.99604	4.01684
LOC_Os03g48780	bZIP	4.00537	4.59253	4.63103	7.2556	3.68728	4.80349	1.01004	1.89619	3.98519
LOC_Os02g54140	NF-YB	5.25391	6.05048	1.58698	2.67294	3.4577	5.06128	2.99587	4.414	3.93664
LOC_Os05g49730	CAMTA	5.01105	4.98203	2.24734	2.47672	3.81299	4.33548	4.12822	4.25103	3.90561
LOC_Os10g23310	ARF	2.65313	6.26373	2.71475	5.18625	1.06919	2.90001	4.33129	5.66329	3.84771
LOC_Os10g21590	ERF	2.52086	5.00893	3.52682	3.33665	2.85308	4.55563	4.67795	4.08128	3.82015
LOC_Os08g07730	Whirly	3.43619	5.20395	2.54292	2.61268	2.59863	5.37295	4.25798	4.3755	3.8001
LOC_Os04g56430	bHLH	2.25802	4.28387	4.60698	5.24283	2.42438	2.94932	2.97081	4.37017	3.6383
LOC_Os03g48750	bZIP	1.94138	7.11439	-0.0776787	2.44616	4.70664	7.98853	1.60231	3.13771	3.60743
LOC_Os11g09020	MYB	1.51747	1.77652	5.09818	4.96995	0.955965	0.688657	6.43259	6.87895	3.53978
LOC_Os08g40690	C2H2	3.18011	5.19784	1.92994	2.41337	3.45905	4.06405	3.96366	3.81568	3.50296
LOC_Os01g12580	NAC	3.48078	2.42764	2.74574	4.42637	3.2205	3.20013	3.90317	4.49308	3.48717
LOC_Os05g04210	MYB	3.42703	4.96204	4.78964	3.82995	0.488942	2.44419	4.43457	3.47694	3.48166
LOC_Os10g35070	MYB	3.39975	2.87664	2.59214	3.0707	4.95695	4.3563	4.01994	2.51593	3.47354
LOC_Os02g57840	NF-YC	5.93764	3.13043	2.32971	2.51268	3.98945	2.15048	3.96073	3.52294	3.44176
LOC_Os03g51920	MYB	3.78165	4.87111	2.84131	2.94925	2.53067	3.25442	3.29074	3.9944	3.43919
LOC_Os03g48310	GRAS	2.99984	3.70741	2.67883	4.0833	2.54718	3.32568	3.01116	4.93077	3.41052
LOC_Os07g36560	Nin-like	4.85058	5.46382	2.63005	4.53184	1.71706	1.14886	2.66655	4.19218	3.40012
LOC_Os06g10820	bHLH	4.86577	3.78048	3.68392	0.413005	4.25995	3.79796	5.24507	1.07544	3.3902
LOC_Os06g30370	Nin-like	4.93157	3.75383	2.42256	1.86684	4.3632	3.00377	3.57947	3.1466	3.38348
LOC_Os02g07170	G2-like	2.31131	5.13481	2.76925	3.18084	1.80418	4.25976	3.23261	4.28104	3.37173
LOC_Os04g45810	HD-ZIP	3.54221	3.49968	3.43682	3.28619	2.85805	3.20022	3.65805	3.17704	3.33228
LOC_Os04g59540	bHLH	5.67009	3.45495	2.58832	1.27486	4.60894	2.36712	4.05087	2.34763	3.29535
LOC_Os06g10790	S1Fa-like	5.00819	4.44495	2.6256	4.17643	2.57096	2.10336	1.73396	3.26952	3.24162
LOC_Os09g31031	MYB	1.36743	3.27641	3.25561	1.85465	2.19235	6.19319	4.19789	3.10164	3.1799
LOC_Os02g07160	G2-like	3.26437	4.54609	2.98597	2.45634	2.5936	3.97689	3.07727	2.4977	3.17478
LOC_Os08g43334	HSF	2.0038	3.21961	3.58927	1.86169	2.49861	3.94746	4.59719	3.55256	3.15878
LOC_Os04g34970	ERF	6.73403	6.95177	1.51368	-0.863619	4.22891	4.83127	1.86931	-0.178452	3.13586
LOC_Os05g38530	GATA	3.43168	3.8384	1.83459	2.44295	2.50149	3.63139	3.22442	3.9188	3.10297
LOC_Os01g72210	bHLH	3.9674	3.60243	2.48489	3.62388	2.68789	2.92463	2.00168	3.41101	3.08798
LOC_Os01g50400	NF-YC	4.33803	4.072	3.8827	1.49035	3.60051	3.06999	3.34754	0.869334	3.08381
LOC_Os01g12660	FAR1	5.29507	3.93455	2.19397	4.6836	2.36156	0.911955	1.9625	3.31843	3.0827
LOC_Os07g46950	bHLH	3.25192	4.72118	3.2574	3.33842	2.51762	2.34651	2.66001	2.46651	3.06995
LOC_Os03g27110	CAMTA	5.74904	3.06653	1.96211	2.16784	3.72888	2.15957	3.42076	2.28943	3.06802
LOC_Os06g51060	NAC	2.17954	3.99636	1.68842	4.66522	1.67968	2.38441	3.0693	4.88049	3.06793
LOC_Os02g40900	NAC	3.34156	3.68776	1.56978	1.89737	3.26879	4.32008	2.96379	3.42463	3.05922
LOC_Os04g43390	C2H2	3.65481	5.03871	0.528138	2.94348	3.268	3.45914	1.32801	4.01264	3.02912
LOC_Os08g40680	C2H2	1.67615	2.98245	1.99004	3.17317	2.01922	3.04434	3.86674	5.17121	2.99042
LOC_Os08g33150	MYB	1.72091	2.93311	3.78219	3.67128	1.38841	1.44869	4.40656	4.45604	2.9759
LOC_Os05g45090	bHLH	2.36358	3.96622	1.54927	4.06415	2.2399	3.10538	2.58717	3.78708	2.95784
LOC_Os01g08110	WRKY	2.46043	3.74096	1.48798	2.35868	3.32527	3.12705	3.17823	3.72383	2.9253
LOC_Os12g40260	C3H	3.00848	3.13407	3.04827	1.82003	2.325	2.88915	3.94739	2.8442	2.87707
LOC_Os02g04640	G2-like	1.5691	1.95696	2.6706	3.26785	3.40569	3.42033	3.3376	3.35168	2.87248
LOC_Os09g39910	MYB	4.26813	4.0644	2.2196	2.39047	2.89464	3.1781	1.99471	1.96746	2.87219
LOC_Os03g42710	C3H	3.15482	2.40363	3.23618	2.84882	1.68395	2.54263	3.88962	3.13011	2.86122
LOC_Os06g16160	BES1	2.73907	3.7389	1.85704	2.98024	2.90855	3.48306	2.01036	3.03443	2.84396
LOC_Os01g39020	HSF	3.89495	3.97211	1.54581	0.963559	3.36525	4.38604	2.71814	1.88361	2.84118
LOC_Os03g16170	CAMTA	3.2571	3.00264	2.29955	0.701213	3.64631	3.70878	3.68943	2.34165	2.83084
LOC_Os04g48390	C3H	2.01424	1.69263	2.75265	3.30182	2.22833	2.07686	3.77251	4.80167	2.83009
LOC_Os03g60560	C2H2	4.30665	4.62229	1.69112	0.276864	3.46172	4.27948	2.71283	1.18711	2.81726
LOC_Os09g35790	HSF	1.87056	2.70389	3.04253	1.92551	1.92712	2.72678	4.65149	3.6517	2.81245
LOC_Os06g51260	MYB	1.77361	3.8688	3.33108	3.0795	1.41612	2.66157	3.38143	2.942	2.80677
LOC_Os06g48210	MYB	2.74426	2.75681	0.188736	1.06176	3.7169	4.85716	2.75214	4.33973	2.80219
LOC_Os03g10320	WRKY	2.85171	3.12172	1.99846	2.30574	3.08633	2.96887	2.85619	3.07666	2.78321
LOC_Os04g49450	MYB	3.42546	6.86911	0.949906	0.340311	1.68893	5.34442	2.28832	1.30173	2.77602
LOC_Os02g26720	FAR1	4.2757	6.25005	1.17402	-0.276262	2.6359	4.97397	2.20348	0.943958	2.7726
LOC_Os09g31482	C3H	2.21154	2.61851	3.22191	3.5892	1.41365	2.23733	3.18617	3.61894	2.76216
LOC_Os07g48730	WRKY	1.11606	2.99398	3.76535	3.05972	1.16871	2.40236	4.17604	3.37287	2.75689
LOC_Os05g48810	G2-like	2.52887	3.34635	2.43214	2.15984	1.90454	3.44928	3.11472	3.03686	2.74657
LOC_Os09g21180	HD-ZIP	3.15456	3.88117	2.29707	2.13777	2.37887	2.166	3.12975	2.54666	2.71148
LOC_Os09g15670	HB-other	4.05305	4.00727	1.72582	0.766698	3.46544	3.74519	2.40387	1.51881	2.71077
LOC_Os04g31710	C2H2	2.76836	2.16342	2.61984	3.08532	1.87218	1.43057	3.23095	4.513	2.71046
LOC_Os03g22120	HB-other	1.9166	1.69431	2.65572	4.03855	2.29049	1.84205	2.9891	4.20476	2.70395
LOC_Os12g16720	bHLH	2.55904	3.60297	1.73804	3.50599	2.18841	3.28488	1.8923	2.8215	2.69914
LOC_Os01g52340	GRAS	2.18106	3.74183	1.64043	3.21259	2.12718	2.84923	1.76399	3.89861	2.67686
LOC_Os05g44340	ARF	2.84776	3.1245	0.660478	1.87083	2.89464	4.81965	1.60319	3.52475	2.66822
LOC_Os03g53340	HSF	3.98373	3.2111	2.26432	1.89361	2.27162	2.63753	2.75729	2.15112	2.64629
LOC_Os09g33820	AP2	2.63649	4.38699	2.59359	3.46391	1.31619	2.43892	1.8436	2.36487	2.63057
LOC_Os10g32810	BES1	3.7689	3.29164	1.72438	1.67476	3.07608	2.4872	2.68696	2.31589	2.62823
LOC_Os05g10670	C3H	3.15913	2.91102	1.80717	2.43264	2.95907	2.77976	2.18715	2.78793	2.62798
LOC_Os10g40934	STAT	2.42059	3.02038	2.65704	5.07813	0.68136	1.15605	2.01406	3.63764	2.58316
LOC_Os04g27980	C2H2	0.0992737	0.108042	2.43752	4.47635	1.5102	1.18216	4.32976	6.43726	2.57257
LOC_Os12g32760	GRAS	3.71045	5.4824	1.34179	1.75547	2.28983	3.69858	1.37023	0.851452	2.56252
LOC_Os11g47560	C2H2	0.840935	3.22605	4.57611	3.07605	1.19614	1.51951	3.0263	3.038	2.56239
LOC_Os05g03920	TALE	2.22511	2.05397	0.500568	0.495987	4.3998	4.15965	3.58197	3.01793	2.55437
LOC_Os03g27280	LBD	3.52238	3.704	2.41936	2.38694	1.88644	2.01703	2.15146	2.32345	2.55138
LOC_Os02g34970	NAC	3.60531	3.72229	1.87816	1.92542	2.9939	1.84978	2.01986	2.34506	2.54247
LOC_Os01g12520	WRKY	3.62277	3.57892	1.12016	1.44517	2.73282	3.64658	1.77287	2.41293	2.54153
LOC_Os10g38110	NAC	1.66248	2.84539	3.20681	5.97519	-0.502961	-0.316549	2.61657	4.77067	2.5322
LOC_Os07g43950	ZF-HD	2.81693	2.49103	1.92319	2.71487	2.63291	2.74307	2.23381	2.68919	2.53063
LOC_Os03g17810	LBD	2.24934	3.95233	1.76381	2.84085	0.747985	2.41728	3.08982	3.1602	2.5277
LOC_Os11g42510	MADS	2.54925	3.4022	2.03525	2.12807	2.49942	3.78004	2.06355	1.70478	2.52032
LOC_Os02g45780	TCP	3.19599	4.82529	1.71942	0.176004	2.18936	4.10888	2.70736	1.22646	2.51859
LOC_Os12g39400	C2H2	2.60531	3.79906	3.40645	1.75345	1.30569	2.5367	3.06848	1.56815	2.50541
LOC_Os01g36790	TALE	3.581	3.56778	1.55734	1.11539	3.18375	3.10369	2.26798	1.61738	2.49929
LOC_Os06g25010	C2H2	3.68287	4.10244	1.97143	2.513	2.35726	2.69795	1.64521	0.904398	2.48432
LOC_Os02g11760	MYB	2.22358	2.42977	2.34033	1.58607	2.84306	2.89625	3.27393	2.25767	2.48133
LOC_Os05g15770	C2H2	3.89326	4.46619	1.6703	2.26151	2.09452	2.41193	1.34165	1.69902	2.4798
LOC_Os05g33960	G2-like	3.17876	3.42928	1.70169	1.24745	2.88718	3.21274	2.70592	1.44069	2.47547
LOC_Os02g32140	ERF	2.98492	4.4475	1.58159	1.5258	1.97554	3.04659	2.23911	1.93239	2.46668
LOC_Os05g37190	C2H2	2.2281	3.10589	3.27629	2.97532	1.40055	0.915191	2.95086	2.78758	2.45497
LOC_Os12g08260	E2F/DP	2.071	2.4748	1.78398	1.93636	3.14565	2.80319	2.81025	2.57285	2.44976
LOC_Os11g05410	C3H	4.36483	4.19622	1.27451	0.406924	3.32085	3.7222	2.00873	0.268842	2.44539
LOC_Os01g63980	C2H2	2.81903	3.19411	2.24814	2.54767	1.97087	0.977622	2.86209	2.70865	2.41602
LOC_Os05g34830	NAC	3.03179	3.12575	2.06367	1.08772	2.85921	3.35328	2.48235	1.22706	2.40386
LOC_Os05g06380	Nin-like	2.32834	3.22068	3.00526	2.19166	0.94824	0.952325	3.67346	2.82613	2.39326
LOC_Os04g30490	B3	1.84938	2.89545	2.41143	1.19169	1.58116	3.78919	3.30237	2.07199	2.38658
LOC_Os07g48870	MYB	2.76738	3.63829	2.68117	1.52038	1.65176	2.04299	2.86701	1.862	2.37887
LOC_Os03g12890	MYB	2.36992	4.30913	1.72153	1.92461	1.28297	2.29105	2.50589	2.60255	2.37595
LOC_Os05g38290	HB-other	3.48522	2.55743	1.9072	0.930217	2.91576	2.80237	2.78397	1.61067	2.37411
LOC_Os07g14610	NAC	2.38105	2.6722	3.18598	3.40428	0.549743	0.931008	2.7705	2.97455	2.35866
LOC_Os01g52130	MADS	2.67622	2.0398	2.76129	3.24758	1.78401	0.817466	2.75911	2.74371	2.35365
LOC_Os03g06520	MADS	2.27837	2.34582	3.28237	2.98848	1.9695	1.16379	2.37187	2.36138	2.3452
LOC_Os08g04240	ERF	0.621559	3.63604	2.06243	3.23927	0.0166489	2.20678	3.22669	3.72462	2.34175
LOC_Os03g44150	ERF	2.62764	2.60823	2.17274	2.54133	2.06987	2.12029	2.1944	2.30586	2.33005
LOC_Os03g25790	G2-like	2.19189	2.73327	2.29605	2.2377	1.93304	2.59588	2.45292	2.08927	2.31625
LOC_Os02g17500	GRAS	2.18629	2.53377	2.08812	2.86429	1.80797	2.22497	2.20543	2.49527	2.30076
LOC_Os03g15890	NF-YA	2.22134	2.49166	2.3409	2.83979	1.83238	2.32122	1.97183	2.33148	2.29383
LOC_Os07g36544	MYB	1.94547	3.67863	1.02034	1.39701	2.36649	4.19097	1.61992	2.09506	2.28924
LOC_Os01g43740	bHLH	1.08555	1.00118	3.29451	3.0002	0.781375	1.82803	4.11119	3.0216	2.26545
LOC_Os05g51670	FAR1	3.74009	3.82569	0.625109	0.586184	2.98084	3.90698	1.39089	1.05309	2.26361
LOC_Os04g52450	ERF	2.80801	3.23054	1.97907	2.30925	2.09503	2.2097	1.76239	1.67272	2.25834
LOC_Os03g56010	bZIP	0.510766	1.59891	3.37641	2.32279	0.386467	2.1468	4.42035	3.28606	2.25607
LOC_Os03g21060	NAC	2.88051	3.28973	1.9209	1.7631	2.08035	2.36206	2.20564	1.46088	2.2454
LOC_Os05g45350	NAC	2.47231	3.66703	1.58522	2.45828	0.907017	2.27735	2.0028	2.52038	2.2363
LOC_Os11g29870	WRKY	1.77424	3.31781	1.83215	1.89682	1.4107	2.63005	2.50704	2.50518	2.23425
LOC_Os11g05640	bZIP	2.1908	2.43534	1.7207	2.60719	1.31186	1.82805	2.47841	3.25438	2.22834
LOC_Os09g39940	C2H2	2.28744	2.16216	1.87696	2.02333	2.07756	1.98988	2.50381	2.87715	2.22479
LOC_Os01g16170	ERF	2.60813	3.24841	2.05677	2.75758	1.77853	2.1105	1.4292	1.79455	2.22296
LOC_Os09g06464	CO-like	1.09774	2.20629	2.52791	4.84708	0.176447	1.80345	1.818	3.30501	2.22274
LOC_Os03g55050	GRAS	1.07793	1.38045	2.1005	2.92262	0.586614	2.17662	3.15045	4.28806	2.2104
LOC_Os09g31478	FAR1	3.41414	4.2572	1.05676	1.20083	2.33475	2.98416	1.46967	0.922061	2.20495
LOC_Os08g36860	G2-like	3.32228	2.41558	2.40142	1.67144	2.57212	1.27525	2.04916	1.91499	2.20278
LOC_Os10g25030	HSF	2.71178	2.0899	2.02199	2.13207	2.43537	1.86635	2.34817	1.92094	2.19082
LOC_Os01g62190	C2H2	4.04987	5.27628	0.898586	0.397376	1.52338	3.9473	1.09638	0.313223	2.1878
LOC_Os06g21380	HSF	2.42483	2.6093	1.87305	1.94504	2.00605	2.18585	2.23471	2.20046	2.18491
LOC_Os04g10530	C3H	0.585771	2.09776	2.21442	3.76957	1.08369	1.38426	2.6235	3.39522	2.14427
LOC_Os06g36320	NAC	1.70942	0.650958	2.373	3.1481	1.31652	-0.0846475	3.63423	4.40365	2.1439
LOC_Os08g43120	MYB	3.1957	4.4976	0.809598	1.11599	2.35744	1.667	1.38397	2.10485	2.14152
LOC_Os03g15960	NF-YB	2.76523	3.25046	1.2044	2.17721	2.1419	2.73518	0.950257	1.83477	2.13243
LOC_Os09g25770	GRAS	3.34087	3.23708	1.22465	1.04896	2.75839	2.51331	1.62158	1.31408	2.13237
LOC_Os03g10090	ERF	0.374247	0.024126	3.84604	4.45801	0.354398	-0.117126	3.6264	4.3523	2.1148
LOC_Os10g38090	NAC	3.19919	2.06758	2.03944	2.98143	1.1862	0.520855	2.13299	2.77251	2.11252
LOC_Os03g37490	ERF	2.61165	2.52293	1.23521	0.945759	2.36232	2.88955	2.19199	2.10533	2.10809
LOC_Os03g43720	ERF	3.24143	3.49064	1.66074	2.18777	1.58103	1.9889	1.32011	1.37003	2.10508
LOC_Os07g41460	ERF	0.40377	0.876224	4.25719	1.96321	0.0630308	2.85712	4.36745	2.02404	2.10151
LOC_Os07g37210	MYB	3.16988	2.77777	2.07496	0.291304	2.24821	3.16161	2.15863	0.769721	2.08151
LOC_Os11g24060	MADS	3.57338	3.24294	1.74486	1.39071	3.10298	1.73899	1.38896	0.467742	2.08132
LOC_Os04g55740	NAC	0.0610967	0.675653	2.72704	4.04275	0.375848	1.45911	2.6828	4.60268	2.07837
LOC_Os11g47610	C2H2	2.86225	3.68965	-0.448836	-0.248905	2.98509	4.29863	2.07343	1.3705	2.07273
LOC_Os01g03730	TCP	2.50877	1.68218	2.13481	2.10681	1.7314	0.717944	3.06954	2.5205	2.05899
LOC_Os06g35960	HSF	3.75745	3.58127	0.727829	-0.0655111	3.19555	3.31812	1.47058	0.467243	2.05657
LOC_Os08g38990	WRKY	1.73077	1.11548	2.66296	2.40222	1.24974	0.43085	3.50078	3.34872	2.05519
LOC_Os01g59100	GRAS	2.05008	2.42856	1.66052	1.84466	2.058	1.83706	2.34775	2.09452	2.04014
LOC_Os10g25010	HB-other	2.43905	2.35215	1.43128	2.20618	2.0974	1.90806	1.66844	2.18113	2.03546
LOC_Os07g41650	NAC	0.836372	1.82281	2.65635	3.68235	0.344639	0.0652464	2.94926	3.91267	2.03371
LOC_Os06g09560	C2H2	2.2845	2.60782	1.87599	0.455542	2.25216	2.93306	2.54903	1.30211	2.03253
LOC_Os06g45890	G2-like	0.738222	2.00374	2.98375	2.95652	0.620046	0.981851	3.01862	2.94454	2.03091
LOC_Os01g46970	bZIP	3.4511	2.7557	1.39434	0.414956	2.77986	2.61786	2.08406	0.74227	2.03002
LOC_Os01g66120	NAC	2.45466	2.78741	1.79808	1.32853	1.91777	2.3454	2.05831	1.5364	2.02832
LOC_Os10g20470	B3	2.69036	2.84493	1.64557	1.25744	1.96134	2.22374	2.35353	1.22904	2.02574
LOC_Os12g43720	bHLH	2.83307	3.0526	1.25129	2.28784	1.90467	2.8573	0.685547	1.31081	2.02289
LOC_Os02g40530	MYB	1.01934	0.881221	3.15092	2.85291	1.13284	0.262696	3.37727	3.38999	2.0084
LOC_Os01g52470	NAC	0.770118	1.0265	2.36152	1.55853	0.334698	3.96237	3.53538	2.45666	2.00072
LOC_Os06g46920	GeBP	3.64432	3.09479	1.49724	0.529331	2.34433	2.18172	2.46794	0.226926	1.99833
LOC_Os08g30210	NAC	1.94582	2.33689	1.5946	2.39814	1.18111	2.02611	2.0859	2.41785	1.9983
LOC_Os06g18140	bHLH	1.0278	1.47259	1.714	2.67494	0.376626	1.878	2.85964	3.97304	1.99708
LOC_Os10g28340	HSF	2.36112	2.1873	1.44388	0.909731	2.14752	2.74104	2.26999	1.79181	1.98155
LOC_Os05g47670	bHLH	1.33935	2.16574	2.26788	2.14974	1.20232	1.86809	2.54706	2.30966	1.98123
LOC_Os01g02390	HD-ZIP	2.3052	2.74069	1.68014	2.2533	1.12862	1.64108	1.82599	2.21205	1.97338
LOC_Os03g04900	MYB	0.993514	0.444433	3.2794	1.76572	1.70007	0.667038	4.11111	2.79985	1.97014
LOC_Os04g53930	G2-like	0.535312	2.00513	2.9581	2.427	0.499751	1.14182	3.17127	2.91422	1.95658
LOC_Os02g51750	MYB	2.63002	2.59503	0.953836	2.04065	2.09925	1.92222	1.40007	1.95047	1.94894
LOC_Os07g07240	MYB	1.7416	2.36102	2.17456	2.4369	0.973036	1.65088	1.88294	2.30569	1.94083
LOC_Os09g28354	HSF	1.51317	1.30353	1.7225	2.0524	1.71276	0.797033	2.83565	3.51552	1.93157
LOC_Os07g46700	C3H	1.776	1.80816	1.76184	1.73147	1.82637	1.74348	2.32727	2.45649	1.92889
LOC_Os04g51610	GRAS	2.02053	0.866185	2.16672	2.06553	1.93616	0.764838	2.93731	2.58668	1.91799
LOC_Os05g46000	bHLH	0.705388	0.208524	2.19311	3.12621	0.938122	0.348631	3.26995	4.54456	1.91681
LOC_Os01g64730	bZIP	2.0564	2.69774	1.96514	1.63309	1.01731	1.7675	2.16154	1.86749	1.89578
LOC_Os05g46040	HSF	2.01308	1.85437	1.58287	1.19821	2.36827	2.45575	2.0516	1.59399	1.88977
LOC_Os07g09420	NAC	3.02044	3.34314	0.582421	-0.188461	2.91679	3.55614	1.40582	0.462638	1.88737
LOC_Os05g50380	ERF	1.59112	1.64253	1.01455	1.43181	1.60571	2.48488	2.40705	2.90066	1.88479
LOC_Os12g42910	NF-YC	2.49856	3.06819	0.450893	0.35533	2.19068	3.12448	1.92278	1.40504	1.87699
LOC_Os01g71830	FAR1	1.20535	1.82222	2.28891	2.68687	1.21156	1.47984	2.40192	1.91551	1.87652
LOC_Os06g07040	ARF	2.54402	1.57607	1.79215	1.78537	1.38708	0.0266084	3.20755	2.66164	1.87256
LOC_Os06g06560	FAR1	1.66361	1.33442	1.89381	2.35655	1.43737	1.39567	2.38896	2.48549	1.86948
LOC_Os01g02020	NF-YB	2.36687	2.32556	1.23647	1.53613	2.09433	2.00941	1.69654	1.63042	1.86197
LOC_Os01g13280	MYB	3.04068	2.86311	1.53028	1.79148	1.59618	1.93543	0.868121	1.26932	1.86183
LOC_Os04g23580	Dof	2.13637	2.18167	1.8036	2.0321	1.05345	0.791322	2.54388	2.31936	1.85772
LOC_Os03g16334	C2H2	1.53103	1.7892	1.61614	0.835299	1.78459	2.67849	2.53772	1.91049	1.83537
LOC_Os02g42940	YABBY	2.44006	2.97895	0.914532	1.50848	1.79495	2.52617	1.07302	1.43157	1.83347
LOC_Os02g09810	NAC	2.76543	3.62082	1.07581	-0.0307012	2.29951	2.9405	1.49653	0.437805	1.82571
LOC_Os01g59740	FAR1	3.04614	3.81449	1.05547	0.825309	1.87901	2.73929	0.721398	0.486447	1.82094
LOC_Os03g27980	ERF	2.21337	2.92272	0.548361	-0.212754	2.0686	3.90042	2.03938	1.06777	1.81848
LOC_Os02g36490	MYB	2.05698	2.36647	1.62322	1.57065	1.75967	1.98386	1.64547	1.52316	1.81619
LOC_Os11g06130	ERF	2.98549	2.52074	1.28957	0.800948	2.1049	2.20065	1.65853	0.963349	1.81552
LOC_Os09g30458	DBB	0.521079	0.846852	1.98571	3.41749	1.20792	1.05253	2.03728	3.45115	1.815
LOC_Os07g14600	NAC	3.1136	2.3252	-0.892629	-2.24054	3.50298	4.66193	1.56841	2.42026	1.8074
LOC_Os01g52260	HRT-like	2.978	5.42562	1.52243	-0.373602	1.72764	3.34659	0.791888	-0.963558	1.80688
LOC_Os01g06640	bHLH	2.33593	1.76997	0.883574	1.50308	2.43481	2.02688	1.56077	1.82274	1.79222
LOC_Os02g36510	EIL	0.642694	0.776519	2.13091	1.60116	1.47768	1.43807	2.79068	3.47965	1.79217
LOC_Os03g04770	BES1	2.80472	3.21885	0.743817	0.0710192	1.83288	2.70707	2.11072	0.767688	1.7821
LOC_Os06g10880	bZIP	1.4758	0.847965	2.2482	1.66043	1.80011	1.24584	2.5136	2.40174	1.77421
LOC_Os02g55890	B3	2.99667	3.40788	0.566642	1.09885	1.96274	2.0385	0.920823	1.13986	1.76649
LOC_Os07g48450	NAC	2.31461	3.02904	2.36389	2.31278	-0.0493835	-0.0927266	2.32101	1.92425	1.76543
LOC_Os02g08490	ARF	1.86832	2.5362	1.03857	1.0536	1.50821	2.84954	1.35855	1.89698	1.76375
LOC_Os09g27950	ERF	2.69487	1.9522	0.958081	0.505048	1.79955	1.69124	2.74597	1.63205	1.74738
LOC_Os10g38870	SBP	1.71773	2.92643	0.951325	0.730604	1.54195	3.17909	1.5134	1.33018	1.73634
LOC_Os08g09690	NF-YA	1.80282	2.01475	1.59701	1.93324	1.64987	1.77056	1.34735	1.75545	1.73388
LOC_Os01g08810	NAC	1.55561	2.36221	0.636308	2.00004	1.58665	2.20378	1.02837	2.49012	1.73289
LOC_Os02g39930	FAR1	1.44306	2.08797	1.69152	2.4715	0.606877	1.34772	1.89521	2.20807	1.71899
LOC_Os02g30100	G2-like	2.02683	2.4406	1.67247	0.731541	1.83069	2.24227	2.48397	0.291368	1.71497
LOC_Os05g35140	DBB	0.0711874	-0.19515	3.70674	3.6634	1.07601	0.350234	2.54577	2.47502	1.71165
LOC_Os02g53160	GeBP	1.61534	2.96218	1.07838	0.907638	1.97472	2.29182	1.48282	1.36095	1.70923
LOC_Os03g49350	NF-YA	1.63035	1.53739	1.84388	2.0026	1.46765	1.17652	1.95301	2.02882	1.70503
LOC_Os07g16970	MADS	2.31554	2.17285	0.846937	1.79332	1.74616	1.62164	1.21054	1.81685	1.69048
LOC_Os02g09830	bZIP	3.62181	3.38527	1.32449	-0.286595	3.20563	2.73175	0.603638	-1.0802	1.68823
LOC_Os01g58380	MYB	2.31784	2.27446	1.30399	1.62002	1.86283	1.54952	1.34247	1.19447	1.6832
LOC_Os01g09640	MYB	2.49712	2.49885	1.80529	0.723138	2.13122	1.83679	1.59364	0.302292	1.67354
LOC_Os02g27360	C2H2	3.21541	2.82922	0.88131	0.660723	2.00048	1.88834	1.18822	0.716085	1.67247
LOC_Os10g33810	MYB	2.58523	3.18438	0.935101	-0.44153	3.03101	3.90692	0.540982	-0.378121	1.6705
LOC_Os01g63230	MADS	2.00747	1.56558	1.24945	1.46591	1.76145	1.96073	1.67806	1.65352	1.66777
LOC_Os01g71310	bHLH	1.73432	1.87412	2.29749	1.54098	0.936532	0.867368	2.32428	1.73819	1.66416
LOC_Os06g14030	bZIP	1.67636	3.32838	0.420978	0.786276	1.62288	3.3735	0.991608	1.07989	1.65998
LOC_Os08g39150	C2H2	1.79074	1.82823	1.55325	1.9905	1.51282	1.58709	1.2701	1.68018	1.65161
LOC_Os03g07480	HD-ZIP	1.21002	1.14068	2.08597	2.09885	1.03497	0.253715	2.67362	2.70017	1.64975
LOC_Os01g56010	B3	1.23977	0.15774	1.756	2.39889	1.3646	0.419614	2.69243	3.15253	1.6477
LOC_Os01g07870	HSF	0.247141	0.522467	2.19802	1.94675	1.41943	1.86519	2.78143	2.15199	1.64155
LOC_Os08g23290	ERF	1.77217	2.16187	1.70282	1.50571	1.26544	0.173523	2.27067	2.21107	1.63291
LOC_Os11g04104	LBD	2.74814	2.77338	0.740937	0.434846	1.76924	2.28197	1.36066	0.932934	1.63026
LOC_Os05g10620	NAC	3.12275	2.22525	0.955583	-0.637984	2.42823	3.3767	1.6308	-0.115299	1.62325
LOC_Os03g60080	NAC	2.5859	2.38495	1.65707	-0.224332	1.98778	2.2321	2.1377	0.169237	1.6163
LOC_Os04g52500	AP2	1.74946	1.88249	1.11069	1.44483	1.55471	2.08866	1.65675	1.43858	1.61577
LOC_Os02g09250	E2F/DP	2.14915	2.91454	0.725343	2.03902	1.58002	2.39171	-0.0294926	1.14944	1.61497
LOC_Os11g05400	C3H	1.71641	2.58265	1.67986	1.19455	1.56256	2.39249	1.3164	0.396775	1.60521
LOC_Os11g41870	ERF	0.688809	1.80647	1.75055	1.6563	1.27246	1.97321	1.72327	1.94423	1.60191
LOC_Os08g34360	ERF	-0.755193	0.143771	3.39895	3.36474	-0.65004	0.116706	3.83661	3.35445	1.60125
LOC_Os04g42950	MYB	0.534613	0.398764	2.6426	2.60284	0.26823	0.0135146	3.17057	3.10516	1.59204
LOC_Os07g13810	GRAS	1.17089	1.10239	1.76767	2.16198	1.74762	1.34923	1.73385	1.68993	1.59044
LOC_Os03g60260	MYB	2.5043	2.60041	0.311683	0.722644	2.14976	2.28174	1.18167	0.96691	1.58989
LOC_Os02g32520	ARF	3.58438	3.14289	0.221558	-0.229603	2.6072	2.4903	0.965029	-0.0671477	1.58932
LOC_Os03g25490	bHLH	1.543	4.34206	-0.263863	-0.540092	1.77688	5.0118	0.1994	0.631416	1.58758
LOC_Os06g29844	B3	0.991615	-0.00687924	2.3094	3.21095	0.36388	-0.63568	2.75175	3.69965	1.58559
LOC_Os03g08900	ERF	3.59499	4.05549	-0.177647	-0.0496243	2.62173	2.41991	0.258287	-0.0597612	1.58292
LOC_Os02g43820	ERF	3.11231	1.96246	1.6089	-0.360676	2.16448	1.94521	2.12299	0.0599657	1.57695
LOC_Os08g31140	MADS	1.07008	1.18315	1.62396	2.03975	0.858411	0.438633	2.75491	2.38321	1.54401
LOC_Os01g46080	B3	2.00382	2.78494	0.668737	0.545773	1.58682	2.24481	1.36623	1.08844	1.5362
LOC_Os08g06190	CPP	1.72036	2.94251	0.216621	-0.774987	2.71022	4.68134	1.22135	-0.456933	1.53256
LOC_Os07g14150	GeBP	1.93303	3.48708	0.705947	-0.0385233	1.73775	2.1438	1.29488	0.9946	1.53232
LOC_Os10g40490	C2H2	2.69865	3.06604	0.168418	0.440842	1.77901	2.25029	0.816865	1.02155	1.53021
LOC_Os05g44770	NAC	0.23371	1.1925	2.41019	1.54287	0.873215	1.22937	2.64741	2.01738	1.51833
LOC_Os04g56110	CO-like	0.624518	0.998835	1.74933	1.98871	1.62317	0.897011	2.06041	1.98657	1.49107
LOC_Os03g41390	C2H2	2.09885	1.96998	0.754108	-0.270259	1.76452	3.27389	1.52313	0.722153	1.47955
LOC_Os01g74320	FAR1	0.888552	1.45928	1.94629	1.69721	0.405048	1.49485	2.01202	1.90124	1.47556
LOC_Os05g01580	ERF	1.29768	0.678757	1.55358	2.05832	0.463035	-0.174066	2.28236	3.50127	1.45762
LOC_Os05g07940	NAC	1.8195	2.243	0.433517	0.930492	1.80826	2.42131	1.01923	0.981583	1.45711
LOC_Os06g40060	Dof	1.9202	2.29782	1.00249	1.13625	1.50044	1.85508	1.00447	0.923235	1.455
LOC_Os06g45100	C2H2	0.624208	1.38811	1.57467	1.99119	1.01804	1.25055	1.76215	1.99861	1.45094
LOC_Os03g63390	MYB	0.497102	0.771675	2.24453	2.08524	0.682807	0.328075	2.52282	2.40764	1.44249
LOC_Os09g35800	FAR1	0.920869	1.08947	2.11595	1.91419	0.432451	0.863659	2.19613	1.97781	1.43882
LOC_Os12g44110	BBR-BPC	0.251434	-0.678129	2.2732	3.08964	1.22586	-0.398222	2.81551	2.92353	1.43785
LOC_Os02g53380	BES1	1.41033	1.77861	2.14655	1.7264	0.441501	0.0910679	1.81282	2.08819	1.43693
LOC_Os03g21030	NAC	2.02894	2.21849	1.66851	0.112631	1.7891	2.03692	1.53264	0.0789171	1.43327
LOC_Os05g01380	MYB	0.404571	1.30035	1.54665	2.33966	0.13234	0.449476	2.35957	2.76154	1.41177
LOC_Os01g71474	FAR1	-1.05366	-0.20978	2.38251	3.93448	-0.0124668	-0.0121713	2.54334	3.71912	1.41142
LOC_Os04g51040	WRKY	-0.0684413	0.640775	2.01132	3.2893	-0.395303	-0.0761516	2.26199	3.5696	1.40414
LOC_Os03g42830	ERF	1.64067	3.11388	-0.26396	0.887636	1.60157	3.10641	-0.0439819	1.16493	1.40089
LOC_Os05g50190	NAC	0.998041	1.229	1.7203	1.99801	1.03514	1.01146	1.58256	1.51983	1.38679
LOC_Os01g37590	C3H	0.0484586	-2.41034	2.77382	2.30081	0.396325	-1.16326	4.55857	4.28404	1.34855
LOC_Os05g42210	MYB	0.376254	0.311085	1.88933	1.59151	0.721655	0.343635	2.81077	2.71961	1.34548
LOC_Os03g55010	GRAS	0.814894	1.00426	1.65384	2.10358	0.0718743	0.562121	1.90246	2.32509	1.30477
LOC_Os09g32510	bHLH	-0.295066	0.759358	1.92043	1.91665	0.736899	1.04203	2.25103	2.03043	1.29522
LOC_Os08g32970	MYB	0.633011	1.10864	1.51462	1.85975	0.955008	0.633891	1.91334	1.73309	1.29392
LOC_Os03g39760	E2F/DP	-0.259873	1.67479	2.20842	2.65875	-0.95623	0.344425	1.84458	2.8311	1.29325
LOC_Os10g25170	ERF	1.79684	3.0293	-0.219082	0.065061	1.79744	3.08193	0.180217	0.548905	1.28508
LOC_Os08g39950	C3H	-0.106924	2.39803	2.44093	2.06666	-0.488268	-0.471679	2.3902	1.96323	1.27402
LOC_Os03g50870	bZIP	1.96625	1.6988	0.515003	0.393532	1.57076	1.80764	1.14012	1.04027	1.26655
LOC_Os01g72530	FAR1	2.72968	2.4849	-0.0758837	-1.05281	1.86483	2.3289	1.59573	0.210782	1.26077
LOC_Os06g27770	bHLH	1.85402	1.60095	0.00841443	1.37143	1.59705	1.54664	0.710806	1.3256	1.25186
LOC_Os03g20910	WOX	-0.202183	1.05783	2.23331	2.32256	0.430534	-0.0263133	1.91808	2.12576	1.23245
LOC_Os01g66250	bHLH	-0.313173	0.961111	1.83748	2.93282	-0.493153	-0.110244	2.00274	2.96581	1.22292
LOC_Os06g44260	FAR1	2.74206	2.19713	-0.183791	-1.08868	3.04352	2.27653	0.601912	0.0049937	1.19921
LOC_Os11g03910	MADS	1.0769	0.867196	1.84309	2.07327	0.143606	-0.358208	1.87554	1.94553	1.18337
LOC_Os07g12890	NF-YC	-0.638889	0.300021	1.92414	2.88198	-0.628018	-0.94264	2.56554	3.64916	1.13891
LOC_Os05g39540	NF-YC	0.324259	0.0563116	1.52716	2.28912	0.779679	0.129156	1.508	2.44706	1.13259
LOC_Os02g13300	B3	2.02568	1.70039	0.315605	-0.170718	1.98386	1.88412	0.862535	0.4147	1.12702
LOC_Os12g03899	LBD	2.03592	2.16524	-0.00928892	0.677128	1.62449	2.14138	0.0074668	0.012982	1.08192
LOC_Os01g09990	bHLH	0.518661	0.691059	2.35551	1.72736	-0.0444644	-0.275446	1.87153	1.69591	1.06752
LOC_Os06g36310	NAC	0.127128	-0.252429	2.53963	1.94306	-0.223674	-0.692028	2.47975	2.55869	1.06002
LOC_Os11g43320	WRKY	-0.979565	-0.257177	3.32155	1.6271	-1.00297	-0.0908344	3.57984	2.24594	1.05549
LOC_Os01g57510	bHLH	-0.0432836	0.849395	1.60925	2.04182	-0.263271	-0.212731	1.97693	2.38459	1.04284
LOC_Os04g10350	Dof	-0.240761	0.579696	1.67326	2.15738	-0.158772	-0.107213	2.35773	2.03274	1.03676
LOC_Os08g02700	ERF	1.71534	2.30191	-0.384945	-1.07236	1.507	3.03866	0.934537	0.162899	1.02538
LOC_Os09g39650	C2H2	-0.46811	-0.960539	1.53805	3.22695	-0.532488	-0.350147	2.34261	2.86948	0.958226
LOC_Os03g04920	HSF	1.6839	1.67959	-0.0394221	-0.184888	1.5035	1.50162	0.819357	0.500379	0.933005
LOC_Os03g56580	NAC	-0.330191	-0.78017	1.57901	2.54399	-0.23989	-0.650847	1.93688	3.34822	0.925874
LOC_Os04g38780	MADS	0.564694	0.492004	1.60459	2.05555	-0.0971999	-0.71289	1.5254	1.76548	0.899704
LOC_Os08g38130	CO-like	-0.402409	-0.29688	1.9858	2.54699	-0.375151	-0.988557	1.64108	2.43635	0.818402
LOC_Os01g54890	ERF	2.00033	1.76313	0.51505	-0.828621	1.62076	1.65564	0.480476	-0.968196	0.779821
LOC_Os01g27210	CAMTA	1.74686	2.0362	-0.0836083	-1.00623	1.95518	1.88936	0.37724	-1.00889	0.738265
LOC_Os07g48560	WOX	-0.661647	-0.202252	1.79514	1.6991	-0.163421	-0.810307	1.93348	2.11954	0.713705
LOC_Os02g17620	bHLH	2.17294	2.63081	0.433886	0.652865	1.90145	1.60696	-1.90394	-2.14141	0.669194
LOC_Os12g40780	B3	1.85849	1.6499	-0.435965	-0.318303	1.51402	1.54782	-0.426527	-0.0623922	0.665881
LOC_Os03g20550	WRKY	1.70735	1.63394	-0.0353778	-0.689296	1.51376	1.76312	-0.00189305	-0.723092	0.646065
LOC_Os04g42520	bHLH	-0.91964	-0.953561	1.75715	1.64408	-0.541667	-1.05782	1.86022	1.71226	0.437628
LOC_Os04g37490	HD-ZIP	2.59009	1.60679	-1.23751	-1.45478	2.15857	1.61802	-0.811391	-1.13093	0.417357
LOC_Os01g22249	NAC	-1.72486	-3.24221	-0.255446	0.979122	-2.57512	-4.34482	2.14341	4.41827	-0.575208
LOC_Os03g24930	WRKY	-1.51601	-2.50354	0.910085	0.795445	-1.7932	-2.82896	0.780313	0.718531	-0.679667
LOC_Os01g01660	bHLH	0.294452	2.26666	-2.10814	-3.16437	0.54996	0.295314	-2.15235	-3.17012	-0.898575
LOC_Os02g18430	NAC	0.519303	0.201515	-1.772	-2.18208	-0.179503	-0.471218	-1.61084	-1.82351	-0.914792
LOC_Os10g41130	ERF	0.0729443	0.38465	-1.72624	-2.19583	-0.0328229	-0.232703	-1.66044	-2.01616	-0.925824
LOC_Os06g02390	C2H2	0.49586	1.23748	-2.09931	-2.79137	-0.318433	-0.209086	-2.21005	-1.60916	-0.93801
LOC_Os03g47730	TALE	-1.84678	-1.68237	-0.300863	-0.77876	-1.96105	-1.59751	0.617286	-0.104347	-0.956798
LOC_Os11g24340	C3H	0.496213	0.516689	-2.04607	-1.79354	-0.315844	-0.148106	-2.61347	-1.89854	-0.975334
LOC_Os04g29000	ERF	1.20257	0.731323	-1.64296	-2.09044	-0.252989	-1.32976	-1.89536	-2.80196	-1.00995
LOC_Os08g20730	NAC	-0.242393	0.137334	-1.7455	-2.27492	-0.0124476	0.166704	-2.10092	-2.01776	-1.01124
LOC_Os10g42960	HD-ZIP	1.43955	0.20411	-2.81711	-3.18186	1.6306	-0.423794	-2.26304	-2.92976	-1.04266
LOC_Os06g03580	G2-like	-2.10614	-1.9656	-0.120382	-1.68483	-1.60519	-1.6885	0.429447	0.0834227	-1.08222
LOC_Os08g43270	ERF	-0.37011	-0.803335	-1.68562	-2.32093	0.32121	-0.293387	-1.55406	-1.96094	-1.0834
LOC_Os09g27510	MYB	-0.0787589	-0.176597	-1.54662	-2.46699	-0.16767	-0.61613	-1.58837	-2.23687	-1.10975
LOC_Os07g44090	MYB	-0.220956	-0.165916	-1.61268	-2.86936	-0.151618	-0.298941	-1.58455	-2.10215	-1.12577
LOC_Os10g40460	Trihelix	0.653472	0.661037	-2.34605	-2.64993	0.0477445	-0.148271	-2.74522	-2.56454	-1.13647
LOC_Os02g54640	B3	-2.1169	-3.08967	0.240529	0.54577	-1.84945	-3.0657	-0.212947	0.363625	-1.14809
LOC_Os02g38120	MYB	-0.130921	-1.0313	-1.93575	-2.36725	0.240163	-0.694062	-1.752	-1.54053	-1.15146
LOC_Os03g31480	bHLH	0.272293	-0.255126	-2.17127	-2.60394	-0.11365	-0.427304	-1.74798	-2.31733	-1.17054
LOC_Os05g09280	SBP	-2.89479	-2.37808	1.04874	-1.19376	-2.36696	-2.91914	2.09568	-0.764332	-1.17158
LOC_Os05g25540	WRKY	-0.477316	-0.739619	-1.54464	-2.54065	-0.0402463	-0.507633	-1.72329	-1.83928	-1.17659
LOC_Os01g43230	MYB	-2.13308	-1.82606	-0.688851	-0.70667	-2.027	-2.43981	0.0360268	0.351839	-1.1792
LOC_Os10g18099	WRKY	-0.0958489	0.181811	-1.96164	-3.28597	0.16028	-0.344299	-1.56053	-2.65487	-1.19513
LOC_Os03g04530	NAC	-2.12378	-2.11786	-0.386091	-0.58744	-2.46911	-2.63603	0.267474	0.426289	-1.20332
LOC_Os01g22980	MYB	-2.17754	-2.92793	-0.203928	-0.692695	-1.52345	-2.1279	0.096165	-0.209932	-1.2209
LOC_Os01g57340	ARF	0.87143	0.577555	-1.7674	-2.29843	-1.25361	-1.75805	-1.85533	-2.34548	-1.22866
LOC_Os08g41880	GRAS	-0.0323414	-0.679729	-1.73637	-2.36362	0.130823	-1.38594	-1.58036	-2.24991	-1.23718
LOC_Os01g58760	bZIP	-1.63444	-2.33452	-0.198388	-0.658907	-1.51024	-2.24775	-0.247287	-1.12099	-1.24407
LOC_Os10g40740	bHLH	-2.33263	-2.39312	0.281983	0.20615	-2.0766	-2.55901	-0.555725	-0.621994	-1.25637
LOC_Os04g27070	GRAS	0.318291	0.542718	-1.81669	-2.43459	0.0717619	0.0617602	-2.96979	-3.91595	-1.26781
LOC_Os08g33100	NF-YC	-2.17265	-2.00314	-0.315362	-0.509442	-2.14718	-1.85615	-0.400768	-0.806921	-1.27645
LOC_Os04g46650	C2H2	-0.268465	-0.581614	-1.52219	-2.61229	0.0311381	-0.775274	-1.89196	-2.68667	-1.28841
LOC_Os01g15320	HSF	-1.02305	-0.802894	-1.77697	-2.16001	-0.627933	-0.595576	-1.70364	-1.77404	-1.30801
LOC_Os10g18170	HSF	-0.515136	-0.758549	-2.11649	-2.87864	0.0301508	-0.099233	-1.90693	-2.22754	-1.30905
LOC_Os08g05520	MYB	-0.386442	0.0148342	-1.64644	-1.65017	-0.603361	-0.768619	-2.47284	-3.04506	-1.31976
LOC_Os01g15540	MYB	-0.497	-1.03193	-1.53091	-2.59361	0.0214602	-0.839324	-1.84672	-2.30358	-1.3277
LOC_Os10g02100	G2-like	-0.695609	-0.308337	-1.67826	-2.14492	-1.2948	-0.504099	-1.61967	-2.37862	-1.32804
LOC_Os02g28200	MYB	-1.72095	-2.79825	-0.0330505	-1.52119	-2.07444	-3.14964	0.213548	0.459148	-1.3281
LOC_Os10g27980	MYB	-0.177473	-0.28299	-2.39308	-2.44807	-0.285043	-0.389788	-1.97166	-2.83287	-1.34762
LOC_Os05g40960	G2-like	-2.05782	-1.64454	0.819929	-0.60415	-1.87388	-2.60595	-0.109523	-2.71265	-1.34857
LOC_Os10g40480	Trihelix	1.35818	0.902801	-1.77897	-3.41551	0.974769	-0.665275	-2.8996	-5.34901	-1.35908
LOC_Os02g35180	ARR-B	-2.17762	-2.40326	-0.424172	-1.51197	-1.81699	-2.0017	0.202924	-0.750028	-1.36035
LOC_Os11g04720	ARR-B	-1.85157	-2.3865	-0.00800817	-1.23823	-2.12291	-2.78787	0.259985	-0.80762	-1.36784
LOC_Os03g01260	bHLH	-0.212876	-0.0558292	-2.34531	-3.56806	-0.505332	-0.204718	-1.57917	-2.49968	-1.37137
LOC_Os05g11990	CAMTA	-1.08177	-0.255515	-1.67558	-2.51225	-0.422236	-0.584301	-1.97731	-2.54503	-1.38175
LOC_Os01g16450	NAC	-0.83834	-0.674474	-1.75296	-2.69988	-0.205849	-0.577865	-1.85992	-2.46875	-1.38475
LOC_Os03g06050	bHLH	0.0964227	-0.334404	-2.37682	-2.38123	0.132588	-0.419096	-2.44441	-3.36325	-1.38627
LOC_Os01g70410	bHLH	-0.251946	-0.476303	-1.54916	-2.83883	0.116068	-1.00561	-2.03209	-3.0571	-1.38687
LOC_Os01g07420	CAMTA	-0.712292	-0.96505	-2.19131	-2.92014	-0.272218	-0.755261	-1.57542	-1.71491	-1.38832
LOC_Os04g28870	HB-other	-0.0321075	-0.772905	-2.5708	-1.75947	0.144603	-2.00911	-2.07876	-2.14689	-1.40318
LOC_Os03g45920	NAC	-0.680197	-0.751948	-1.96441	-2.69933	0.126732	-0.266152	-2.22615	-2.82095	-1.4103
LOC_Os07g07790	ERF	0.224929	-0.0129663	-2.13024	-2.51258	-0.960506	-0.510005	-2.37696	-3.21334	-1.43646
LOC_Os02g39380	FAR1	-0.168877	0.36647	-1.75058	-2.56764	-1.77094	-1.33974	-1.97196	-2.38846	-1.44897
LOC_Os06g05090	C2H2	-1.6166	-1.69224	-0.699152	-2.09497	-1.56089	-1.57424	-0.714964	-1.70908	-1.45777
LOC_Os03g53690	LBD	-1.8535	-1.84323	-0.729576	-1.67155	-1.59943	-1.70265	-0.849633	-1.48086	-1.4663
LOC_Os04g54900	bHLH	-0.351772	-1.42136	-1.57097	-2.64918	-0.326764	-0.782039	-1.86055	-2.84389	-1.47582
LOC_Os02g05060	bHLH	-0.429728	-0.689444	-1.85754	-2.96097	0.0537621	-0.24862	-2.26518	-3.45172	-1.48118
LOC_Os06g10350	MYB	-3.0284	-2.86297	-0.426489	-0.788232	-3.53378	-2.8064	0.935083	0.632588	-1.48483
LOC_Os04g33600	GRAS	-1.5219	-1.54685	-0.980366	-2.11793	-1.55536	-1.68148	-0.324862	-2.2201	-1.49361
LOC_Os01g46950	bZIP	-0.390103	-0.918855	-1.6597	-3.54727	0.302832	-0.467033	-1.53079	-3.84328	-1.50678
LOC_Os08g40420	SBP	-0.457176	-0.146066	-1.91714	-2.48258	-0.378652	-0.310158	-3.23719	-3.12871	-1.50721
LOC_Os10g35950	ARF	-3.20941	-2.03556	-1.32053	-0.325737	-2.65947	-2.23131	-0.572921	0.287098	-1.50848
LOC_Os04g25380	GRAS	0.109909	0.816096	-1.73079	-3.95462	-1.08211	-0.38447	-2.03704	-3.87874	-1.51772
LOC_Os02g03120	WRKY	-2.38007	-1.53929	-1.0617	-1.32038	-2.37508	-1.84306	-0.53222	-1.11286	-1.52058
LOC_Os08g43654	ERF	-1.01323	-0.109561	-1.64155	-3.23323	-0.633087	-0.493816	-2.08296	-2.98122	-1.52358
LOC_Os04g15840	bHLH	0.241485	-0.0196933	-1.80577	-4.43302	1.34762	0.799699	-2.21489	-6.20697	-1.53644
LOC_Os10g34230	bHLH	-1.99989	-2.61534	-0.30659	-1.12239	-2.0721	-1.97651	-0.589511	-1.75709	-1.55493
LOC_Os11g39490	GRAS	-0.511047	-0.807611	-1.91711	-3.71183	-0.141833	-0.104322	-2.77685	-2.67184	-1.58031
LOC_Os04g51510	ERF	-0.115164	-0.0900187	-2.45205	-3.7669	-0.23561	-0.43545	-1.8894	-3.72348	-1.58851
LOC_Os01g18970	MYB	0.221349	0.144136	-2.18637	-3.99894	-0.246675	-0.602373	-2.23923	-3.84976	-1.59473
LOC_Os04g46910	bHLH	-0.0879464	-0.0702204	-2.35969	-3.247	-0.49774	-0.196099	-2.59856	-3.70646	-1.59546
LOC_Os07g01620	NAC	-0.912358	-0.850361	-2.25397	-2.58395	-0.474873	-0.112444	-2.73521	-2.87023	-1.59917
LOC_Os06g29790	NAC	-1.72081	-2.1158	-0.411392	-1.64364	-1.87212	-2.11671	-1.02035	-1.90207	-1.60036
LOC_Os09g25490	LBD	-0.687404	-0.662802	-1.62022	-2.69803	-0.786253	-0.834932	-2.0697	-3.46657	-1.60324
LOC_Os05g04450	NAC	-0.657551	-0.916683	-1.97397	-3.92629	-0.251972	-0.543679	-1.66025	-2.90866	-1.60488
LOC_Os01g11160	G2-like	-2.23442	-2.4797	-0.280329	-0.641996	-1.99139	-3.11618	-0.865307	-1.28194	-1.61141
LOC_Os04g16970	C2H2	-0.991168	-0.938297	-2.75125	-2.6254	-0.435146	-0.340147	-2.47008	-2.43029	-1.62272
LOC_Os04g38910	ERF	-1.5164	-1.22704	-1.69116	-2.44259	-0.802328	-1.13508	-1.52295	-2.67899	-1.62707
LOC_Os04g39610	FAR1	-1.65863	-1.10027	-1.67689	-2.43495	-1.10145	-1.10327	-1.72381	-2.27349	-1.6341
LOC_Os03g25330	MYB	-0.831562	-0.674097	-2.49082	-3.29049	0.176961	-0.591934	-1.98773	-3.45772	-1.64342
LOC_Os01g22640	B3	-1.08698	-0.524464	-2.44989	-3.4075	-0.398122	-0.184195	-2.29101	-2.86702	-1.65115
LOC_Os03g02190	Trihelix	-1.48412	-1.131	-1.64585	-2.92627	-0.956898	-0.707958	-1.74143	-2.69604	-1.6612
LOC_Os07g01420	NAC	0.0152072	-0.199432	-3.2948	-4.04468	-0.328327	-0.854317	-2.03439	-2.64887	-1.6737
LOC_Os11g06880	C2H2	-0.932489	-0.880082	-1.79205	-3.19288	-0.573223	-0.87965	-1.80382	-3.39616	-1.68129
LOC_Os10g39020	HSF	-2.82767	-2.55047	-0.392909	-0.0563071	-2.79513	-4.02627	-0.251107	-0.57463	-1.68431
LOC_Os01g07770	NAC	-1.25727	-1.18235	-1.61965	-3.53077	-0.772788	-1.04775	-1.57043	-2.51285	-1.68673
LOC_Os01g60770	bHLH	-2.63411	-2.69858	0.414448	-2.01487	-2.60283	-2.56715	0.932799	-2.33717	-1.68843
LOC_Os11g37550	HB-other	0.156433	-0.246073	-3.36375	-4.06732	0.0658152	-0.298569	-2.49549	-3.27946	-1.69105
LOC_Os01g33080	C3H	-0.496301	-0.600922	-1.57818	-3.75984	-0.382965	-1.13979	-1.82641	-3.793	-1.69718
LOC_Os07g35860	C2H2	-0.0275906	0.46016	-3.25677	-4.42387	0.206692	-0.38561	-2.47538	-3.72726	-1.7037
LOC_Os05g33690	DBB	-1.20864	-1.0076	-1.54998	-2.89392	-1.17559	-1.13263	-1.60622	-3.09326	-1.70848
LOC_Os10g30330	bHLH	-0.170339	-0.174234	-2.28197	-3.26248	-0.114379	-0.282781	-3.00808	-4.3982	-1.71156
LOC_Os05g48900	HSF	-1.56578	-0.965065	-1.57095	-2.75386	-0.708894	-1.50691	-2.20291	-2.44678	-1.71514
LOC_Os02g14170	NAC	-1.01557	-0.801546	-2.10402	-3.29696	-0.671705	-0.7953	-2.01287	-3.16839	-1.73329
LOC_Os02g56130	bHLH	-2.3852	-1.71895	-0.945062	-2.02686	-2.54303	-1.65325	-0.876092	-1.91142	-1.75748
LOC_Os01g47780	HSF	-1.43702	-0.975061	-1.63854	-3.22134	-0.767902	-0.824252	-1.93216	-3.28268	-1.75987
LOC_Os09g06560	G2-like	-2.1614	-1.36247	-1.63101	-2.39187	-1.22514	-1.0667	-1.73117	-2.5281	-1.76223
LOC_Os03g09940	MADS	-1.13118	-0.495015	-2.48967	-3.61381	-0.714638	-0.633401	-1.55873	-3.55593	-1.77405
LOC_Os01g40870	NAC	-2.12572	-3.57924	-1.28718	-1.00494	-1.98744	-2.98519	-0.855405	-0.394162	-1.77741
LOC_Os02g53360	GRF	-0.924438	-0.877048	-1.88533	-3.99942	-0.486673	-0.728124	-2.21216	-3.10749	-1.77759
LOC_Os07g36630	LBD	-1.96896	-1.08584	-1.58438	-2.67023	-0.936945	-0.54584	-2.22629	-3.22028	-1.77985
LOC_Os06g01920	bHLH	0.0846968	-0.659178	-3.35124	-4.30552	-0.058621	-0.298658	-2.54226	-3.13821	-1.78362
LOC_Os08g32500	WRKY	-0.975919	-0.71933	-1.51006	-3.40063	-1.24541	-0.836915	-1.59128	-4.07316	-1.79409
LOC_Os03g05530	GRAS	-1.76434	-2.02826	-0.961243	-2.62533	-2.34823	-2.70324	-0.533569	-1.43511	-1.79992
LOC_Os02g17880	MYB	-0.0878473	-0.73305	-3.14618	-3.68713	-0.29722	-1.16346	-2.26656	-3.04641	-1.80348
LOC_Os09g26760	WOX	-1.58621	-1.62818	-0.792848	-2.44113	-2.20572	-1.9125	-1.23946	-2.63196	-1.80475
LOC_Os04g26870	bHLH	-1.08238	-1.56236	-1.91877	-3.00043	-0.237256	-0.891137	-2.5055	-3.31765	-1.81444
LOC_Os05g50120	HB-other	-0.492145	-0.143215	-2.27642	-3.47547	-0.919484	-0.451936	-2.70338	-4.05969	-1.81522
LOC_Os10g26500	HD-ZIP	-0.867603	-0.74543	-1.90784	-3.09158	-0.732109	-0.686991	-2.39646	-4.11641	-1.81805
LOC_Os03g43650	WRKY	-2.35652	-1.08237	-1.87134	-2.13342	-1.7364	-1.58363	-1.58253	-2.20105	-1.81841
LOC_Os09g39070	BBR-BPC	-1.02981	-0.756326	-1.83211	-3.1856	-0.593766	-0.87516	-2.57968	-3.99601	-1.85606
LOC_Os03g25300	MYB	0.685797	0.8268	-2.11608	-4.15283	-0.861654	-0.76416	-2.5411	-6.00051	-1.86547
LOC_Os02g41780	NAC	-1.26408	-0.786094	-2.39332	-2.47006	-1.1472	-1.26957	-2.26334	-3.33486	-1.86607
LOC_Os04g37980	ERF	-2.32071	-3.22888	-0.69331	-0.547755	-2.17651	-3.80633	-1.08304	-1.24239	-1.88737
LOC_Os11g45130	B3	-1.20416	-1.02776	-1.71449	-2.45752	-1.76738	-2.07154	-2.2339	-2.65718	-1.89174
LOC_Os04g53710	C2H2	0.00140795	0.155988	-2.84212	-4.48352	-0.385006	-0.696917	-2.31486	-4.58495	-1.89375
LOC_Os02g25960	FAR1	-1.96804	-0.882082	-2.31031	-2.69351	-1.63044	-1.68811	-1.53489	-2.46572	-1.89664
LOC_Os10g40730	NF-YC	-1.99475	-1.33853	-1.92088	-2.9099	-1.3845	-0.995596	-1.66401	-2.97145	-1.89745
LOC_Os02g58720	NAC	-1.93248	-0.753709	-1.60013	-3.03618	-1.41778	-0.815354	-1.70427	-3.93467	-1.89932
LOC_Os03g64030	C2H2	-1.62425	-1.34548	-1.58305	-3.25414	-1.11596	-1.09249	-1.76649	-3.4431	-1.90312
LOC_Os01g45990	bZIP	-0.146561	-2.05234	-2.58037	-2.8277	-0.714109	-2.48575	-1.83808	-2.6089	-1.90673
LOC_Os10g40720	bHLH	-2.90427	-2.08962	-1.43731	-1.90214	-1.90372	-1.51709	-1.36285	-2.17701	-1.91175
LOC_Os02g54570	FAR1	-0.0530584	0.0311451	-2.84761	-4.97988	-0.241529	-0.0751602	-2.39708	-4.7786	-1.91772
LOC_Os01g59120	MADS	-0.899626	-1.53273	-1.81719	-3.6301	-0.713488	-1.59843	-1.5986	-3.613	-1.92539
LOC_Os04g57130	NAC	-1.02065	-0.274733	-2.76464	-4.17629	-0.455386	-0.0996906	-2.47142	-4.1894	-1.93153
LOC_Os06g17490	S1Fa-like	-1.18379	-1.59564	-1.87095	-3.06816	-0.937607	-1.7628	-1.88196	-3.17144	-1.93404
LOC_Os06g45140	bZIP	-2.267	-1.27514	-2.88309	-2.70237	-1.56488	-1.03016	-1.65768	-2.12802	-1.93854
LOC_Os04g48760	WRKY	-1.59239	-1.71023	-0.903753	-3.43562	-1.97716	-1.89033	-1.22317	-2.77796	-1.93883
LOC_Os05g48270	MADS	-1.3226	-0.875982	-2.14242	-3.17541	-0.9148	-1.00289	-2.82345	-3.31574	-1.94666
LOC_Os02g02120	FAR1	-2.68054	-3.51877	-1.18782	-2.54194	-2.14096	-3.57331	-0.523019	0.534478	-1.95399
LOC_Os11g48060	ERF	-0.0507015	-0.617	-2.13013	-5.16813	0.0356427	-0.605327	-2.32477	-4.84663	-1.96338
LOC_Os01g51840	FAR1	-0.9238	-0.795536	-1.98481	-3.76907	-0.429769	-0.801715	-2.66275	-4.35034	-1.96473
LOC_Os04g38220	ERF	-2.50011	-1.32148	-2.12344	-3.26342	-0.330078	-0.264514	-1.95158	-4.00684	-1.97018
LOC_Os05g11570	ERF	-1.18059	-1.85573	-1.73498	-2.79022	-1.54119	-2.1686	-1.68927	-2.88629	-1.98086
LOC_Os01g64640	B3	-1.97182	-2.27757	-0.611947	-3.31823	-2.23314	-1.80309	-0.777409	-2.87983	-1.98413
LOC_Os04g34270	C3H	-1.84596	-2.56786	-1.52177	-1.79714	-2.66407	-3.5731	-0.872017	-1.03663	-1.98482
LOC_Os07g30090	bHLH	0.14469	-0.108382	-4.0253	-5.01507	0.577174	-0.468243	-3.27729	-3.71053	-1.98537
LOC_Os01g49430	GATA	-1.20553	-0.762402	-3.04882	-3.49508	-0.568091	-0.948588	-3.59188	-2.26348	-1.98548
LOC_Os08g35160	C2H2	-3.22736	-2.75227	-1.0298	0.159258	-3.10158	-3.31241	-1.52993	-1.12835	-1.99031
LOC_Os02g44108	bHLH	-1.70115	-2.44109	-0.293656	-3.58717	-2.04179	-2.40304	0.0327127	-3.50327	-1.99231
LOC_Os09g30486	HSF	-1.11749	-1.12875	-1.7973	-3.73724	-1.06119	-1.44409	-1.83596	-3.89709	-2.00239
LOC_Os01g55320	MYB	-0.485658	-0.160437	-3.62522	-4.09522	-0.379654	-0.837779	-2.71675	-3.71935	-2.00251
LOC_Os10g35500	ERF	-0.730536	-0.904955	-3.0437	-4.19274	-0.971795	-1.49278	-1.8139	-2.89471	-2.00564
LOC_Os01g62490	ERF	0.18302	-0.820068	-1.54707	-5.69748	0.0236011	-0.634102	-1.56941	-5.98957	-2.00638
LOC_Os12g36890	LBD	-1.16729	-1.75417	-1.659	-3.53105	-1.12425	-1.74105	-1.66362	-3.41466	-2.00689
LOC_Os08g40170	MYB	-0.957353	-1.72077	-1.89513	-3.80272	-1.03966	-1.70135	-1.6213	-3.34876	-2.01088
LOC_Os12g40920	bZIP	-2.47513	-2.31258	-1.21203	-1.36291	-2.86628	-3.64223	-0.832287	-1.39043	-2.01173
LOC_Os01g47900	MYB	-1.7807	-1.94779	-0.972026	-1.66273	-2.76997	-3.77875	-1.03076	-2.16175	-2.01306
LOC_Os09g36900	LBD	-2.2254	-1.71877	-1.36602	-3.0667	-2.11373	-1.73692	-1.20877	-2.70273	-2.01738
LOC_Os03g09980	MADS	-0.458741	-1.22624	-3.54875	-5.63386	-0.407794	-0.375802	-2.12333	-2.42564	-2.02502
LOC_Os07g02200	HD-ZIP	-1.63476	-1.63007	-1.94563	-3.3383	-1.38803	-1.21158	-2.08968	-3.02916	-2.0334
LOC_Os02g50630	E2F/DP	-0.958615	-1.01801	-2.26794	-3.37028	-1.59096	-1.2092	-2.43512	-3.4554	-2.03819
LOC_Os01g19020	MYB	-0.574655	-1.60725	-1.74641	-4.58482	-0.226597	-1.1744	-2.22194	-4.3633	-2.06242
LOC_Os01g74110	NF-YC	-1.35275	-1.94828	-1.64487	-2.23222	-1.57828	-2.47806	-1.7607	-3.52348	-2.06483
LOC_Os01g71380	FAR1	0.558734	0.167401	-2.73543	-5.79752	-0.557074	-0.836873	-1.94907	-5.40007	-2.06874
LOC_Os02g15810	YABBY	-1.1032	-1.75726	-1.76446	-3.94141	-0.957576	-1.83807	-1.66168	-3.56845	-2.07402
LOC_Os02g48360	NF-YB	-1.59937	-1.15625	-2.01642	-3.61066	-1.48734	-1.17098	-1.99161	-3.62501	-2.08221
LOC_Os01g62480	ERF	-1.77055	-1.72438	-1.64687	-2.90845	-1.44483	-2.05703	-1.72701	-3.39775	-2.08461
LOC_Os03g39020	B3	-1.26706	-1.91533	-1.63698	-3.59653	-1.26121	-1.94356	-1.74022	-3.35823	-2.08989
LOC_Os01g16650	MYB	-1.26858	-1.97047	-1.66547	-3.52892	-1.35387	-1.99278	-1.71047	-3.37285	-2.10793
LOC_Os02g56370	WRKY	-1.07702	-0.403418	-1.74099	-1.6093	-3.12402	-4.16357	-2.00355	-2.83021	-2.11901
LOC_Os04g40050	FAR1	-1.85264	-1.65288	-1.51071	-3.48345	-1.9714	-2.35338	-1.41222	-2.76751	-2.12552
LOC_Os02g03210	CPP	-0.22364	0.214889	-3.19438	-4.20853	0.0871725	-0.605297	-4.19958	-5.10123	-2.15382
LOC_Os12g16210	WRKY	-1.33505	-2.10908	-1.59945	-3.83756	-1.12849	-1.96224	-1.5998	-3.68563	-2.15716
LOC_Os02g47180	G2-like	-1.15548	-1.66841	-2.06257	-3.63824	-1.04511	-2.1859	-1.96049	-3.57009	-2.16079
LOC_Os02g52840	STAT	-0.840843	-1.45483	-3.04986	-4.0487	-0.643381	-1.55984	-2.14175	-3.57784	-2.16463
LOC_Os03g12140	C2H2	-1.43079	-1.80002	-2.0342	-4.25865	-1.23473	-1.19111	-1.98843	-3.45997	-2.17474
LOC_Os09g37910	YABBY	-0.803284	-1.63784	-2.26407	-4.1805	-0.741901	-2.31258	-2.23341	-3.2729	-2.18081
LOC_Os05g41390	MADS	-1.1348	-1.88892	-1.89602	-4.06157	-1.14901	-2.11284	-1.82269	-3.58154	-2.20592
LOC_Os07g22580	ERF	-1.71202	-2.08691	-1.86691	-4.06025	-0.834882	-1.47867	-1.9447	-3.68462	-2.20862
LOC_Os02g58220	TCP	-1.97853	-1.37987	-1.72516	-3.37759	-1.68444	-1.89015	-2.09923	-3.61373	-2.21859
LOC_Os04g36740	bZIP	-1.30676	-1.96426	-2.84268	-2.91926	-1.04994	-0.832944	-3.3311	-3.54129	-2.22353
LOC_Os01g66860	C2H2	-2.99003	-3.04442	-2.08384	-0.953879	-2.0174	-3.16625	-1.72705	-1.8728	-2.23196
LOC_Os09g16090	bHLH	-2.13334	-1.6769	-3.49752	-2.85526	-1.42626	-1.2619	-2.32924	-2.71133	-2.23647
LOC_Os06g46799	NAC	-1.56562	-1.13666	-2.72174	-3.6492	-0.60669	-0.889373	-3.10262	-4.22332	-2.2369
LOC_Os03g01300	Trihelix	-1.94874	-4.06634	-0.688191	-2.9557	-1.62631	-3.53736	-0.609375	-2.52068	-2.24409
LOC_Os10g35580	HSF	-1.78646	-2.26854	-1.71528	-3.81782	-1.52703	-1.82191	-1.50088	-3.52963	-2.24594
LOC_Os10g38880	E2F/DP	-1.13243	-1.4642	-2.87328	-4.00922	-0.620201	-1.08032	-3.02852	-3.80915	-2.25217
LOC_Os10g35490	ERF	-1.69232	-1.71997	-2.55913	-3.93238	-0.962297	-0.796544	-2.35352	-4.007	-2.2529
LOC_Os02g56540	MYB	-1.2722	-1.74162	-1.9279	-4.05366	-1.31918	-2.22925	-1.66833	-3.87343	-2.2607
LOC_Os05g50340	MYB	-2.61485	-4.71679	-0.967126	-2.06302	-1.82941	-3.67169	-0.801418	-1.42623	-2.26132
LOC_Os01g59570	FAR1	-0.32421	-0.00711251	-2.30361	-5.01236	-1.49902	-0.908491	-2.59426	-5.45614	-2.26315
LOC_Os07g01410	NAC	-1.1714	-1.08386	-2.15676	-4.79057	-0.922279	-1.40059	-2.1295	-4.4884	-2.26792
LOC_Os03g02040	NF-YC	-2.32563	-1.41329	-2.25798	-2.57707	-1.37564	-1.27296	-3.43552	-3.52156	-2.27246
LOC_Os07g43670	MYB	-1.881	-2.04442	-1.97213	-3.46134	-1.88197	-2.26549	-1.66915	-3.01482	-2.27379
LOC_Os01g55150	bZIP	-1.44259	-0.508978	-1.64309	-4.97924	-1.17998	-0.777961	-2.32367	-5.35234	-2.27598
LOC_Os05g48850	NAC	-1.14329	-0.677855	-3.25289	-4.40833	-0.786395	-0.879265	-2.90084	-4.268	-2.28961
LOC_Os10g40600	C3H	-0.468114	-2.11251	-1.92862	-2.13101	-1.86468	-3.72987	-2.79846	-3.44285	-2.30951
LOC_Os06g51110	MADS	-1.33013	-2.14027	-1.59983	-4.19787	-1.18422	-2.25405	-1.76161	-4.01997	-2.31099
LOC_Os03g44890	bZIP	-0.945245	-0.996464	-2.60304	-4.48036	-0.942442	-1.53309	-2.59343	-4.55195	-2.33075
LOC_Os01g61690	MYB	-1.32515	-1.3788	-2.30871	-4.48391	-0.950223	-1.67948	-2.26554	-4.34804	-2.34248
LOC_Os04g44354	GRAS	-1.76676	-2.25186	-0.943137	-2.96618	-3.36956	-4.38964	-0.921063	-2.21825	-2.35331
LOC_Os01g54620	LBD	-1.2509	-0.815877	-2.56335	-5.26019	-0.850107	-0.919224	-2.7008	-4.71559	-2.3845
LOC_Os07g07860	ERF	-1.42414	-1.54801	-2.99486	-3.27702	-1.23617	-1.52899	-3.58445	-3.66148	-2.40689
LOC_Os03g21400	bHLH	-1.78646	-1.70177	-2.12482	-3.92614	-2.0247	-1.93086	-2.42502	-3.3851	-2.41311
LOC_Os05g48890	HSF	-1.67002	-1.78761	-2.21252	-4.2036	-0.82879	-1.69814	-3.03237	-4.3382	-2.47141
LOC_Os06g06510	B3	-2.14169	-1.84594	-1.01702	-2.66271	-3.38438	-2.9287	-1.99933	-3.80948	-2.47365
LOC_Os03g43400	ARF	-1.73026	-1.37078	-1.56103	-4.86864	-2.10524	-1.8169	-1.69794	-4.85046	-2.50016
LOC_Os10g32980	G2-like	-1.22734	-1.34367	-2.69087	-5.50299	-0.731192	-1.01855	-2.50857	-5.02439	-2.50595
LOC_Os01g33040	MYB	-1.69189	-1.90985	-1.65892	-4.21023	-1.75141	-2.15222	-1.83321	-4.97216	-2.52249
LOC_Os02g22680	ERF	-0.0252182	-0.161263	-3.24717	-4.76145	-0.622202	-1.48149	-4.10506	-6.07882	-2.56034
LOC_Os03g11540	B3	-2.60867	-1.80006	-1.75606	-3.77001	-3.26988	-2.04467	-1.93455	-3.37979	-2.57046
LOC_Os06g04850	HD-ZIP	-1.76858	-2.00905	-1.6694	-4.30816	-1.57765	-2.49942	-2.1583	-4.87591	-2.60831
LOC_Os06g06460	B3	-2.70976	-2.40314	-0.890668	-3.32265	-3.65246	-2.96917	-1.45	-3.69176	-2.6362
LOC_Os03g18630	ERF	-1.71059	-2.17501	-1.92338	-3.95255	-1.93745	-2.70274	-2.44794	-4.35173	-2.65017
LOC_Os01g06580	HSF	-1.91678	-1.62863	-2.70488	-5.00961	-1.16402	-1.23664	-2.75064	-5.07457	-2.68572
LOC_Os04g46810	Trihelix	0.523004	0.622141	-2.66577	-7.11388	-1.22525	-1.38435	-2.50697	-7.92086	-2.70899
LOC_Os11g07770	B3	0.158896	-0.283871	-3.96919	-5.36691	-0.746243	-0.609372	-4.16627	-6.79005	-2.72163
LOC_Os11g11780	ERF	-2.0509	-1.58257	-2.00879	-3.31063	-3.10563	-2.87151	-3.07994	-4.16625	-2.77203
LOC_Os10g40530	Trihelix	-1.59336	-1.90811	-1.99617	-4.48169	-2.71669	-2.0056	-2.71124	-4.80459	-2.77718
LOC_Os08g01100	WOX	-2.92179	-2.05242	-2.05461	-3.40723	-4.00189	-2.43659	-2.20629	-3.34729	-2.80351
LOC_Os03g13200	NAC	-0.981808	-1.04379	-3.43337	-5.70078	-0.742095	-0.893699	-3.51687	-6.6884	-2.8751
LOC_Os05g04440	NAC	-0.333901	-0.742712	-3.02997	-5.7137	-0.358371	-0.993754	-4.9081	-7.32744	-2.926
LOC_Os05g36280	B3	-2.87513	-3.17064	-1.07764	-3.79118	-3.25589	-2.87808	-2.13026	-4.26745	-2.93078
LOC_Os04g34240	B3	-3.22485	-3.23347	-1.4104	-4.28167	-3.55687	-2.62175	-1.45586	-3.83991	-2.9531
LOC_Os06g12310	BES1	-1.90467	-1.9932	-2.53602	-5.76292	-1.66644	-1.25946	-2.62628	-6.39041	-3.01743
LOC_Os04g46990	bHLH	-4.10555	-5.0404	-2.44525	-3.27506	-2.70287	-3.23399	-1.44471	-2.1009	-3.04359
LOC_Os02g03870	C2H2	-1.37756	-0.851461	-2.14433	-5.6835	-2.90383	-2.49336	-2.54683	-6.41127	-3.05152
LOC_Os11g05730	B3	-2.81738	-2.77583	-1.82117	-4.75136	-2.93345	-2.73899	-1.97879	-4.60603	-3.05288
LOC_Os01g19220	C2H2	-2.66326	-1.89231	-2.74465	-4.77189	-1.71727	-1.65796	-3.77537	-5.61595	-3.10483
LOC_Os01g66840	bHLH	-1.99398	-2.50371	-3.62164	-3.74751	-2.69809	-3.51973	-3.62867	-3.69796	-3.17641
LOC_Os01g11730	B3	-1.76226	-1.90959	-3.34753	-5.69548	-1.58444	-2.09932	-3.09789	-6.47325	-3.24622
LOC_Os05g41990	NAC	-2.05664	-1.91443	-3.06629	-6.04504	-1.84588	-1.61107	-3.46542	-7.1092	-3.38925
LOC_Os12g06660	Trihelix	-4.50178	-3.44012	-2.69495	-4.56597	-2.64569	-2.91036	-3.02626	-4.97553	-3.59508
LOC_Os06g20150	NAC	-3.19708	-3.79713	-2.28325	-4.5102	-3.8055	-7.22489	-1.55483	-3.33508	-3.7135
LOC_Os10g40430	Trihelix	-1.99459	-0.951322	-4.12031	-6.86911	-1.6462	-0.83064	-5.32878	-7.9832	-3.71552
LOC_Os01g59780	ERF	3.95853	2.90644	0.857141	0.0257915	1.83327	1.76285	#NUM!	#NUM!	#NUM!
LOC_Os01g43851	bHLH	2.87544	2.71528	4.25521	6.87091	3.00227	3.89811	#NUM!	#NUM!	#NUM!
LOC_Os12g40630	bHLH	1.53176	2.9321	0.319182	2.24778	1.91111	1.95105	#NUM!	#NUM!	#NUM!
LOC_Os08g33488	MADS	0.569798	1.18515	1.5286	1.95888	#NUM!	#NUM!	2.44655	2.40631	#NUM!
LOC_Os03g05140	WRKY	-0.178793	0.00823281	-2.29168	-3.93956	#NUM!	-0.387912	-3.8592	-4.37403	#NUM!
LOC_Os03g25320	MYB	-0.603523	-0.737011	-2.57518	-4.07611	#NUM!	#NUM!	-2.90944	-3.27998	#NUM!
LOC_Os06g36680	TALE	-1.72672	-1.64719	0.0946482	#NUM!	-2.0222	-2.46543	1.16058	0.506328	#NUM!
LOC_Os09g24840	ZF-HD	-2.18289	-1.56005	#NUM!	-7.01215	-2.54129	-2.3943	-5.88215	-6.75362	#NUM!
LOC_Os01g70970	bHLH	-2.28251	-1.98181	-2.28762	#NUM!	-2.28723	-1.66667	-3.51013	-6.12307	#NUM!
LOC_Os01g65030	C3H	-2.50013	-3.54758	-0.176482	#NUM!	-2.64284	-3.55495	0.619843	1.29931	#NUM!
LOC_Os03g09970	MADS	#NUM!	#NUM!	-2.61153	-2.45176	#NUM!	#NUM!	-1.5318	-2.61819	#NUM!
LOC_Os05g45010	HD-ZIP	#NUM!	1.00982	-2.39144	-4.02141	-0.192001	#NUM!	-2.18712	-2.10888	#NUM!
LOC_Os10g35050	BES1	#NUM!	#NUM!	2.93699	2.79046	3.78092	2.82891	3.66511	3.84134	#NUM!
LOC_Os10g40470	Trihelix	#NUM!	#NUM!	-3.94116	-6.20122	0.144375	0.56323	-5.57465	-7.7625	#NUM!
LOC_Os11g31560	CO-like	#NUM!	#NUM!	4.28905	5.33114	-0.538136	-0.447416	2.85314	5.87311	#NUM!
