# Supplementary material for: Meta-Analysis of Salt Stress Transcriptome Responses in Different Rice Genotypes at the Seedling Stage
Source: Plants (Basel). 2019 Mar 12;8(3):64. doi: 10.3390/plants8030064 (PMC6473595; doi:10.3390/plants8030064)
Supplement: Supplementary file 1 [file plants-08-00064-s001.zip › sup/Table S8.xlsx]

## Sheet: Sheet1
LOC_Os01g01350	BGIOSGA002562
LOC_Os01g01650	BGIOSGA002552
LOC_Os01g01660	BGIOSGA002551
LOC_Os01g01870	BGIOSGA002618
LOC_Os01g02000	BGIOSGA002626
LOC_Os01g02020	BGIOSGA002627
LOC_Os01g02080	BGIOSGA002534
LOC_Os01g02430	BGIOSGA002510
LOC_Os01g02890	BGIOSGA002655
LOC_Os01g03950	BGIOSGA002704
LOC_Os01g04260	BGIOSGA002719
LOC_Os01g04280	BGIOSGA002720
LOC_Os01g04330	BGIOSGA002446
LOC_Os01g04350	BGIOSGA002722
LOC_Os01g04750	BGIOSGA002747
LOC_Os01g06520	BGIOSGA002317
LOC_Os01g06580	BGIOSGA002349
LOC_Os01g06920	BGIOSGA002840
LOC_Os01g07120	BGIOSGA002846
LOC_Os01g07200	BGIOSGA002850
LOC_Os01g07420	BGIOSGA002308
LOC_Os01g07530	BGIOSGA002302
LOC_Os01g07570	BGIOSGA002301
LOC_Os01g07730	BGIOSGA002865
LOC_Os01g07770	BGIOSGA002866
LOC_Os01g07800	BGIOSGA002290
LOC_Os01g07850	BGIOSGA002869
LOC_Os01g07870	BGIOSGA011835
LOC_Os01g08000	BGIOSGA002279
LOC_Os01g08380	BGIOSGA002260
LOC_Os01g08770	BGIOSGA002899
LOC_Os01g08810	BGIOSGA002902
LOC_Os01g09300	BGIOSGA002924
LOC_Os01g09640	BGIOSGA002215
LOC_Os01g09700	BGIOSGA002212
LOC_Os01g10110	BGIOSGA002195
LOC_Os01g10250	BGIOSGA002189
LOC_Os01g10440	BGIOSGA002956
LOC_Os01g10850	BGIOSGA002969
LOC_Os01g10890	BGIOSGA002159
LOC_Os01g11160	BGIOSGA002148
LOC_Os01g11240	BGIOSGA002144
LOC_Os01g11520	BGIOSGA002129
LOC_Os01g11620	BGIOSGA002993
LOC_Os01g11730	BGIOSGA003000
LOC_Os01g12130	BGIOSGA002110
LOC_Os01g12210	BGIOSGA003025
LOC_Os01g12260	BGIOSGA002105
LOC_Os01g12440	BGIOSGA003032
LOC_Os01g12520	BGIOSGA002093
LOC_Os01g12560	BGIOSGA002092
LOC_Os01g12710	BGIOSGA003046
LOC_Os01g12760	BGIOSGA003054
LOC_Os01g12770	BGIOSGA003054
LOC_Os01g13120	BGIOSGA003073
LOC_Os01g13390	BGIOSGA003087
LOC_Os01g13480	BGIOSGA003091
LOC_Os01g14410	BGIOSGA003133
LOC_Os01g15540	BGIOSGA001953
LOC_Os01g15900	BGIOSGA001946
LOC_Os01g16030	BGIOSGA001940
LOC_Os01g16170	BGIOSGA001929
LOC_Os01g16350	BGIOSGA001923
LOC_Os01g16450	BGIOSGA003233
LOC_Os01g16910	BGIOSGA001902
LOC_Os01g17170	BGIOSGA003260
LOC_Os01g17470	BGIOSGA001883
LOC_Os01g18170	BGIOSGA001876
LOC_Os01g18240	BGIOSGA001872
LOC_Os01g18400	BGIOSGA001867
LOC_Os01g19170	BGIOSGA003318
LOC_Os01g19770	BGIOSGA001811
LOC_Os01g20110	BGIOSGA003349
LOC_Os01g20160	BGIOSGA001800
LOC_Os01g20206	BGIOSGA010984
LOC_Os01g20830	BGIOSGA003351
LOC_Os01g20980	BGIOSGA001797
LOC_Os01g21034	BGIOSGA003361
LOC_Os01g21420	BGIOSGA003370
LOC_Os01g22230	BGIOSGA003395
LOC_Os01g22249	BGIOSGA003395
LOC_Os01g22640	BGIOSGA003410
LOC_Os01g22660	BGIOSGA003411
LOC_Os01g22980	BGIOSGA001740
LOC_Os01g25010	BGIOSGA003483
LOC_Os01g25484	BGIOSGA003498
LOC_Os01g25740	BGIOSGA001667
LOC_Os01g25760	BGIOSGA001667
LOC_Os01g26039	BGIOSGA001661
LOC_Os01g26390	BGIOSGA032318
LOC_Os01g28450	BGIOSGA038229
LOC_Os01g32770	BGIOSGA001546
LOC_Os01g32780	BGIOSGA001545
LOC_Os01g33080	BGIOSGA003634
LOC_Os01g36610	BGIOSGA003726
LOC_Os01g36790	BGIOSGA001444
LOC_Os01g37460	BGIOSGA003750
LOC_Os01g37470	BGIOSGA001430
LOC_Os01g37590	BGIOSGA003753
LOC_Os01g37690	BGIOSGA001422
LOC_Os01g37750	BGIOSGA001420
LOC_Os01g38380	BGIOSGA001401
LOC_Os01g40094	BGIOSGA003839
LOC_Os01g40310	BGIOSGA001333
LOC_Os01g40860	BGIOSGA003878
LOC_Os01g41050	BGIOSGA004346
LOC_Os01g41160	BGIOSGA001294
LOC_Os01g41420	BGIOSGA003912
LOC_Os01g41430	BGIOSGA003913
LOC_Os01g41710	BGIOSGA003922
LOC_Os01g42190	BGIOSGA003953
LOC_Os01g42294	BGIOSGA001241
LOC_Os01g42380	BGIOSGA001233
LOC_Os01g42410	BGIOSGA001233
LOC_Os01g42520	BGIOSGA003973
LOC_Os01g42690	BGIOSGA003980
LOC_Os01g42780	BGIOSGA001216
LOC_Os01g42960	BGIOSGA017468
LOC_Os01g43140	BGIOSGA004005
LOC_Os01g43740	BGIOSGA004030
LOC_Os01g43774	BGIOSGA004033
LOC_Os01g44130	BGIOSGA004050
LOC_Os01g44330	BGIOSGA037914
LOC_Os01g45110	BGIOSGA003913
LOC_Os01g45550	BGIOSGA004096
LOC_Os01g45990	BGIOSGA001117
LOC_Os01g46080	BGIOSGA004109
LOC_Os01g46169	BGIOSGA004109
LOC_Os01g46290	BGIOSGA004123
LOC_Os01g46400	BGIOSGA001108
LOC_Os01g46950	BGIOSGA001086
LOC_Os01g46970	BGIOSGA001085
LOC_Os01g47190	BGIOSGA004148
LOC_Os01g47400	BGIOSGA004154
LOC_Os01g47470	BGIOSGA001072
LOC_Os01g47630	BGIOSGA004168
LOC_Os01g47780	BGIOSGA001054
LOC_Os01g47900	BGIOSGA001050
LOC_Os01g49230	BGIOSGA004226
LOC_Os01g49720	BGIOSGA000987
LOC_Os01g50040	BGIOSGA004257
LOC_Os01g50200	BGIOSGA000968
LOC_Os01g50400	BGIOSGA004269
LOC_Os01g50440	BGIOSGA004270
LOC_Os01g50460	BGIOSGA004272
LOC_Os01g50610	BGIOSGA000955
LOC_Os01g50720	BGIOSGA000952
LOC_Os01g50910	BGIOSGA000945
LOC_Os01g50940	BGIOSGA004292
LOC_Os01g51540	BGIOSGA000925
LOC_Os01g51860	BGIOSGA004334
LOC_Os01g51870	BGIOSGA004334
LOC_Os01g51980	BGIOSGA004338
LOC_Os01g52110	BGIOSGA000905
LOC_Os01g52130	BGIOSGA004346
LOC_Os01g52160	BGIOSGA004348
LOC_Os01g52170	BGIOSGA004349
LOC_Os01g52230	BGIOSGA000901
LOC_Os01g52240	BGIOSGA004351
LOC_Os01g52260	BGIOSGA004352
LOC_Os01g52330	BGIOSGA004359
LOC_Os01g52490	BGIOSGA000897
LOC_Os01g52710	BGIOSGA004382
LOC_Os01g52770	BGIOSGA004385
LOC_Os01g53220	BGIOSGA004402
LOC_Os01g53650	BGIOSGA004423
LOC_Os01g53840	BGIOSGA000853
LOC_Os01g53890	BGIOSGA000851
LOC_Os01g53990	BGIOSGA000847
LOC_Os01g54030	BGIOSGA004372
LOC_Os01g54370	BGIOSGA004451
LOC_Os01g54620	BGIOSGA004463
LOC_Os01g55240	BGIOSGA004485
LOC_Os01g55950	BGIOSGA000760
LOC_Os01g56380	BGIOSGA000744
LOC_Os01g56420	BGIOSGA004529
LOC_Os01g56570	BGIOSGA000733
LOC_Os01g57082	BGIOSGA004562
LOC_Os01g57770	BGIOSGA004589
LOC_Os01g57854	BGIOSGA004591
LOC_Os01g57880	BGIOSGA004592
LOC_Os01g58080	BGIOSGA004597
LOC_Os01g58240	BGIOSGA004599
LOC_Os01g58270	BGIOSGA004599
LOC_Os01g58290	BGIOSGA004600
LOC_Os01g58550	BGIOSGA004617
LOC_Os01g58640	BGIOSGA004621
LOC_Os01g58890	BGIOSGA004633
LOC_Os01g59000	BGIOSGA040520
LOC_Os01g59150	BGIOSGA004644
LOC_Os01g59840	BGIOSGA000607
LOC_Os01g60020	BGIOSGA000598
LOC_Os01g61160	BGIOSGA004724
LOC_Os01g61610	BGIOSGA004741
LOC_Os01g61620	BGIOSGA004742
LOC_Os01g61940	BGIOSGA004756
LOC_Os01g62010	BGIOSGA004759
LOC_Os01g62060	BGIOSGA004763
LOC_Os01g62130	BGIOSGA000523
LOC_Os01g62190	BGIOSGA004768
LOC_Os01g62430	BGIOSGA004776
LOC_Os01g62480	BGIOSGA000512
LOC_Os01g62490	BGIOSGA000508
LOC_Os01g62600	BGIOSGA000512
LOC_Os01g62610	BGIOSGA004784
LOC_Os01g62900	BGIOSGA004801
LOC_Os01g63210	BGIOSGA004812
LOC_Os01g63480	BGIOSGA004820
LOC_Os01g64360	BGIOSGA004852
LOC_Os01g64410	BGIOSGA004855
LOC_Os01g64540	BGIOSGA000437
LOC_Os01g64660	BGIOSGA004865
LOC_Os01g64670	BGIOSGA000433
LOC_Os01g64730	BGIOSGA000430
LOC_Os01g64790	BGIOSGA000428
LOC_Os01g64860	BGIOSGA004877
LOC_Os01g64960	BGIOSGA004881
LOC_Os01g65260	BGIOSGA000410
LOC_Os01g65650	BGIOSGA004915
LOC_Os01g65690	BGIOSGA000392
LOC_Os01g65880	BGIOSGA004923
LOC_Os01g65950	BGIOSGA004927
LOC_Os01g66120	BGIOSGA000374
LOC_Os01g66240	BGIOSGA004937
LOC_Os01g66590	BGIOSGA004955
LOC_Os01g66710	BGIOSGA004962
LOC_Os01g66840	BGIOSGA000344
LOC_Os01g67490	BGIOSGA000315
LOC_Os01g68050	BGIOSGA005015
LOC_Os01g68330	BGIOSGA000277
LOC_Os01g68680	BGIOSGA000263
LOC_Os01g68790	BGIOSGA005046
LOC_Os01g69010	BGIOSGA005059
LOC_Os01g69070	BGIOSGA000238
LOC_Os01g69200	BGIOSGA005069
LOC_Os01g70240	BGIOSGA000209
LOC_Os01g70550	BGIOSGA000194
LOC_Os01g70710	BGIOSGA000181
LOC_Os01g70850	BGIOSGA000173
LOC_Os01g71180	BGIOSGA005131
LOC_Os01g71190	BGIOSGA005132
LOC_Os01g71240	BGIOSGA034761
LOC_Os01g71310	BGIOSGA005140
LOC_Os01g71830	BGIOSGA005147
LOC_Os01g72140	BGIOSGA005167
LOC_Os01g72230	BGIOSGA005175
LOC_Os01g72250	BGIOSGA005177
LOC_Os01g72460	BGIOSGA005190
LOC_Os01g72490	BGIOSGA000090
LOC_Os01g72530	BGIOSGA000087
LOC_Os01g72700	BGIOSGA005203
LOC_Os01g72970	BGIOSGA005223
LOC_Os01g73630	BGIOSGA005249
LOC_Os01g73910	BGIOSGA000029
LOC_Os01g73980	BGIOSGA005264
LOC_Os01g74040	BGIOSGA005266
LOC_Os01g74410	BGIOSGA005283
LOC_Os01g74450	BGIOSGA011458
LOC_Os01g74490	BGIOSGA005285
LOC_Os02g01140	BGIOSGA007324
LOC_Os02g02120	BGIOSGA007265
LOC_Os02g02320	BGIOSGA007257
LOC_Os02g02340	BGIOSGA007256
LOC_Os02g02500	BGIOSGA007385
LOC_Os02g02930	BGIOSGA007412
LOC_Os02g03020	BGIOSGA007217
LOC_Os02g03040	BGIOSGA007216
LOC_Os02g03294	BGIOSGA007430
LOC_Os02g03730	BGIOSGA007195
LOC_Os02g03960	BGIOSGA007184
LOC_Os02g04500	BGIOSGA007488
LOC_Os02g04750	BGIOSGA007156
LOC_Os02g05830	BGIOSGA007558
LOC_Os02g05950	BGIOSGA007114
LOC_Os02g05970	BGIOSGA007114
LOC_Os02g06200	BGIOSGA007114
LOC_Os02g07160	BGIOSGA007064
LOC_Os02g07170	BGIOSGA007064
LOC_Os02g07360	BGIOSGA007626
LOC_Os02g07930	BGIOSGA007041
LOC_Os02g08150	BGIOSGA007657
LOC_Os02g08230	BGIOSGA007025
LOC_Os02g08270	BGIOSGA007024
LOC_Os02g08490	BGIOSGA007016
LOC_Os02g09510	BGIOSGA006993
LOC_Os02g09610	BGIOSGA007704
LOC_Os02g09940	BGIOSGA006969
LOC_Os02g10310	BGIOSGA006951
LOC_Os02g10880	BGIOSGA007754
LOC_Os02g10990	BGIOSGA007756
LOC_Os02g11130	BGIOSGA006903
LOC_Os02g11640	BGIOSGA006900
LOC_Os02g11680	BGIOSGA007761
LOC_Os02g11700	BGIOSGA006900
LOC_Os02g12350	BGIOSGA007785
LOC_Os02g12380	BGIOSGA007785
LOC_Os02g12680	BGIOSGA007799
LOC_Os02g13100	BGIOSGA007815
LOC_Os02g13290	BGIOSGA007821
LOC_Os02g13430	BGIOSGA006839
LOC_Os02g13780	BGIOSGA032761
LOC_Os02g13800	BGIOSGA007838
LOC_Os02g13900	BGIOSGA006827
LOC_Os02g14160	BGIOSGA007853
LOC_Os02g14170	BGIOSGA007854
LOC_Os02g14480	BGIOSGA006814
LOC_Os02g14760	BGIOSGA007872
LOC_Os02g14840	BGIOSGA006796
LOC_Os02g14910	BGIOSGA007886
LOC_Os02g15120	BGIOSGA007888
LOC_Os02g15550	BGIOSGA006759
LOC_Os02g15690	BGIOSGA017470
LOC_Os02g15950	BGIOSGA007916
LOC_Os02g16940	BGIOSGA006725
LOC_Os02g17500	BGIOSGA007956
LOC_Os02g17760	BGIOSGA007962
LOC_Os02g17940	BGIOSGA022416
LOC_Os02g18410	BGIOSGA007979
LOC_Os02g18450	BGIOSGA007980
LOC_Os02g18990	BGIOSGA008000
LOC_Os02g19650	BGIOSGA006646
LOC_Os02g19970	BGIOSGA006624
LOC_Os02g20540	BGIOSGA006614
LOC_Os02g20850	BGIOSGA006608
LOC_Os02g21340	BGIOSGA035562
LOC_Os02g26720	BGIOSGA008174
LOC_Os02g26770	BGIOSGA018301
LOC_Os02g27360	BGIOSGA006492
LOC_Os02g28980	BGIOSGA015287
LOC_Os02g29150	BGIOSGA006443
LOC_Os02g30300	BGIOSGA006408
LOC_Os02g30800	BGIOSGA008297
LOC_Os02g30910	BGIOSGA006395
LOC_Os02g32140	BGIOSGA006362
LOC_Os02g32520	BGIOSGA008338
LOC_Os02g33380	BGIOSGA008371
LOC_Os02g33550	BGIOSGA006301
LOC_Os02g33580	BGIOSGA008379
LOC_Os02g34560	BGIOSGA015083
LOC_Os02g34600	BGIOSGA016442
LOC_Os02g35020	BGIOSGA006260
LOC_Os02g35090	BGIOSGA006257
LOC_Os02g35180	BGIOSGA006253
LOC_Os02g36030	BGIOSGA008463
LOC_Os02g36070	BGIOSGA008466
LOC_Os02g36110	BGIOSGA008466
LOC_Os02g36140	BGIOSGA008467
LOC_Os02g36190	BGIOSGA006215
LOC_Os02g36210	BGIOSGA008469
LOC_Os02g36280	BGIOSGA008466
LOC_Os02g36285	BGIOSGA008467
LOC_Os02g36490	BGIOSGA006201
LOC_Os02g36510	BGIOSGA008478
LOC_Os02g36950	BGIOSGA006182
LOC_Os02g37000	BGIOSGA006179
LOC_Os02g37160	BGIOSGA006169
LOC_Os02g37654	BGIOSGA006150
LOC_Os02g37700	BGIOSGA006148
LOC_Os02g38120	BGIOSGA008533
LOC_Os02g38970	BGIOSGA008568
LOC_Os02g39140	BGIOSGA008576
LOC_Os02g39330	BGIOSGA006087
LOC_Os02g39710	BGIOSGA008605
LOC_Os02g39790	BGIOSGA016698
LOC_Os02g39795	BGIOSGA008607
LOC_Os02g39930	BGIOSGA006055
LOC_Os02g40200	BGIOSGA015285
LOC_Os02g40260	BGIOSGA008623
LOC_Os02g40510	BGIOSGA008633
LOC_Os02g40840	BGIOSGA006017
LOC_Os02g40900	BGIOSGA006014
LOC_Os02g41670	BGIOSGA005998
LOC_Os02g41710	BGIOSGA008654
LOC_Os02g41780	BGIOSGA021172
LOC_Os02g41954	BGIOSGA005991
LOC_Os02g42585	BGIOSGA005966
LOC_Os02g42880	BGIOSGA005957
LOC_Os02g42940	BGIOSGA005953
LOC_Os02g43170	BGIOSGA008716
LOC_Os02g43194	BGIOSGA008719
LOC_Os02g43330	BGIOSGA008720
LOC_Os02g43360	BGIOSGA005932
LOC_Os02g43790	BGIOSGA005915
LOC_Os02g43820	BGIOSGA008740
LOC_Os02g44108	BGIOSGA008753
LOC_Os02g44230	BGIOSGA005896
LOC_Os02g44680	BGIOSGA008775
LOC_Os02g44730	BGIOSGA008777
LOC_Os02g44770	BGIOSGA008778
LOC_Os02g44870	BGIOSGA005869
LOC_Os02g45310	BGIOSGA005850
LOC_Os02g45520	BGIOSGA016954
LOC_Os02g45620	BGIOSGA008814
LOC_Os02g45690	BGIOSGA008817
LOC_Os02g45780	BGIOSGA005838
LOC_Os02g46030	BGIOSGA005828
LOC_Os02g46460	BGIOSGA005809
LOC_Os02g46780	BGIOSGA005798
LOC_Os02g46980	BGIOSGA005794
LOC_Os02g47020	BGIOSGA008865
LOC_Os02g47150	BGIOSGA005790
LOC_Os02g47180	BGIOSGA008874
LOC_Os02g47230	BGIOSGA005786
LOC_Os02g47400	BGIOSGA017057
LOC_Os02g47510	BGIOSGA005777
LOC_Os02g47600	BGIOSGA005774
LOC_Os02g47660	BGIOSGA005771
LOC_Os02g47760	BGIOSGA008890
LOC_Os02g47790	BGIOSGA005766
LOC_Os02g47840	BGIOSGA005763
LOC_Os02g48190	BGIOSGA005748
LOC_Os02g48210	BGIOSGA005746
LOC_Os02g48390	BGIOSGA008915
LOC_Os02g48570	BGIOSGA005731
LOC_Os02g48770	BGIOSGA008937
LOC_Os02g48900	BGIOSGA008946
LOC_Os02g49480	BGIOSGA005697
LOC_Os02g49720	BGIOSGA005685
LOC_Os02g50130	BGIOSGA008996
LOC_Os02g50174	BGIOSGA021271
LOC_Os02g50350	BGIOSGA005663
LOC_Os02g50690	BGIOSGA005650
LOC_Os02g50730	BGIOSGA005648
LOC_Os02g51020	BGIOSGA009039
LOC_Os02g51060	BGIOSGA005632
LOC_Os02g51080	BGIOSGA009042
LOC_Os02g51620	BGIOSGA005609
LOC_Os02g51680	BGIOSGA000509
LOC_Os02g51750	BGIOSGA005604
LOC_Os02g51930	BGIOSGA009079
LOC_Os02g52460	BGIOSGA005567
LOC_Os02g52590	BGIOSGA009100
LOC_Os02g52650	BGIOSGA005558
LOC_Os02g52780	BGIOSGA005551
LOC_Os02g52840	BGIOSGA005546
LOC_Os02g53130	BGIOSGA005531
LOC_Os02g53380	BGIOSGA005515
LOC_Os02g53490	BGIOSGA012159
LOC_Os02g54060	BGIOSGA005485
LOC_Os02g54130	BGIOSGA005481
LOC_Os02g54140	BGIOSGA009154
LOC_Os02g54254	BGIOSGA005477
LOC_Os02g54640	BGIOSGA009174
LOC_Os02g54980	BGIOSGA009190
LOC_Os02g55870	BGIOSGA021801
LOC_Os02g55890	BGIOSGA022419
LOC_Os02g56100	BGIOSGA030293
LOC_Os02g56120	BGIOSGA009237
LOC_Os02g56250	BGIOSGA009241
LOC_Os02g57590	BGIOSGA009310
LOC_Os02g57720	BGIOSGA009321
LOC_Os02g57810	BGIOSGA009326
LOC_Os02g57840	BGIOSGA009327
LOC_Os02g58210	BGIOSGA009342
LOC_Os02g58300	BGIOSGA002608
LOC_Os02g58480	BGIOSGA015483
LOC_Os02g58720	BGIOSGA009359
LOC_Os03g01012	BGIOSGA011633
LOC_Os03g01020	BGIOSGA011644
LOC_Os03g01600	BGIOSGA033410
LOC_Os03g01880	BGIOSGA011686
LOC_Os03g02040	BGIOSGA011592
LOC_Os03g02050	BGIOSGA011591
LOC_Os03g02190	BGIOSGA011585
LOC_Os03g02240	BGIOSGA011584
LOC_Os03g02260	BGIOSGA011582
LOC_Os03g02460	BGIOSGA011575
LOC_Os03g02860	BGIOSGA011562
LOC_Os03g03370	BGIOSGA011548
LOC_Os03g03550	BGIOSGA011761
LOC_Os03g03720	BGIOSGA011768
LOC_Os03g03790	BGIOSGA011769
LOC_Os03g04190	BGIOSGA011508
LOC_Os03g04220	BGIOSGA011507
LOC_Os03g04250	BGIOSGA011503
LOC_Os03g04660	BGIOSGA011823
LOC_Os03g04680	BGIOSGA011824
LOC_Os03g04770	BGIOSGA011829
LOC_Os03g05270	BGIOSGA011856
LOC_Os03g05470	BGIOSGA011865
LOC_Os03g05530	BGIOSGA011443
LOC_Os03g05900	BGIOSGA011880
LOC_Os03g06170	BGIOSGA011420
LOC_Os03g06330	BGIOSGA011902
LOC_Os03g06510	BGIOSGA011911
LOC_Os03g06520	BGIOSGA011407
LOC_Os03g06580	BGIOSGA011914
LOC_Os03g06630	BGIOSGA011916
LOC_Os03g06940	BGIOSGA011389
LOC_Os03g06980	BGIOSGA011386
LOC_Os03g07360	BGIOSGA011947
LOC_Os03g07450	BGIOSGA011366
LOC_Os03g07960	BGIOSGA011349
LOC_Os03g08320	BGIOSGA011983
LOC_Os03g08460	BGIOSGA011329
LOC_Os03g08790	BGIOSGA012007
LOC_Os03g08900	BGIOSGA012014
LOC_Os03g09070	BGIOSGA011305
LOC_Os03g09090	BGIOSGA011303
LOC_Os03g09140	BGIOSGA012025
LOC_Os03g09170	BGIOSGA011298
LOC_Os03g09250	BGIOSGA011293
LOC_Os03g10100	BGIOSGA012046
LOC_Os03g10320	BGIOSGA012056
LOC_Os03g10478	BGIOSGA011265
LOC_Os03g10620	BGIOSGA012067
LOC_Os03g11210	BGIOSGA012091
LOC_Os03g11380	BGIOSGA012101
LOC_Os03g11510	BGIOSGA011219
LOC_Os03g11734	BGIOSGA005059
LOC_Os03g12110	BGIOSGA012137
LOC_Os03g12390	BGIOSGA011193
LOC_Os03g12500	BGIOSGA012156
LOC_Os03g12530	BGIOSGA009133
LOC_Os03g12660	BGIOSGA012169
LOC_Os03g12680	BGIOSGA011183
LOC_Os03g12890	BGIOSGA012177
LOC_Os03g13200	BGIOSGA011161
LOC_Os03g13230	BGIOSGA012191
LOC_Os03g13950	BGIOSGA011132
LOC_Os03g14050	BGIOSGA012219
LOC_Os03g15020	BGIOSGA011085
LOC_Os03g15890	BGIOSGA011051
LOC_Os03g15960	BGIOSGA012293
LOC_Os03g16170	BGIOSGA011032
LOC_Os03g16334	BGIOSGA012305
LOC_Os03g16610	BGIOSGA011014
LOC_Os03g16670	BGIOSGA012321
LOC_Os03g16980	BGIOSGA012337
LOC_Os03g17174	BGIOSGA012350
LOC_Os03g17300	BGIOSGA012357
LOC_Os03g18070	BGIOSGA010945
LOC_Os03g18120	BGIOSGA012396
LOC_Os03g18130	BGIOSGA010942
LOC_Os03g18140	BGIOSGA012397
LOC_Os03g18200	BGIOSGA012401
LOC_Os03g18370	BGIOSGA010931
LOC_Os03g18600	BGIOSGA010919
LOC_Os03g18870	BGIOSGA010907
LOC_Os03g19250	BGIOSGA010892
LOC_Os03g19270	BGIOSGA010890
LOC_Os03g19290	BGIOSGA012459
LOC_Os03g19560	BGIOSGA010878
LOC_Os03g19930	BGIOSGA012492
LOC_Os03g20380	BGIOSGA010848
LOC_Os03g20680	BGIOSGA010834
LOC_Os03g20700	BGIOSGA012530
LOC_Os03g21260	BGIOSGA004691
LOC_Os03g21620	BGIOSGA010794
LOC_Os03g21710	BGIOSGA012571
LOC_Os03g21960	BGIOSGA017874
LOC_Os03g22020	BGIOSGA010776
LOC_Os03g22120	BGIOSGA010570
LOC_Os03g22200	BGIOSGA012598
LOC_Os03g22620	BGIOSGA010739
LOC_Os03g22634	BGIOSGA010739
LOC_Os03g22790	BGIOSGA012615
LOC_Os03g22880	BGIOSGA010727
LOC_Os03g24160	BGIOSGA023783
LOC_Os03g24590	BGIOSGA012660
LOC_Os03g24870	BGIOSGA010685
LOC_Os03g24930	BGIOSGA012679
LOC_Os03g25330	BGIOSGA012707
LOC_Os03g25450	BGIOSGA012720
LOC_Os03g25490	BGIOSGA026212
LOC_Os03g25790	BGIOSGA012736
LOC_Os03g25960	BGIOSGA010642
LOC_Os03g26910	BGIOSGA012770
LOC_Os03g27080	BGIOSGA012779
LOC_Os03g27120	BGIOSGA010611
LOC_Os03g27280	BGIOSGA010605
LOC_Os03g29150	BGIOSGA012833
LOC_Os03g29410	BGIOSGA010552
LOC_Os03g30830	BGIOSGA026081
LOC_Os03g31180	BGIOSGA012913
LOC_Os03g31510	BGIOSGA012922
LOC_Os03g31750	BGIOSGA010483
LOC_Os03g32230	BGIOSGA010468
LOC_Os03g33580	BGIOSGA010450
LOC_Os03g37490	BGIOSGA010404
LOC_Os03g37930	BGIOSGA010387
LOC_Os03g38730	BGIOSGA013023
LOC_Os03g39760	BGIOSGA013063
LOC_Os03g42710	BGIOSGA013153
LOC_Os03g43400	BGIOSGA035890
LOC_Os03g43440	BGIOSGA010192
LOC_Os03g43720	BGIOSGA013190
LOC_Os03g44150	BGIOSGA010154
LOC_Os03g44380	BGIOSGA013214
LOC_Os03g44420	BGIOSGA013217
LOC_Os03g45230	BGIOSGA013234
LOC_Os03g45390	BGIOSGA013242
LOC_Os03g45720	BGIOSGA010115
LOC_Os03g45920	BGIOSGA013254
LOC_Os03g45960	BGIOSGA010107
LOC_Os03g46060	BGIOSGA010105
LOC_Os03g46070	BGIOSGA010104
LOC_Os03g46150	BGIOSGA013262
LOC_Os03g46600	BGIOSGA013285
LOC_Os03g46640	BGIOSGA010087
LOC_Os03g46660	BGIOSGA010085
LOC_Os03g48030	BGIOSGA010034
LOC_Os03g48050	BGIOSGA013347
LOC_Os03g48750	BGIOSGA010003
LOC_Os03g48780	BGIOSGA010003
LOC_Os03g49430	BGIOSGA009977
LOC_Os03g49440	BGIOSGA013397
LOC_Os03g49600	BGIOSGA009966
LOC_Os03g50030	BGIOSGA013421
LOC_Os03g50160	BGIOSGA009946
LOC_Os03g50490	BGIOSGA011196
LOC_Os03g50820	BGIOSGA013459
LOC_Os03g50870	BGIOSGA013462
LOC_Os03g50960	BGIOSGA013465
LOC_Os03g51010	BGIOSGA009908
LOC_Os03g51230	BGIOSGA013479
LOC_Os03g51550	BGIOSGA013491
LOC_Os03g52040	BGIOSGA013503
LOC_Os03g53150	BGIOSGA009837
LOC_Os03g53340	BGIOSGA009826
LOC_Os03g54000	BGIOSGA009801
LOC_Os03g54130	BGIOSGA013573
LOC_Os03g55020	BGIOSGA009782
LOC_Os03g55320	BGIOSGA037676
LOC_Os03g55350	BGIOSGA009771
LOC_Os03g55410	BGIOSGA013612
LOC_Os03g55470	BGIOSGA013615
LOC_Os03g55760	BGIOSGA013627
LOC_Os03g56370	BGIOSGA009733
LOC_Os03g56580	BGIOSGA013656
LOC_Os03g56820	BGIOSGA013665
LOC_Os03g56900	BGIOSGA009712
LOC_Os03g56950	BGIOSGA013672
LOC_Os03g57200	BGIOSGA009694
LOC_Os03g57880	BGIOSGA013712
LOC_Os03g58010	BGIOSGA013716
LOC_Os03g58750	BGIOSGA013750
LOC_Os03g58790	BGIOSGA025321
LOC_Os03g59040	BGIOSGA013765
LOC_Os03g59110	BGIOSGA013767
LOC_Os03g59240	BGIOSGA025369
LOC_Os03g59280	BGIOSGA013784
LOC_Os03g59300	BGIOSGA013785
LOC_Os03g59430	BGIOSGA013792
LOC_Os03g59670	BGIOSGA013800
LOC_Os03g60080	BGIOSGA013814
LOC_Os03g60260	BGIOSGA013821
LOC_Os03g60340	BGIOSGA009561
LOC_Os03g60370	BGIOSGA013824
LOC_Os03g60560	BGIOSGA013831
LOC_Os03g60570	BGIOSGA013832
LOC_Os03g60580	BGIOSGA013833
LOC_Os03g60880	BGIOSGA005645
LOC_Os03g61010	BGIOSGA013850
LOC_Os03g61270	BGIOSGA013860
LOC_Os03g61280	BGIOSGA013861
LOC_Os03g61360	BGIOSGA013855
LOC_Os03g61620	BGIOSGA013872
LOC_Os03g61740	BGIOSGA013880
LOC_Os03g61980	BGIOSGA013891
LOC_Os03g62090	BGIOSGA013897
LOC_Os03g62230	BGIOSGA013905
LOC_Os03g63970	BGIOSGA013985
LOC_Os03g64230	BGIOSGA013992
LOC_Os03g64320	BGIOSGA013998
LOC_Os03g64380	BGIOSGA009386
LOC_Os04g01354	BGIOSGA007285
LOC_Os04g01710	BGIOSGA015726
LOC_Os04g01740	BGIOSGA015767
LOC_Os04g01874	BGIOSGA015722
LOC_Os04g02030	BGIOSGA015714
LOC_Os04g02050	BGIOSGA015713
LOC_Os04g03210	BGIOSGA015685
LOC_Os04g03579	BGIOSGA015838
LOC_Os04g03796	BGIOSGA015814
LOC_Os04g03810	BGIOSGA015814
LOC_Os04g03980	BGIOSGA015673
LOC_Os04g07110	BGIOSGA015849
LOC_Os04g09900	BGIOSGA015502
LOC_Os04g09920	BGIOSGA015981
LOC_Os04g10000	BGIOSGA029655
LOC_Os04g10060	BGIOSGA015980
LOC_Os04g10160	BGIOSGA015504
LOC_Os04g10350	BGIOSGA015508
LOC_Os04g10690	BGIOSGA015967
LOC_Os04g10750	BGIOSGA015518
LOC_Os04g11820	BGIOSGA015955
LOC_Os04g12530	BGIOSGA015602
LOC_Os04g12970	BGIOSGA015587
LOC_Os04g13140	BGIOSGA015910
LOC_Os04g14150	BGIOSGA015928
LOC_Os04g14680	BGIOSGA015546
LOC_Os04g14810	BGIOSGA009378
LOC_Os04g15660	BGIOSGA037338
LOC_Os04g15840	BGIOSGA040535
LOC_Os04g16680	BGIOSGA009376
LOC_Os04g17100	BGIOSGA015488
LOC_Os04g19740	BGIOSGA016021
LOC_Os04g22090	BGIOSGA017154
LOC_Os04g22120	BGIOSGA015415
LOC_Os04g23580	BGIOSGA015386
LOC_Os04g26870	BGIOSGA016141
LOC_Os04g27020	BGIOSGA016146
LOC_Os04g27430	BGIOSGA015319
LOC_Os04g29580	BGIOSGA016201
LOC_Os04g30420	BGIOSGA016214
LOC_Os04g31120	BGIOSGA015216
LOC_Os04g31710	BGIOSGA016268
LOC_Os04g32320	BGIOSGA016300
LOC_Os04g32540	BGIOSGA016309
LOC_Os04g32620	BGIOSGA016313
LOC_Os04g32940	BGIOSGA015165
LOC_Os04g33630	BGIOSGA016357
LOC_Os04g33660	BGIOSGA016030
LOC_Os04g33690	BGIOSGA016362
LOC_Os04g34250	BGIOSGA016393
LOC_Os04g34270	BGIOSGA016394
LOC_Os04g34300	BGIOSGA016397
LOC_Os04g35270	BGIOSGA016443
LOC_Os04g35420	BGIOSGA015071
LOC_Os04g35430	BGIOSGA015071
LOC_Os04g35510	BGIOSGA015066
LOC_Os04g36070	BGIOSGA015027
LOC_Os04g36720	BGIOSGA016479
LOC_Os04g36750	BGIOSGA016481
LOC_Os04g36890	BGIOSGA016488
LOC_Os04g37480	BGIOSGA016493
LOC_Os04g37500	BGIOSGA016495
LOC_Os04g37980	BGIOSGA016520
LOC_Os04g38410	BGIOSGA014976
LOC_Os04g38600	BGIOSGA016539
LOC_Os04g38680	BGIOSGA016543
LOC_Os04g38720	BGIOSGA016546
LOC_Os04g38910	BGIOSGA014947
LOC_Os04g39290	BGIOSGA014922
LOC_Os04g39300	BGIOSGA014921
LOC_Os04g39570	BGIOSGA014906
LOC_Os04g39980	BGIOSGA014888
LOC_Os04g40050	BGIOSGA016601
LOC_Os04g40520	BGIOSGA014865
LOC_Os04g40570	BGIOSGA006983
LOC_Os04g40630	BGIOSGA016622
LOC_Os04g40990	BGIOSGA014839
LOC_Os04g41160	BGIOSGA014831
LOC_Os04g41229	BGIOSGA016651
LOC_Os04g41450	BGIOSGA014821
LOC_Os04g41560	BGIOSGA014811
LOC_Os04g41810	BGIOSGA016684
LOC_Os04g42020	BGIOSGA008605
LOC_Os04g42520	BGIOSGA016724
LOC_Os04g42620	BGIOSGA016729
LOC_Os04g43200	BGIOSGA014735
LOC_Os04g43390	BGIOSGA014723
LOC_Os04g43440	BGIOSGA014719
LOC_Os04g43490	BGIOSGA014717
LOC_Os04g43800	BGIOSGA005998
LOC_Os04g44240	BGIOSGA014689
LOC_Os04g44250	BGIOSGA014688
LOC_Os04g44950	BGIOSGA014662
LOC_Os04g45480	BGIOSGA016840
LOC_Os04g45720	BGIOSGA014634
LOC_Os04g45730	BGIOSGA014633
LOC_Os04g45810	BGIOSGA016852
LOC_Os04g45950	BGIOSGA014626
LOC_Os04g46010	BGIOSGA014621
LOC_Os04g46130	BGIOSGA014610
LOC_Os04g46560	BGIOSGA016887
LOC_Os04g46740	BGIOSGA014585
LOC_Os04g46780	BGIOSGA016897
LOC_Os04g46830	BGIOSGA016900
LOC_Os04g46960	BGIOSGA016904
LOC_Os04g46970	BGIOSGA014574
LOC_Os04g48020	BGIOSGA016940
LOC_Os04g48030	BGIOSGA016941
LOC_Os04g48200	BGIOSGA014523
LOC_Os04g48390	BGIOSGA022231
LOC_Os04g48750	BGIOSGA016966
LOC_Os04g49194	BGIOSGA011553
LOC_Os04g49210	BGIOSGA014500
LOC_Os04g49350	BGIOSGA016988
LOC_Os04g49450	BGIOSGA014483
LOC_Os04g49520	BGIOSGA014479
LOC_Os04g49570	BGIOSGA023470
LOC_Os04g49900	BGIOSGA017008
LOC_Os04g50204	BGIOSGA017028
LOC_Os04g50940	BGIOSGA017039
LOC_Os04g51040	BGIOSGA014427
LOC_Os04g51110	BGIOSGA017049
LOC_Os04g51190	BGIOSGA014417
LOC_Os04g51340	BGIOSGA017057
LOC_Os04g51350	BGIOSGA017058
LOC_Os04g51610	BGIOSGA014399
LOC_Os04g51660	BGIOSGA014397
LOC_Os04g51796	BGIOSGA014388
LOC_Os04g51820	BGIOSGA014387
LOC_Os04g51980	BGIOSGA017081
LOC_Os04g52440	BGIOSGA027464
LOC_Os04g52450	BGIOSGA017115
LOC_Os04g52500	BGIOSGA017121
LOC_Os04g52780	BGIOSGA014335
LOC_Os04g53190	BGIOSGA014122
LOC_Os04g53680	BGIOSGA017190
LOC_Os04g53930	BGIOSGA017198
LOC_Os04g54190	BGIOSGA024123
LOC_Os04g54300	BGIOSGA014274
LOC_Os04g54474	BGIOSGA017208
LOC_Os04g54810	BGIOSGA014250
LOC_Os04g56240	BGIOSGA017276
LOC_Os04g56400	BGIOSGA011196
LOC_Os04g56430	BGIOSGA017285
LOC_Os04g57300	BGIOSGA014137
LOC_Os04g57440	BGIOSGA014128
LOC_Os04g57550	BGIOSGA014122
LOC_Os04g57560	BGIOSGA014123
LOC_Os04g57950	BGIOSGA017346
LOC_Os04g58080	BGIOSGA017351
LOC_Os04g58090	BGIOSGA014090
LOC_Os04g58130	BGIOSGA014087
LOC_Os04g58200	BGIOSGA017356
LOC_Os04g58390	BGIOSGA017365
LOC_Os04g58710	BGIOSGA014062
LOC_Os04g58720	BGIOSGA017378
LOC_Os04g58810	BGIOSGA017385
LOC_Os04g59370	BGIOSGA017398
LOC_Os04g59380	BGIOSGA017399
LOC_Os04g59440	BGIOSGA017403
LOC_Os04g59520	BGIOSGA017413
LOC_Os04g59540	BGIOSGA017414
LOC_Os05g01444	BGIOSGA019009
LOC_Os05g01810	BGIOSGA019027
LOC_Os05g02820	BGIOSGA018918
LOC_Os05g03174	BGIOSGA012379
LOC_Os05g03480	BGIOSGA018898
LOC_Os05g03610	BGIOSGA019107
LOC_Os05g03920	BGIOSGA019120
LOC_Os05g04170	BGIOSGA018867
LOC_Os05g04584	BGIOSGA019146
LOC_Os05g04690	BGIOSGA019155
LOC_Os05g04820	BGIOSGA019160
LOC_Os05g05600	BGIOSGA019176
LOC_Os05g06380	BGIOSGA019213
LOC_Os05g06660	BGIOSGA018771
LOC_Os05g06920	BGIOSGA019234
LOC_Os05g07060	BGIOSGA018754
LOC_Os05g07090	BGIOSGA018751
LOC_Os05g07632	BGIOSGA018738
LOC_Os05g07764	BGIOSGA002301
LOC_Os05g07890	BGIOSGA019257
LOC_Os05g07940	BGIOSGA019259
LOC_Os05g08370	BGIOSGA018714
LOC_Os05g08970	BGIOSGA019295
LOC_Os05g09410	BGIOSGA018672
LOC_Os05g09724	BGIOSGA038086
LOC_Os05g10370	BGIOSGA018660
LOC_Os05g10620	BGIOSGA018654
LOC_Os05g10690	BGIOSGA018651
LOC_Os05g10740	BGIOSGA002213
LOC_Os05g10780	BGIOSGA002212
LOC_Os05g11990	BGIOSGA019365
LOC_Os05g12320	BGIOSGA018582
LOC_Os05g14240	BGIOSGA019434
LOC_Os05g15770	BGIOSGA018439
LOC_Os05g15920	BGIOSGA019479
LOC_Os05g19670	BGIOSGA019539
LOC_Os05g19910	BGIOSGA018391
LOC_Os05g20020	BGIOSGA019543
LOC_Os05g22614	BGIOSGA018373
LOC_Os05g24780	BGIOSGA018321
LOC_Os05g25450	BGIOSGA018309
LOC_Os05g25480	BGIOSGA019613
LOC_Os05g25490	BGIOSGA002212
LOC_Os05g25540	BGIOSGA007012
LOC_Os05g25640	BGIOSGA018301
LOC_Os05g26660	BGIOSGA027677
LOC_Os05g26820	BGIOSGA019635
LOC_Os05g26840	BGIOSGA018285
LOC_Os05g26940	BGIOSGA018282
LOC_Os05g27730	BGIOSGA019646
LOC_Os05g27790	BGIOSGA018257
LOC_Os05g28740	BGIOSGA019679
LOC_Os05g28780	BGIOSGA019681
LOC_Os05g28830	BGIOSGA018219
LOC_Os05g30010	BGIOSGA018202
LOC_Os05g30140	BGIOSGA019712
LOC_Os05g30750	BGIOSGA019734
LOC_Os05g30820	BGIOSGA018178
LOC_Os05g31020	BGIOSGA019747
LOC_Os05g31040	BGIOSGA019749
LOC_Os05g31140	BGIOSGA018169
LOC_Os05g31280	BGIOSGA018161
LOC_Os05g31670	BGIOSGA018149
LOC_Os05g31730	BGIOSGA018147
LOC_Os05g32110	BGIOSGA018130
LOC_Os05g32320	BGIOSGA030458
LOC_Os05g32350	BGIOSGA019796
LOC_Os05g32630	BGIOSGA018112
LOC_Os05g33160	BGIOSGA018097
LOC_Os05g33220	BGIOSGA019837
LOC_Os05g33690	BGIOSGA019853
LOC_Os05g33840	BGIOSGA025304
LOC_Os05g33900	BGIOSGA018063
LOC_Os05g33960	BGIOSGA040600
LOC_Os05g34170	BGIOSGA019868
LOC_Os05g34320	BGIOSGA019873
LOC_Os05g34780	BGIOSGA019894
LOC_Os05g34790	BGIOSGA019894
LOC_Os05g34830	BGIOSGA019897
LOC_Os05g34854	BGIOSGA018032
LOC_Os05g34980	BGIOSGA019901
LOC_Os05g35140	BGIOSGA019904
LOC_Os05g35290	BGIOSGA014703
LOC_Os05g35410	BGIOSGA018009
LOC_Os05g35440	BGIOSGA018007
LOC_Os05g35500	BGIOSGA018002
LOC_Os05g36050	BGIOSGA017984
LOC_Os05g36090	BGIOSGA019927
LOC_Os05g36310	BGIOSGA017975
LOC_Os05g36960	BGIOSGA019937
LOC_Os05g36990	BGIOSGA017968
LOC_Os05g37080	BGIOSGA017962
LOC_Os05g37140	BGIOSGA017959
LOC_Os05g37190	BGIOSGA019943
LOC_Os05g37450	BGIOSGA017953
LOC_Os05g37520	BGIOSGA017949
LOC_Os05g37730	BGIOSGA017944
LOC_Os05g38150	BGIOSGA017932
LOC_Os05g38270	BGIOSGA017926
LOC_Os05g38290	BGIOSGA017925
LOC_Os05g38420	BGIOSGA000508
LOC_Os05g38500	BGIOSGA000515
LOC_Os05g38600	BGIOSGA004768
LOC_Os05g39250	BGIOSGA017886
LOC_Os05g39560	BGIOSGA020032
LOC_Os05g39680	BGIOSGA000563
LOC_Os05g40020	BGIOSGA020051
LOC_Os05g40270	BGIOSGA020060
LOC_Os05g40720	BGIOSGA017838
LOC_Os05g40960	BGIOSGA017828
LOC_Os05g41030	BGIOSGA017826
LOC_Os05g41760	BGIOSGA017797
LOC_Os05g41990	BGIOSGA020118
LOC_Os05g43390	BGIOSGA017746
LOC_Os05g43690	BGIOSGA020172
LOC_Os05g43820	BGIOSGA020178
LOC_Os05g43860	BGIOSGA017730
LOC_Os05g43910	BGIOSGA020185
LOC_Os05g44200	BGIOSGA017718
LOC_Os05g44340	BGIOSGA017714
LOC_Os05g44600	BGIOSGA020214
LOC_Os05g44770	BGIOSGA017709
LOC_Os05g45080	BGIOSGA020233
LOC_Os05g45090	BGIOSGA020233
LOC_Os05g45120	BGIOSGA017696
LOC_Os05g45350	BGIOSGA017684
LOC_Os05g46480	BGIOSGA020289
LOC_Os05g46510	BGIOSGA020292
LOC_Os05g46550	BGIOSGA017638
LOC_Os05g47540	BGIOSGA017625
LOC_Os05g47670	BGIOSGA020316
LOC_Os05g47700	BGIOSGA020317
LOC_Os05g47730	BGIOSGA020318
LOC_Os05g48200	BGIOSGA020330
LOC_Os05g48270	BGIOSGA020335
LOC_Os05g48290	BGIOSGA020338
LOC_Os05g48330	BGIOSGA017592
LOC_Os05g48810	BGIOSGA017566
LOC_Os05g48850	BGIOSGA020356
LOC_Os05g48890	BGIOSGA020358
LOC_Os05g48900	BGIOSGA020359
LOC_Os05g49140	BGIOSGA017551
LOC_Os05g49300	BGIOSGA020381
LOC_Os05g49700	BGIOSGA017525
LOC_Os05g49730	BGIOSGA017524
LOC_Os05g49860	BGIOSGA020410
LOC_Os05g50120	BGIOSGA020419
LOC_Os05g50250	BGIOSGA020422
LOC_Os05g50260	BGIOSGA017494
LOC_Os05g50340	BGIOSGA017492
LOC_Os05g50380	BGIOSGA017490
LOC_Os05g50690	BGIOSGA017480
LOC_Os05g50700	BGIOSGA020451
LOC_Os05g50710	BGIOSGA017479
LOC_Os05g50840	BGIOSGA017473
LOC_Os05g50930	BGIOSGA020460
LOC_Os05g51160	BGIOSGA017461
LOC_Os05g51190	BGIOSGA017460
LOC_Os05g51670	BGIOSGA020486
LOC_Os06g01360	BGIOSGA022113
LOC_Os06g01850	BGIOSGA022091
LOC_Os06g02000	BGIOSGA022162
LOC_Os06g03540	BGIOSGA022027
LOC_Os06g03560	BGIOSGA022028
LOC_Os06g03640	BGIOSGA022217
LOC_Os06g03660	BGIOSGA022218
LOC_Os06g03670	BGIOSGA022219
LOC_Os06g03710	BGIOSGA022020
LOC_Os06g03860	BGIOSGA022231
LOC_Os06g03930	BGIOSGA022012
LOC_Os06g04510	BGIOSGA021980
LOC_Os06g04870	BGIOSGA022272
LOC_Os06g04920	BGIOSGA021962
LOC_Os06g05050	BGIOSGA022275
LOC_Os06g05080	BGIOSGA021951
LOC_Os06g05090	BGIOSGA022276
LOC_Os06g05350	BGIOSGA022297
LOC_Os06g06050	BGIOSGA022338
LOC_Os06g06560	BGIOSGA021860
LOC_Os06g07040	BGIOSGA021835
LOC_Os06g07070	BGIOSGA022381
LOC_Os06g07210	BGIOSGA030293
LOC_Os06g07820	BGIOSGA021805
LOC_Os06g08014	BGIOSGA022414
LOC_Os06g08080	BGIOSGA005419
LOC_Os06g08470	BGIOSGA021780
LOC_Os06g08640	BGIOSGA021769
LOC_Os06g09340	BGIOSGA004591
LOC_Os06g09560	BGIOSGA022466
LOC_Os06g11200	BGIOSGA021674
LOC_Os06g11210	BGIOSGA021667
LOC_Os06g11290	BGIOSGA021670
LOC_Os06g11400	BGIOSGA021659
LOC_Os06g11490	BGIOSGA022555
LOC_Os06g12280	BGIOSGA021616
LOC_Os06g12320	BGIOSGA022579
LOC_Os06g12370	BGIOSGA021611
LOC_Os06g12610	BGIOSGA022592
LOC_Os06g12790	BGIOSGA022598
LOC_Os06g13720	BGIOSGA022620
LOC_Os06g13830	BGIOSGA021541
LOC_Os06g14030	BGIOSGA021531
LOC_Os06g14240	BGIOSGA021524
LOC_Os06g14260	BGIOSGA021523
LOC_Os06g14420	BGIOSGA021514
LOC_Os06g14630	BGIOSGA022646
LOC_Os06g15370	BGIOSGA022659
LOC_Os06g16170	BGIOSGA021469
LOC_Os06g16200	BGIOSGA022677
LOC_Os06g16290	BGIOSGA022681
LOC_Os06g16370	BGIOSGA022685
LOC_Os06g16980	BGIOSGA021448
LOC_Os06g17490	BGIOSGA022709
LOC_Os06g18000	BGIOSGA021426
LOC_Os06g19380	BGIOSGA021402
LOC_Os06g19550	BGIOSGA021393
LOC_Os06g20150	BGIOSGA022766
LOC_Os06g21380	BGIOSGA022794
LOC_Os06g21570	BGIOSGA014893
LOC_Os06g22030	BGIOSGA021330
LOC_Os06g22070	BGIOSGA022811
LOC_Os06g22440	BGIOSGA022821
LOC_Os06g22919	BGIOSGA022835
LOC_Os06g23114	BGIOSGA022844
LOC_Os06g23350	BGIOSGA022850
LOC_Os06g23684	BGIOSGA006624
LOC_Os06g23780	BGIOSGA018751
LOC_Os06g24730	BGIOSGA022884
LOC_Os06g25010	BGIOSGA038158
LOC_Os06g26234	BGIOSGA040463
LOC_Os06g27760	BGIOSGA021263
LOC_Os06g27770	BGIOSGA016765
LOC_Os06g28050	BGIOSGA021249
LOC_Os06g28480	BGIOSGA022917
LOC_Os06g29220	BGIOSGA022931
LOC_Os06g29790	BGIOSGA022956
LOC_Os06g30370	BGIOSGA021197
LOC_Os06g30730	BGIOSGA021180
LOC_Os06g30750	BGIOSGA022987
LOC_Os06g30950	BGIOSGA008656
LOC_Os06g32990	BGIOSGA021140
LOC_Os06g33100	BGIOSGA021137
LOC_Os06g33520	BGIOSGA021125
LOC_Os06g33710	BGIOSGA023029
LOC_Os06g34070	BGIOSGA007895
LOC_Os06g34120	BGIOSGA021110
LOC_Os06g34660	BGIOSGA021098
LOC_Os06g34830	BGIOSGA023055
LOC_Os06g35060	BGIOSGA021088
LOC_Os06g35630	BGIOSGA021069
LOC_Os06g35700	BGIOSGA021064
LOC_Os06g35960	BGIOSGA021054
LOC_Os06g36320	BGIOSGA023087
LOC_Os06g36560	BGIOSGA023093
LOC_Os06g36650	BGIOSGA023095
LOC_Os06g36920	BGIOSGA021018
LOC_Os06g37080	BGIOSGA023107
LOC_Os06g37224	BGIOSGA021012
LOC_Os06g37510	BGIOSGA020997
LOC_Os06g37560	BGIOSGA006862
LOC_Os06g37750	BGIOSGA020930
LOC_Os06g38590	BGIOSGA007768
LOC_Os06g39330	BGIOSGA007754
LOC_Os06g39780	BGIOSGA008466
LOC_Os06g40030	BGIOSGA020930
LOC_Os06g40060	BGIOSGA023219
LOC_Os06g41360	BGIOSGA020885
LOC_Os06g41700	BGIOSGA023282
LOC_Os06g42800	BGIOSGA020825
LOC_Os06g43020	BGIOSGA020821
LOC_Os06g43044	BGIOSGA020820
LOC_Os06g43690	BGIOSGA023359
LOC_Os06g43930	BGIOSGA020783
LOC_Os06g44010	BGIOSGA020778
LOC_Os06g44160	BGIOSGA020773
LOC_Os06g44170	BGIOSGA020770
LOC_Os06g44260	BGIOSGA020765
LOC_Os06g45140	BGIOSGA020738
LOC_Os06g45710	BGIOSGA020715
LOC_Os06g45980	BGIOSGA023449
LOC_Os06g46366	BGIOSGA023459
LOC_Os06g46540	BGIOSGA023466
LOC_Os06g46570	BGIOSGA023467
LOC_Os06g46740	BGIOSGA020667
LOC_Os06g46920	BGIOSGA020660
LOC_Os06g46940	BGIOSGA011222
LOC_Os06g47470	BGIOSGA020641
LOC_Os06g47800	BGIOSGA020621
LOC_Os06g47910	BGIOSGA020617
LOC_Os06g48170	BGIOSGA023533
LOC_Os06g48180	BGIOSGA023534
LOC_Os06g48210	BGIOSGA023535
LOC_Os06g48300	BGIOSGA020602
LOC_Os06g48560	BGIOSGA023547
LOC_Os06g48810	BGIOSGA020584
LOC_Os06g49010	BGIOSGA020577
LOC_Os06g49120	BGIOSGA020573
LOC_Os06g49190	BGIOSGA020317
LOC_Os06g50040	BGIOSGA020539
LOC_Os06g50930	BGIOSGA020511
LOC_Os06g50950	BGIOSGA020509
LOC_Os06g51060	BGIOSGA023633
LOC_Os06g51070	BGIOSGA020507
LOC_Os06g51260	BGIOSGA020501
LOC_Os06g51290	BGIOSGA020499
LOC_Os07g01020	BGIOSGA040473
LOC_Os07g01370	BGIOSGA025002
LOC_Os07g01530	BGIOSGA024974
LOC_Os07g01540	BGIOSGA024973
LOC_Os07g01600	BGIOSGA025012
LOC_Os07g01810	BGIOSGA025019
LOC_Os07g02120	BGIOSGA025032
LOC_Os07g02440	BGIOSGA025043
LOC_Os07g03150	BGIOSGA024900
LOC_Os07g03279	BGIOSGA025078
LOC_Os07g03830	BGIOSGA013639
LOC_Os07g03840	BGIOSGA013639
LOC_Os07g04040	BGIOSGA013639
LOC_Os07g04560	BGIOSGA025120
LOC_Os07g05470	BGIOSGA025152
LOC_Os07g05480	BGIOSGA025153
LOC_Os07g05940	BGIOSGA013214
LOC_Os07g06175	BGIOSGA025173
LOC_Os07g06450	BGIOSGA024794
LOC_Os07g07230	BGIOSGA025211
LOC_Os07g07320	BGIOSGA025216
LOC_Os07g07540	BGIOSGA025224
LOC_Os07g08150	BGIOSGA025248
LOC_Os07g08160	BGIOSGA025249
LOC_Os07g08300	BGIOSGA036673
LOC_Os07g08500	BGIOSGA025270
LOC_Os07g09050	BGIOSGA025300
LOC_Os07g09190	BGIOSGA025304
LOC_Os07g09420	BGIOSGA025321
LOC_Os07g10350	BGIOSGA025356
LOC_Os07g10400	BGIOSGA025359
LOC_Os07g10530	BGIOSGA025369
LOC_Os07g10840	BGIOSGA024622
LOC_Os07g11739	BGIOSGA016146
LOC_Os07g11870	BGIOSGA016146
LOC_Os07g13634	BGIOSGA025436
LOC_Os07g14150	BGIOSGA025452
LOC_Os07g14590	BGIOSGA024524
LOC_Os07g14610	BGIOSGA024524
LOC_Os07g14850	BGIOSGA013897
LOC_Os07g15370	BGIOSGA025476
LOC_Os07g17250	BGIOSGA025505
LOC_Os07g18750	BGIOSGA025531
LOC_Os07g22400	BGIOSGA024439
LOC_Os07g22670	BGIOSGA024433
LOC_Os07g23150	BGIOSGA025561
LOC_Os07g23410	BGIOSGA024410
LOC_Os07g23430	BGIOSGA025568
LOC_Os07g23570	BGIOSGA026212
LOC_Os07g26630	BGIOSGA025616
LOC_Os07g26870	BGIOSGA025623
LOC_Os07g26940	BGIOSGA024373
LOC_Os07g27670	BGIOSGA025645
LOC_Os07g27970	BGIOSGA024348
LOC_Os07g28040	BGIOSGA024348
LOC_Os07g29310	BGIOSGA025680
LOC_Os07g29960	BGIOSGA014523
LOC_Os07g30330	BGIOSGA024292
LOC_Os07g30610	BGIOSGA024292
LOC_Os07g30670	BGIOSGA025719
LOC_Os07g31390	BGIOSGA025746
LOC_Os07g32010	BGIOSGA040570
LOC_Os07g32020	BGIOSGA040571
LOC_Os07g32060	BGIOSGA040568
LOC_Os07g32630	BGIOSGA024238
LOC_Os07g32660	BGIOSGA025780
LOC_Os07g33910	BGIOSGA024202
LOC_Os07g34520	BGIOSGA024190
LOC_Os07g35410	BGIOSGA025884
LOC_Os07g35510	BGIOSGA024165
LOC_Os07g35650	BGIOSGA025888
LOC_Os07g35660	BGIOSGA024152
LOC_Os07g35680	BGIOSGA024152
LOC_Os07g35690	BGIOSGA025888
LOC_Os07g35730	BGIOSGA025888
LOC_Os07g35790	BGIOSGA024148
LOC_Os07g35810	BGIOSGA024147
LOC_Os07g35940	BGIOSGA025894
LOC_Os07g36544	BGIOSGA024124
LOC_Os07g36560	BGIOSGA025918
LOC_Os07g36570	BGIOSGA024123
LOC_Os07g36630	BGIOSGA024119
LOC_Os07g37100	BGIOSGA024103
LOC_Os07g37230	BGIOSGA024097
LOC_Os07g37350	BGIOSGA024092
LOC_Os07g37550	BGIOSGA025944
LOC_Os07g38170	BGIOSGA024059
LOC_Os07g38290	BGIOSGA024054
LOC_Os07g39520	BGIOSGA026025
LOC_Os07g39850	BGIOSGA023993
LOC_Os07g40120	BGIOSGA026054
LOC_Os07g40290	BGIOSGA023979
LOC_Os07g40974	BGIOSGA023947
LOC_Os07g41160	BGIOSGA023939
LOC_Os07g41230	BGIOSGA026086
LOC_Os07g41330	BGIOSGA023931
LOC_Os07g42250	BGIOSGA026125
LOC_Os07g42420	BGIOSGA023905
LOC_Os07g42520	BGIOSGA026142
LOC_Os07g42924	BGIOSGA023891
LOC_Os07g43560	BGIOSGA023867
LOC_Os07g43570	BGIOSGA023866
LOC_Os07g43740	BGIOSGA007879
LOC_Os07g43820	BGIOSGA038158
LOC_Os07g43950	BGIOSGA026201
LOC_Os07g44090	BGIOSGA026208
LOC_Os07g44190	BGIOSGA023851
LOC_Os07g44250	BGIOSGA023850
LOC_Os07g44280	BGIOSGA023848
LOC_Os07g44290	BGIOSGA026219
LOC_Os07g44330	BGIOSGA023845
LOC_Os07g44350	BGIOSGA026221
LOC_Os07g44370	BGIOSGA026222
LOC_Os07g44440	BGIOSGA026226
LOC_Os07g44640	BGIOSGA026235
LOC_Os07g45060	BGIOSGA023820
LOC_Os07g46330	BGIOSGA026307
LOC_Os07g46520	BGIOSGA023780
LOC_Os07g47100	BGIOSGA026347
LOC_Os07g47250	BGIOSGA026352
LOC_Os07g47620	BGIOSGA026372
LOC_Os07g47670	BGIOSGA026374
LOC_Os07g48130	BGIOSGA012582
LOC_Os07g48160	BGIOSGA026396
LOC_Os07g48370	BGIOSGA026404
LOC_Os07g48550	BGIOSGA023698
LOC_Os07g48750	BGIOSGA010845
LOC_Os07g48830	BGIOSGA023687
LOC_Os07g49000	BGIOSGA026436
LOC_Os07g49270	BGIOSGA026446
LOC_Os07g49310	BGIOSGA010945
LOC_Os08g01140	BGIOSGA027817
LOC_Os08g01490	BGIOSGA027790
LOC_Os08g02030	BGIOSGA027765
LOC_Os08g02110	BGIOSGA027874
LOC_Os08g02220	BGIOSGA027880
LOC_Os08g02360	BGIOSGA027751
LOC_Os08g02700	BGIOSGA027739
LOC_Os08g03310	BGIOSGA027914
LOC_Os08g03350	BGIOSGA027915
LOC_Os08g03520	BGIOSGA027713
LOC_Os08g03610	BGIOSGA027709
LOC_Os08g03676	BGIOSGA027933
LOC_Os08g04310	BGIOSGA027958
LOC_Os08g04500	BGIOSGA027683
LOC_Os08g04540	BGIOSGA027967
LOC_Os08g04560	BGIOSGA027681
LOC_Os08g04840	BGIOSGA027973
LOC_Os08g05620	BGIOSGA027998
LOC_Os08g05910	BGIOSGA027635
LOC_Os08g06110	BGIOSGA028019
LOC_Os08g06170	BGIOSGA027622
LOC_Os08g06380	BGIOSGA027612
LOC_Os08g06630	BGIOSGA028041
LOC_Os08g07080	BGIOSGA028058
LOC_Os08g07100	BGIOSGA028058
LOC_Os08g07260	BGIOSGA026883
LOC_Os08g07720	BGIOSGA027570
LOC_Os08g07730	BGIOSGA028075
LOC_Os08g07740	BGIOSGA027569
LOC_Os08g08500	BGIOSGA027541
LOC_Os08g09110	BGIOSGA027527
LOC_Os08g09350	BGIOSGA027515
LOC_Os08g10020	BGIOSGA027483
LOC_Os08g10070	BGIOSGA028161
LOC_Os08g10080	BGIOSGA027481
LOC_Os08g10510	BGIOSGA027464
LOC_Os08g10630	BGIOSGA014364
LOC_Os08g13350	BGIOSGA028232
LOC_Os08g13920	BGIOSGA028246
LOC_Os08g14180	BGIOSGA028251
LOC_Os08g15030	BGIOSGA027368
LOC_Os08g15050	BGIOSGA028301
LOC_Os08g16050	BGIOSGA027333
LOC_Os08g16430	BGIOSGA040492
LOC_Os08g17160	BGIOSGA028351
LOC_Os08g23160	BGIOSGA003349
LOC_Os08g23180	BGIOSGA027198
LOC_Os08g23870	BGIOSGA028461
LOC_Os08g24770	BGIOSGA028476
LOC_Os08g26870	BGIOSGA027113
LOC_Os08g28710	BGIOSGA027060
LOC_Os08g28870	BGIOSGA027055
LOC_Os08g29160	BGIOSGA028579
LOC_Os08g29200	BGIOSGA028580
LOC_Os08g29570	BGIOSGA001233
LOC_Os08g29720	BGIOSGA028594
LOC_Os08g29809	BGIOSGA010742
LOC_Os08g31140	BGIOSGA028634
LOC_Os08g31340	BGIOSGA028644
LOC_Os08g31700	BGIOSGA028656
LOC_Os08g32750	BGIOSGA028694
LOC_Os08g32960	BGIOSGA026957
LOC_Os08g33150	BGIOSGA028709
LOC_Os08g33440	BGIOSGA026941
LOC_Os08g33710	BGIOSGA028722
LOC_Os08g33740	BGIOSGA028723
LOC_Os08g34050	BGIOSGA026922
LOC_Os08g34240	BGIOSGA028744
LOC_Os08g35160	BGIOSGA028777
LOC_Os08g35310	BGIOSGA026883
LOC_Os08g36220	BGIOSGA026851
LOC_Os08g36310	BGIOSGA028809
LOC_Os08g36320	BGIOSGA026849
LOC_Os08g36480	BGIOSGA005531
LOC_Os08g36500	BGIOSGA005531
LOC_Os08g36540	BGIOSGA028824
LOC_Os08g36760	BGIOSGA028830
LOC_Os08g37130	BGIOSGA028850
LOC_Os08g37300	BGIOSGA028855
LOC_Os08g37456	BGIOSGA026795
LOC_Os08g37660	BGIOSGA026786
LOC_Os08g37874	BGIOSGA028873
LOC_Os08g37940	BGIOSGA026771
LOC_Os08g38170	BGIOSGA028887
LOC_Os08g38270	BGIOSGA028891
LOC_Os08g38400	BGIOSGA028899
LOC_Os08g38460	BGIOSGA026749
LOC_Os08g38710	BGIOSGA028915
LOC_Os08g38850	BGIOSGA028925
LOC_Os08g39270	BGIOSGA026722
LOC_Os08g39694	BGIOSGA010447
LOC_Os08g39730	BGIOSGA010447
LOC_Os08g39840	BGIOSGA028970
LOC_Os08g39850	BGIOSGA028967
LOC_Os08g40420	BGIOSGA028998
LOC_Os08g40530	BGIOSGA026675
LOC_Os08g40850	BGIOSGA026659
LOC_Os08g41290	BGIOSGA029025
LOC_Os08g42550	BGIOSGA029071
LOC_Os08g42710	BGIOSGA029023
LOC_Os08g43020	BGIOSGA029102
LOC_Os08g43120	BGIOSGA029107
LOC_Os08g43210	BGIOSGA029415
LOC_Os08g43270	BGIOSGA026540
LOC_Os08g43334	BGIOSGA026537
LOC_Os08g43390	BGIOSGA026535
LOC_Os08g43700	BGIOSGA026519
LOC_Os08g44270	BGIOSGA029174
LOC_Os08g44390	BGIOSGA026494
LOC_Os08g44620	BGIOSGA026486
LOC_Os08g44840	BGIOSGA026477
LOC_Os09g04710	BGIOSGA030321
LOC_Os09g04790	BGIOSGA030322
LOC_Os09g06464	BGIOSGA030180
LOC_Os09g07350	BGIOSGA030354
LOC_Os09g07450	BGIOSGA030166
LOC_Os09g07660	BGIOSGA030361
LOC_Os09g08130	BGIOSGA030146
LOC_Os09g09790	BGIOSGA019269
LOC_Os09g10340	BGIOSGA030097
LOC_Os09g11480	BGIOSGA038064
LOC_Os09g12720	BGIOSGA030037
LOC_Os09g13470	BGIOSGA030479
LOC_Os09g15050	BGIOSGA015502
LOC_Os09g15670	BGIOSGA030517
LOC_Os09g15800	BGIOSGA029977
LOC_Os09g16090	BGIOSGA029970
LOC_Os09g16950	BGIOSGA030546
LOC_Os09g17630	BGIOSGA030562
LOC_Os09g17740	BGIOSGA030566
LOC_Os09g18020	BGIOSGA029929
LOC_Os09g18360	BGIOSGA029921
LOC_Os09g20000	BGIOSGA030609
LOC_Os09g20490	BGIOSGA030636
LOC_Os09g20500	BGIOSGA030636
LOC_Os09g21180	BGIOSGA029853
LOC_Os09g21380	BGIOSGA030677
LOC_Os09g23150	BGIOSGA029809
LOC_Os09g23620	BGIOSGA030727
LOC_Os09g24220	BGIOSGA030733
LOC_Os09g25070	BGIOSGA029757
LOC_Os09g25100	BGIOSGA030767
LOC_Os09g25490	BGIOSGA030777
LOC_Os09g25570	BGIOSGA030781
LOC_Os09g25610	BGIOSGA030784
LOC_Os09g25770	BGIOSGA029733
LOC_Os09g26360	BGIOSGA029702
LOC_Os09g26420	BGIOSGA030816
LOC_Os09g26570	BGIOSGA030822
LOC_Os09g26620	BGIOSGA030826
LOC_Os09g26810	BGIOSGA030834
LOC_Os09g26880	BGIOSGA029686
LOC_Os09g27010	BGIOSGA029680
LOC_Os09g27500	BGIOSGA029664
LOC_Os09g27700	BGIOSGA029656
LOC_Os09g28180	BGIOSGA029642
LOC_Os09g29310	BGIOSGA029609
LOC_Os09g29390	BGIOSGA030938
LOC_Os09g29490	BGIOSGA029604
LOC_Os09g29690	BGIOSGA030947
LOC_Os09g30330	BGIOSGA030981
LOC_Os09g30458	BGIOSGA029566
LOC_Os09g30486	BGIOSGA026722
LOC_Os09g30490	BGIOSGA030989
LOC_Os09g31270	BGIOSGA029550
LOC_Os09g31380	BGIOSGA029547
LOC_Os09g31430	BGIOSGA029543
LOC_Os09g31478	BGIOSGA029533
LOC_Os09g31482	BGIOSGA031012
LOC_Os09g31514	BGIOSGA029525
LOC_Os09g32080	BGIOSGA031017
LOC_Os09g32200	BGIOSGA026659
LOC_Os09g32510	BGIOSGA029497
LOC_Os09g32670	BGIOSGA029486
LOC_Os09g33550	BGIOSGA029461
LOC_Os09g33690	BGIOSGA029452
LOC_Os09g33820	BGIOSGA032507
LOC_Os09g34140	BGIOSGA031094
LOC_Os09g34160	BGIOSGA029432
LOC_Os09g34230	BGIOSGA031099
LOC_Os09g35600	BGIOSGA029412
LOC_Os09g35630	BGIOSGA029411
LOC_Os09g35790	BGIOSGA029403
LOC_Os09g35800	BGIOSGA020486
LOC_Os09g36060	BGIOSGA031133
LOC_Os09g36580	BGIOSGA031160
LOC_Os09g36680	BGIOSGA029365
LOC_Os09g36700	BGIOSGA029364
LOC_Os09g36880	BGIOSGA029354
LOC_Os09g36900	BGIOSGA031175
LOC_Os09g36910	BGIOSGA031176
LOC_Os09g36930	BGIOSGA031177
LOC_Os09g37620	BGIOSGA029326
LOC_Os09g37710	BGIOSGA031219
LOC_Os09g37910	BGIOSGA031227
LOC_Os09g37967	BGIOSGA029304
LOC_Os09g37976	BGIOSGA029304
LOC_Os09g38110	BGIOSGA029298
LOC_Os09g38130	BGIOSGA031237
LOC_Os09g38920	BGIOSGA029265
LOC_Os09g39410	BGIOSGA031292
LOC_Os09g39430	BGIOSGA029244
LOC_Os09g39650	BGIOSGA031304
LOC_Os09g39910	BGIOSGA026471
LOC_Os09g39940	BGIOSGA031317
LOC_Os10g01110	BGIOSGA040472
LOC_Os10g02040	BGIOSGA032397
LOC_Os10g02300	BGIOSGA032386
LOC_Os10g02380	BGIOSGA032434
LOC_Os10g02990	BGIOSGA032365
LOC_Os10g03440	BGIOSGA011140
LOC_Os10g04429	BGIOSGA032485
LOC_Os10g04720	BGIOSGA032318
LOC_Os10g04730	BGIOSGA032500
LOC_Os10g05020	BGIOSGA032302
LOC_Os10g05230	BGIOSGA032520
LOC_Os10g05660	BGIOSGA032529
LOC_Os10g06630	BGIOSGA032548
LOC_Os10g08026	BGIOSGA014953
LOC_Os10g10130	BGIOSGA040691
LOC_Os10g11310	BGIOSGA032200
LOC_Os10g13700	BGIOSGA032182
LOC_Os10g14870	BGIOSGA040597
LOC_Os10g17260	BGIOSGA032683
LOC_Os10g17780	BGIOSGA032693
LOC_Os10g20450	BGIOSGA032104
LOC_Os10g21360	BGIOSGA032755
LOC_Os10g22070	BGIOSGA033328
LOC_Os10g22430	BGIOSGA032058
LOC_Os10g23050	BGIOSGA032814
LOC_Os10g23900	BGIOSGA000744
LOC_Os10g25400	BGIOSGA032856
LOC_Os10g25560	BGIOSGA031992
LOC_Os10g25780	BGIOSGA031980
LOC_Os10g26620	BGIOSGA031952
LOC_Os10g26940	BGIOSGA015061
LOC_Os10g27470	BGIOSGA032910
LOC_Os10g28350	BGIOSGA031909
LOC_Os10g28360	BGIOSGA031908
LOC_Os10g28370	BGIOSGA031907
LOC_Os10g28440	BGIOSGA011407
LOC_Os10g30390	BGIOSGA031843
LOC_Os10g30410	BGIOSGA031842
LOC_Os10g30530	BGIOSGA013639
LOC_Os10g30860	BGIOSGA033044
LOC_Os10g31040	BGIOSGA033055
LOC_Os10g31910	BGIOSGA031777
LOC_Os10g32810	BGIOSGA033092
LOC_Os10g32980	BGIOSGA033103
LOC_Os10g33760	BGIOSGA033132
LOC_Os10g33810	BGIOSGA031688
LOC_Os10g35050	BGIOSGA033187
LOC_Os10g35070	BGIOSGA033188
LOC_Os10g35290	BGIOSGA031619
LOC_Os10g35370	BGIOSGA017356
LOC_Os10g35460	BGIOSGA033209
LOC_Os10g35950	BGIOSGA033232
LOC_Os10g36100	BGIOSGA033237
LOC_Os10g36170	BGIOSGA031590
LOC_Os10g36210	BGIOSGA033240
LOC_Os10g36500	BGIOSGA031578
LOC_Os10g36703	BGIOSGA031572
LOC_Os10g37190	BGIOSGA031556
LOC_Os10g37340	BGIOSGA031550
LOC_Os10g37660	BGIOSGA031535
LOC_Os10g37770	BGIOSGA031531
LOC_Os10g38080	BGIOSGA031523
LOC_Os10g38350	BGIOSGA033315
LOC_Os10g38360	BGIOSGA033316
LOC_Os10g38540	BGIOSGA033321
LOC_Os10g38710	BGIOSGA031509
LOC_Os10g38870	BGIOSGA031503
LOC_Os10g38880	BGIOSGA033346
LOC_Os10g38940	BGIOSGA033349
LOC_Os10g39110	BGIOSGA031492
LOC_Os10g39150	BGIOSGA033358
LOC_Os10g39170	BGIOSGA033360
LOC_Os10g39220	BGIOSGA033362
LOC_Os10g39260	BGIOSGA033364
LOC_Os10g39640	BGIOSGA033384
LOC_Os10g39680	BGIOSGA033387
LOC_Os10g39700	BGIOSGA033387
LOC_Os10g39710	BGIOSGA033388
LOC_Os10g39740	BGIOSGA031475
LOC_Os10g39750	BGIOSGA031474
LOC_Os10g39770	BGIOSGA033392
LOC_Os10g39850	BGIOSGA011680
LOC_Os10g40290	BGIOSGA031449
LOC_Os10g40420	BGIOSGA031445
LOC_Os10g40490	BGIOSGA033421
LOC_Os10g40584	BGIOSGA031435
LOC_Os10g40600	BGIOSGA031434
LOC_Os10g40614	BGIOSGA033424
LOC_Os10g40710	BGIOSGA031428
LOC_Os10g40730	BGIOSGA033426
LOC_Os10g40740	BGIOSGA031426
LOC_Os10g41040	BGIOSGA031411
LOC_Os10g41100	BGIOSGA031408
LOC_Os10g41230	BGIOSGA033443
LOC_Os10g41360	BGIOSGA031393
LOC_Os10g41400	BGIOSGA033452
LOC_Os10g41550	BGIOSGA033092
LOC_Os10g41580	BGIOSGA031382
LOC_Os10g41930	BGIOSGA033472
LOC_Os10g42960	BGIOSGA037904
LOC_Os11g01439	BGIOSGA036799
LOC_Os11g01480	BGIOSGA036796
LOC_Os11g02389	BGIOSGA034684
LOC_Os11g02440	BGIOSGA034619
LOC_Os11g02670	BGIOSGA036896
LOC_Os11g02750	BGIOSGA034601
LOC_Os11g03390	BGIOSGA034717
LOC_Os11g04030	BGIOSGA034556
LOC_Os11g04720	BGIOSGA034778
LOC_Os11g05240	BGIOSGA034801
LOC_Os11g05320	BGIOSGA034806
LOC_Os11g05400	BGIOSGA034482
LOC_Os11g05740	BGIOSGA034469
LOC_Os11g05770	BGIOSGA034835
LOC_Os11g05990	BGIOSGA034845
LOC_Os11g06130	BGIOSGA034455
LOC_Os11g06770	BGIOSGA034432
LOC_Os11g06780	BGIOSGA034882
LOC_Os11g07020	BGIOSGA034421
LOC_Os11g07050	BGIOSGA034418
LOC_Os11g07060	BGIOSGA034892
LOC_Os11g07120	BGIOSGA034889
LOC_Os11g07124	BGIOSGA034889
LOC_Os11g07130	BGIOSGA034889
LOC_Os11g07200	BGIOSGA034889
LOC_Os11g07830	BGIOSGA034921
LOC_Os11g07912	BGIOSGA034926
LOC_Os11g08670	BGIOSGA034972
LOC_Os11g10770	BGIOSGA034292
LOC_Os11g11000	BGIOSGA034284
LOC_Os11g11780	BGIOSGA035031
LOC_Os11g12740	BGIOSGA034245
LOC_Os11g13750	BGIOSGA034230
LOC_Os11g13890	BGIOSGA035064
LOC_Os11g14400	BGIOSGA034202
LOC_Os11g15570	BGIOSGA024618
LOC_Os11g18570	BGIOSGA035137
LOC_Os11g19730	BGIOSGA035169
LOC_Os11g19840	BGIOSGA034106
LOC_Os11g20689	BGIOSGA034092
LOC_Os11g24070	BGIOSGA035187
LOC_Os11g24374	BGIOSGA034071
LOC_Os11g24450	BGIOSGA035198
LOC_Os11g25780	BGIOSGA015856
LOC_Os11g25990	BGIOSGA026847
LOC_Os11g27400	BGIOSGA035229
LOC_Os11g28104	BGIOSGA037011
LOC_Os11g28530	BGIOSGA034012
LOC_Os11g29290	BGIOSGA035267
LOC_Os11g29710	BGIOSGA035275
LOC_Os11g29720	BGIOSGA033980
LOC_Os11g29870	BGIOSGA035289
LOC_Os11g30560	BGIOSGA035310
LOC_Os11g31190	BGIOSGA033930
LOC_Os11g31940	BGIOSGA035349
LOC_Os11g32500	BGIOSGA033884
LOC_Os11g33120	BGIOSGA033858
LOC_Os11g33270	BGIOSGA035393
LOC_Os11g33394	BGIOSGA035396
LOC_Os11g34720	BGIOSGA033828
LOC_Os11g34870	BGIOSGA035427
LOC_Os11g34920	BGIOSGA035429
LOC_Os11g35050	BGIOSGA033816
LOC_Os11g35890	BGIOSGA035458
LOC_Os11g36940	BGIOSGA035490
LOC_Os11g37080	BGIOSGA035498
LOC_Os11g37860	BGIOSGA019485
LOC_Os11g39020	BGIOSGA033735
LOC_Os11g39230	BGIOSGA019279
LOC_Os11g39540	BGIOSGA036456
LOC_Os11g39990	BGIOSGA011795
LOC_Os11g40110	BGIOSGA007168
LOC_Os11g40970	BGIOSGA033677
LOC_Os11g41650	BGIOSGA035597
LOC_Os11g42220	BGIOSGA021910
LOC_Os11g42430	BGIOSGA010685
LOC_Os11g42510	BGIOSGA022295
LOC_Os11g43520	BGIOSGA035642
LOC_Os11g44340	BGIOSGA035666
LOC_Os11g44630	BGIOSGA035667
LOC_Os11g44880	BGIOSGA037544
LOC_Os11g44950	BGIOSGA035696
LOC_Os11g45400	BGIOSGA033559
LOC_Os11g45740	BGIOSGA035999
LOC_Os11g46860	BGIOSGA035706
LOC_Os11g46900	BGIOSGA032460
LOC_Os11g47140	BGIOSGA032454
LOC_Os11g47460	BGIOSGA033532
LOC_Os11g47560	BGIOSGA035720
LOC_Os11g47600	BGIOSGA033527
LOC_Os11g47630	BGIOSGA033524
LOC_Os11g47680	BGIOSGA035731
LOC_Os11g47970	BGIOSGA033513
LOC_Os11g48060	BGIOSGA037914
LOC_Os12g01449	BGIOSGA036799
LOC_Os12g01530	BGIOSGA036792
LOC_Os12g02120	BGIOSGA034628
LOC_Os12g02720	BGIOSGA034601
LOC_Os12g03430	BGIOSGA036698
LOC_Os12g03860	BGIOSGA034556
LOC_Os12g03899	BGIOSGA036673
LOC_Os12g05050	BGIOSGA036641
LOC_Os12g05420	BGIOSGA036630
LOC_Os12g06220	BGIOSGA036593
LOC_Os12g07160	BGIOSGA036555
LOC_Os12g07580	BGIOSGA037083
LOC_Os12g08260	BGIOSGA037107
LOC_Os12g08760	BGIOSGA037112
LOC_Os12g08770	BGIOSGA037113
LOC_Os12g08830	BGIOSGA036500
LOC_Os12g08920	BGIOSGA036496
LOC_Os12g09300	BGIOSGA037128
LOC_Os12g09580	BGIOSGA036475
LOC_Os12g09790	BGIOSGA010447
LOC_Os12g10340	BGIOSGA036459
LOC_Os12g12514	BGIOSGA037177
LOC_Os12g12560	BGIOSGA037177
LOC_Os12g12580	BGIOSGA037177
LOC_Os12g12590	BGIOSGA037177
LOC_Os12g12934	BGIOSGA037184
LOC_Os12g13300	BGIOSGA037195
LOC_Os12g16200	BGIOSGA018537
LOC_Os12g16720	BGIOSGA018523
LOC_Os12g17090	BGIOSGA018518
LOC_Os12g17160	BGIOSGA018514
LOC_Os12g18530	BGIOSGA036365
LOC_Os12g18560	BGIOSGA037241
LOC_Os12g23180	BGIOSGA037300
LOC_Os12g24550	BGIOSGA036282
LOC_Os12g24650	BGIOSGA037324
LOC_Os12g24800	BGIOSGA036275
LOC_Os12g25490	BGIOSGA036252
LOC_Os12g25660	BGIOSGA036246
LOC_Os12g26290	BGIOSGA037333
LOC_Os12g26880	BGIOSGA036243
LOC_Os12g28550	BGIOSGA037368
LOC_Os12g31000	BGIOSGA037422
LOC_Os12g35330	BGIOSGA037522
LOC_Os12g35340	BGIOSGA037523
LOC_Os12g35610	BGIOSGA037531
LOC_Os12g36100	BGIOSGA037544
LOC_Os12g36670	BGIOSGA037565
LOC_Os12g36890	BGIOSGA036024
LOC_Os12g37650	BGIOSGA037602
LOC_Os12g37690	BGIOSGA035999
LOC_Os12g37970	BGIOSGA035986
LOC_Os12g38120	BGIOSGA037620
LOC_Os12g38610	BGIOSGA035965
LOC_Os12g38750	BGIOSGA035955
LOC_Os12g38760	BGIOSGA035955
LOC_Os12g38770	BGIOSGA035955
LOC_Os12g39360	BGIOSGA037682
LOC_Os12g39630	BGIOSGA035923
LOC_Os12g40260	BGIOSGA037712
LOC_Os12g40890	BGIOSGA035890
LOC_Os12g40920	BGIOSGA037742
LOC_Os12g41060	BGIOSGA035885
LOC_Os12g41090	BGIOSGA035884
LOC_Os12g41390	BGIOSGA037758
LOC_Os12g41600	BGIOSGA035861
LOC_Os12g41715	BGIOSGA035853
LOC_Os12g41860	BGIOSGA035845
LOC_Os12g42120	BGIOSGA037796
LOC_Os12g42910	BGIOSGA037830
LOC_Os12g43130	BGIOSGA035794
LOC_Os12g43363	BGIOSGA037844
LOC_Os12g43450	BGIOSGA025834
LOC_Os12g43490	BGIOSGA024204
LOC_Os12g43660	BGIOSGA037857
