# Supplementary material for: Meta-Analysis of Salt Stress Transcriptome Responses in Different Rice Genotypes at the Seedling Stage
Source: Plants (Basel). 2019 Mar 12;8(3):64. doi: 10.3390/plants8030064 (PMC6473595; doi:10.3390/plants8030064)
Supplement: Supplementary file 1 [file plants-08-00064-s001.zip › sup/Table S9.xlsx]

## Sheet: Sheet1
LOC_Os01g61330
LOC_Os03g58300
LOC_Os07g33350
LOC_Os12g39360
LOC_Os05g50570
LOC_Os06g45340
LOC_Os02g51040
LOC_Os03g62230
LOC_Os02g54640
LOC_Os01g58420
LOC_Os07g19444
LOC_Os08g29660
LOC_Os09g24580
LOC_Os12g24020
LOC_Os01g25760
LOC_Os04g03579
LOC_Os11g19340
LOC_Os01g31690
LOC_Os04g53190
LOC_Os11g29290
LOC_Os02g43170
LOC_Os02g11640
LOC_Os03g09170
LOC_Os01g50400
LOC_Os04g36720
LOC_Os03g15960
LOC_Os04g47620
LOC_Os06g03670
LOC_Os08g43190
LOC_Os01g54890
LOC_Os04g28620
LOC_Os04g10350
LOC_Os07g01620
LOC_Os02g51060
LOC_Os02g53530
LOC_Os10g39680
LOC_Os06g12370
LOC_Os12g38200
LOC_Os03g16390
LOC_Os02g01210
LOC_Os03g14010
LOC_Os02g13800
LOC_Os04g28420
LOC_Os04g32790
LOC_Os12g05600
LOC_Os05g43860
LOC_Os09g34250
LOC_Os01g62430
LOC_Os06g50950
LOC_Os01g41710
LOC_Os03g32230
LOC_Os08g32960
LOC_Os02g11070
LOC_Os04g46280
LOC_Os03g08624
LOC_Os02g54650
LOC_Os08g24310
LOC_Os07g15230
LOC_Os09g17740
LOC_Os08g23470
LOC_Os02g53130
LOC_Os10g06630
LOC_Os02g30100
LOC_Os01g06580
LOC_Os03g57880
LOC_Os04g41380
LOC_Os03g38730
LOC_Os07g48450
LOC_Os06g11490
LOC_Os09g13570
LOC_Os06g21920
LOC_Os07g48870
LOC_Os12g43130
LOC_Os06g04020
LOC_Os12g12600
LOC_Os06g06360
LOC_Os06g48180
LOC_Os03g32220
LOC_Os04g45970
LOC_Os03g17230
LOC_Os09g16950
LOC_Os05g49900
LOC_Os03g04310
LOC_Os04g33660
LOC_Os02g51680
LOC_Os01g24050
LOC_Os12g39310
LOC_Os03g51200
LOC_Os12g31880
LOC_Os03g51610
LOC_Os04g38910
LOC_Os03g16860
LOC_Os03g49260
LOC_Os02g43820
LOC_Os08g29020
LOC_Os03g26044
LOC_Os06g22440
LOC_Os01g06560
LOC_Os04g41810
LOC_Os02g57160
LOC_Os06g40818
LOC_Os03g42710
LOC_Os10g02100
LOC_Os05g16420
LOC_Os08g39210
LOC_Os11g39990
LOC_Os01g07530
LOC_Os10g39640
LOC_Os03g12110
LOC_Os05g37080
LOC_Os10g37660
LOC_Os02g17534
LOC_Os04g45590
LOC_Os11g47970
LOC_Os06g30730
LOC_Os07g30330
LOC_Os01g50420
LOC_Os05g16824
LOC_Os04g52780
LOC_Os09g15670
LOC_Os08g15020
LOC_Os01g56030
LOC_Os02g52780
LOC_Os07g37240
LOC_Os06g35560
LOC_Os05g25430
LOC_Os07g48830
LOC_Os07g35310
LOC_Os12g08090
LOC_Os06g49660
LOC_Os08g36320
LOC_Os07g01440
LOC_Os01g42690
LOC_Os01g11520
LOC_Os03g60080
LOC_Os06g44010
LOC_Os02g36340
LOC_Os04g44670
LOC_Os02g46030
LOC_Os04g44870
LOC_Os07g43820
LOC_Os02g35180
LOC_Os07g48010
LOC_Os01g53220
LOC_Os04g45730
LOC_Os05g31140
LOC_Os11g38650
LOC_Os05g38530
LOC_Os11g03230
LOC_Os04g32920
LOC_Os01g22570
LOC_Os08g36310
LOC_Os08g13980
LOC_Os10g01470
LOC_Os01g42090
LOC_Os05g07010
LOC_Os05g48810
LOC_Os03g19250
LOC_Os11g29710
LOC_Os07g08460
LOC_Os01g70970
LOC_Os07g34070
LOC_Os12g07640
LOC_Os01g71070
LOC_Os04g10160
LOC_Os02g08150
LOC_Os11g38260
LOC_Os04g48030
LOC_Os07g48040
LOC_Os02g36140
LOC_Os03g15340
LOC_Os05g45080
LOC_Os07g31390
LOC_Os05g25450
LOC_Os02g14480
LOC_Os02g44470
LOC_Os11g42220
LOC_Os10g38540
LOC_Os03g12160
LOC_Os01g52550
LOC_Os01g12130
LOC_Os07g34260
LOC_Os08g20130
LOC_Os03g20910
LOC_Os02g40200
LOC_Os03g01300
LOC_Os03g18970
LOC_Os01g69050
LOC_Os03g10640
LOC_Os05g50340
LOC_Os07g14150
LOC_Os01g59020
LOC_Os08g15060
LOC_Os11g15340
LOC_Os02g26430
LOC_Os04g10530
LOC_Os02g40900
LOC_Os03g08880
LOC_Os01g72170
LOC_Os05g45020
LOC_Os08g43334
LOC_Os01g67950
LOC_Os09g28160
LOC_Os03g46860
LOC_Os06g42030
LOC_Os03g18130
LOC_Os01g43590
LOC_Os01g50170
LOC_Os08g19420
LOC_Os03g16170
LOC_Os04g05580
LOC_Os01g45550
LOC_Os09g37976
LOC_Os05g06940
LOC_Os06g18140
LOC_Os04g54300
LOC_Os11g47520
LOC_Os02g40500
LOC_Os05g48850
LOC_Os02g34580
LOC_Os05g31730
LOC_Os01g61160
LOC_Os04g59120
LOC_Os01g02290
LOC_Os01g41770
LOC_Os01g58860
LOC_Os04g52950
LOC_Os09g37180
LOC_Os08g34580
LOC_Os04g58810
LOC_Os07g23410
LOC_Os03g10050
LOC_Os02g44230
LOC_Os03g11734
LOC_Os05g39250
LOC_Os01g02890
LOC_Os02g07110
LOC_Os03g56250
LOC_Os03g46200
LOC_Os08g17500
LOC_Os11g07460
LOC_Os08g24750
LOC_Os10g35460
LOC_Os01g59050
LOC_Os08g15050
LOC_Os05g10690
LOC_Os07g44140
LOC_Os04g43560
LOC_Os06g23560
LOC_Os09g37710
LOC_Os06g42020
LOC_Os01g41750
LOC_Os04g35880
LOC_Os01g61080
LOC_Os06g45140
LOC_Os05g10670
LOC_Os03g48430
LOC_Os01g64170
LOC_Os01g20980
LOC_Os03g20970
LOC_Os10g13550
LOC_Os04g03810
LOC_Os04g41540
LOC_Os03g31510
LOC_Os10g31290
LOC_Os08g06630
LOC_Os03g03790
LOC_Os03g22020
LOC_Os01g41240
LOC_Os02g40530
LOC_Os05g47650
LOC_Os07g34720
LOC_Os04g49210
LOC_Os01g63980
LOC_Os11g18730
LOC_Os09g30340
LOC_Os05g49770
LOC_Os01g40310
LOC_Os06g08640
LOC_Os05g46510
LOC_Os01g49320
LOC_Os01g08380
LOC_Os11g31940
LOC_Os02g50280
LOC_Os09g39720
LOC_Os07g42610
LOC_Os01g52230
LOC_Os06g13180
LOC_Os07g49370
LOC_Os02g54140
LOC_Os01g19820
LOC_Os03g21710
LOC_Os01g71780
LOC_Os01g19330
LOC_Os02g46780
LOC_Os12g06080
LOC_Os02g54980
LOC_Os07g35790
LOC_Os03g60260
LOC_Os10g33170
LOC_Os02g48200
LOC_Os07g49360
LOC_Os12g41710
LOC_Os11g37230
LOC_Os03g17070
LOC_Os02g38120
LOC_Os02g18410
LOC_Os01g49710
LOC_Os02g54130
LOC_Os12g42190
LOC_Os03g22620
LOC_Os09g39940
LOC_Os12g09300
LOC_Os01g15810
LOC_Os02g42585
LOC_Os03g01600
LOC_Os02g42780
LOC_Os07g31610
LOC_Os09g25380
LOC_Os12g44110
LOC_Os10g20470
LOC_Os05g41420
LOC_Os05g51670
LOC_Os01g47580
LOC_Os04g01140
LOC_Os01g67090
LOC_Os01g73630
LOC_Os10g41660
LOC_Os11g08210
LOC_Os06g11610
LOC_Os03g56900
LOC_Os02g05060
LOC_Os02g49986
LOC_Os11g17720
LOC_Os05g46750
LOC_Os03g50160
LOC_Os03g12390
LOC_Os10g38610
LOC_Os12g07580
LOC_Os08g30210
LOC_Os07g49200
LOC_Os06g06860
LOC_Os01g09100
LOC_Os02g45890
LOC_Os07g49000
LOC_Os03g10100
LOC_Os07g02440
LOC_Os03g50960
LOC_Os02g12400
LOC_Os10g30530
LOC_Os02g41954
LOC_Os06g05284
LOC_Os02g14630
LOC_Os03g55240
LOC_Os04g34490
LOC_Os03g64150
LOC_Os08g05520
LOC_Os09g27010
LOC_Os05g29810
LOC_Os06g21590
LOC_Os08g04890
LOC_Os01g50820
LOC_Os09g29460
LOC_Os06g43430
LOC_Os11g34870
LOC_Os10g36000
LOC_Os09g27950
LOC_Os03g20090
LOC_Os05g07060
LOC_Os02g54370
LOC_Os07g40250
LOC_Os10g33130
LOC_Os04g38410
LOC_Os08g06170
LOC_Os01g47610
LOC_Os03g20290
LOC_Os06g34070
LOC_Os01g65880
LOC_Os03g06050
LOC_Os06g01972
LOC_Os07g09190
LOC_Os12g37690
LOC_Os08g28710
LOC_Os02g11960
LOC_Os06g14670
LOC_Os08g01240
LOC_Os11g06770
LOC_Os07g39530
LOC_Os01g46290
LOC_Os07g44440
LOC_Os08g44620
LOC_Os01g04350
LOC_Os06g35960
LOC_Os11g11960
LOC_Os01g48800
LOC_Os10g30790
LOC_Os01g07770
LOC_Os11g36719
LOC_Os07g03960
LOC_Os06g30500
LOC_Os01g37470
LOC_Os07g39520
LOC_Os10g39700
LOC_Os01g05960
LOC_Os05g33400
LOC_Os03g53340
LOC_Os03g06630
LOC_Os01g01870
LOC_Os03g49430
LOC_Os11g07124
LOC_Os02g41480
LOC_Os07g12340
LOC_Os07g22730
LOC_Os05g41990
LOC_Os02g03020
LOC_Os05g50890
LOC_Os11g05770
LOC_Os09g36580
LOC_Os09g24840
LOC_Os01g66120
LOC_Os07g40690
LOC_Os11g15040
LOC_Os10g39710
LOC_Os02g57840
LOC_Os06g11240
LOC_Os04g56120
LOC_Os01g66510
LOC_Os09g31482
LOC_Os10g02300
LOC_Os02g03960
LOC_Os05g24780
LOC_Os03g49440
LOC_Os01g04330
LOC_Os03g13200
LOC_Os02g03570
LOC_Os01g08100
LOC_Os04g39350
LOC_Os06g22919
LOC_Os01g38110
LOC_Os01g64110
LOC_Os02g38392
LOC_Os05g31570
LOC_Os01g43844
LOC_Os01g71310
LOC_Os04g45950
LOC_Os06g35160
LOC_Os11g11770
LOC_Os01g42790
LOC_Os10g32770
LOC_Os02g45450
LOC_Os09g36110
LOC_Os08g41440
LOC_Os06g08280
LOC_Os04g54390
LOC_Os08g02110
LOC_Os12g36630
LOC_Os08g43200
LOC_Os03g14590
LOC_Os04g49450
LOC_Os09g35600
LOC_Os01g39020
LOC_Os11g39420
LOC_Os01g51870
LOC_Os03g61360
LOC_Os02g09510
LOC_Os08g03350
LOC_Os09g21180
LOC_Os03g45280
LOC_Os01g55240
LOC_Os06g51260
LOC_Os05g48200
LOC_Os03g64340
LOC_Os11g04860
LOC_Os10g19190
LOC_Os09g31430
LOC_Os10g40934
LOC_Os08g38170
LOC_Os06g51070
LOC_Os01g46970
LOC_Os02g40784
LOC_Os05g04820
LOC_Os02g58350
LOC_Os05g40960
LOC_Os12g41090
LOC_Os01g71340
LOC_Os12g08260
LOC_Os09g30980
LOC_Os07g44460
LOC_Os05g04440
LOC_Os05g38290
LOC_Os01g19170
LOC_Os05g49700
LOC_Os04g42690
LOC_Os10g39160
LOC_Os10g36703
LOC_Os06g51050
LOC_Os11g05740
LOC_Os01g71350
LOC_Os03g22670
LOC_Os01g64360
LOC_Os08g44830
LOC_Os10g38820
LOC_Os07g30090
LOC_Os05g37520
LOC_Os07g39350
LOC_Os03g56580
LOC_Os06g11290
LOC_Os10g39170
LOC_Os12g33300
LOC_Os05g10370
LOC_Os02g42990
LOC_Os12g05050
LOC_Os10g34920
LOC_Os09g20000
LOC_Os09g11480
LOC_Os10g40550
LOC_Os11g45990
LOC_Os03g05500
LOC_Os01g14410
LOC_Os01g58280
LOC_Os09g38320
LOC_Os05g49140
LOC_Os04g35560
LOC_Os06g40170
LOC_Os01g62950
LOC_Os08g36220
LOC_Os03g04660
LOC_Os06g40180
LOC_Os10g34930
LOC_Os03g18030
LOC_Os10g39750
LOC_Os07g33440
LOC_Os06g48030
LOC_Os05g43120
LOC_Os06g39240
LOC_Os08g29570
LOC_Os04g54830
LOC_Os03g22200
LOC_Os08g40690
LOC_Os03g01260
LOC_Os11g47460
LOC_Os07g36570
LOC_Os10g02380
LOC_Os04g55970
LOC_Os06g48860
LOC_Os02g42150
LOC_Os08g23180
LOC_Os12g39620
LOC_Os09g36300
LOC_Os08g40270
LOC_Os06g22340
LOC_Os02g38410
LOC_Os04g42950
LOC_Os10g38880
LOC_Os07g36560
LOC_Os11g40370
LOC_Os10g02040
LOC_Os07g08150
LOC_Os12g29430
LOC_Os09g31514
LOC_Os11g18366
LOC_Os04g43800
LOC_Os10g25170
LOC_Os06g03830
LOC_Os02g26720
LOC_Os08g42350
LOC_Os07g43740
LOC_Os07g39960
LOC_Os03g38210
LOC_Os06g41930
LOC_Os02g43790
LOC_Os10g26940
LOC_Os10g40520
LOC_Os05g49170
LOC_Os03g05530
LOC_Os09g35940
LOC_Os03g44170
LOC_Os12g39640
LOC_Os07g08160
LOC_Os01g62980
LOC_Os03g08320
LOC_Os09g21380
LOC_Os09g27500
LOC_Os02g51930
LOC_Os01g14650
LOC_Os01g22640
LOC_Os01g70240
LOC_Os02g52670
LOC_Os03g19330
LOC_Os05g49100
LOC_Os11g13890
LOC_Os12g38120
LOC_Os04g45460
LOC_Os01g58240
LOC_Os07g43970
LOC_Os05g39720
LOC_Os09g27510
LOC_Os01g14660
LOC_Os02g10850
LOC_Os07g04840
LOC_Os01g03890
LOC_Os03g12500
LOC_Os08g33160
LOC_Os09g23620
LOC_Os06g50040
LOC_Os08g36250
LOC_Os05g42040
LOC_Os03g18200
LOC_Os03g18070
LOC_Os01g62290
LOC_Os02g30850
LOC_Os03g16920
LOC_Os02g57490
LOC_Os11g14380
LOC_Os10g28340
LOC_Os08g36860
LOC_Os02g14160
LOC_Os08g09690
LOC_Os02g44108
LOC_Os05g39990
LOC_Os02g41680
LOC_Os03g31480
LOC_Os08g10550
LOC_Os01g68050
LOC_Os01g57280
LOC_Os04g55740
LOC_Os11g40970
LOC_Os11g29350
LOC_Os04g53990
LOC_Os09g20220
LOC_Os05g50490
LOC_Os04g02640
LOC_Os05g04210
LOC_Os08g36480
LOC_Os08g02700
LOC_Os07g17330
LOC_Os03g24590
LOC_Os07g42280
LOC_Os03g15890
LOC_Os07g15370
LOC_Os02g11760
LOC_Os12g37970
LOC_Os05g42060
LOC_Os12g04480
LOC_Os06g09560
LOC_Os10g39770
LOC_Os10g34910
LOC_Os04g36600
LOC_Os01g04950
LOC_Os08g09810
LOC_Os07g05940
LOC_Os09g35010
LOC_Os01g24560
LOC_Os03g49380
LOC_Os06g30370
LOC_Os03g18600
LOC_Os02g43550
LOC_Os01g62760
LOC_Os04g58730
LOC_Os01g60770
LOC_Os11g10800
LOC_Os02g08270
LOC_Os01g61940
LOC_Os01g66760
LOC_Os11g39000
LOC_Os01g70850
LOC_Os01g63230
LOC_Os02g44310
LOC_Os11g12740
LOC_Os08g34460
LOC_Os05g46610
LOC_Os01g47400
LOC_Os09g32770
LOC_Os02g41670
LOC_Os02g02930
LOC_Os06g49360
LOC_Os02g39930
LOC_Os08g35160
LOC_Os11g45400
LOC_Os05g06840
LOC_Os03g11600
LOC_Os06g46340
LOC_Os11g24070
LOC_Os03g15230
LOC_Os11g35710
LOC_Os02g19650
LOC_Os02g06340
LOC_Os02g36840
LOC_Os03g09070
LOC_Os03g30470
LOC_Os10g35950
LOC_Os11g38160
LOC_Os11g18570
LOC_Os05g50260
LOC_Os11g45740
LOC_Os03g51010
LOC_Os09g13410
LOC_Os04g11820
LOC_Os03g29410
LOC_Os05g37190
LOC_Os06g14240
LOC_Os05g07120
LOC_Os05g38420
LOC_Os12g28100
LOC_Os03g20680
LOC_Os03g55960
LOC_Os07g46700
LOC_Os02g51910
LOC_Os04g44354
LOC_Os08g38460
LOC_Os04g10010
LOC_Os01g67820
LOC_Os03g58290
LOC_Os06g15370
LOC_Os08g07080
LOC_Os03g44380
LOC_Os03g56160
LOC_Os01g11414
LOC_Os05g39580
LOC_Os04g13140
LOC_Os12g32850
LOC_Os02g36030
LOC_Os01g41420
LOC_Os03g05750
LOC_Os02g46100
LOC_Os07g37320
LOC_Os05g02420
LOC_Os07g01540
LOC_Os09g27990
LOC_Os01g64790
LOC_Os07g40290
LOC_Os04g53930
LOC_Os03g60850
LOC_Os07g44290
LOC_Os01g51540
LOC_Os06g06490
LOC_Os01g71860
LOC_Os01g12930
LOC_Os07g09420
LOC_Os04g47930
LOC_Os08g44360
LOC_Os04g48390
LOC_Os03g51740
LOC_Os03g12030
LOC_Os04g32480
LOC_Os03g55080
LOC_Os10g05660
LOC_Os01g41430
LOC_Os06g25010
LOC_Os12g15920
LOC_Os02g36880
LOC_Os07g41160
LOC_Os04g59260
LOC_Os03g30420
LOC_Os12g24320
LOC_Os02g51320
LOC_Os05g48700
LOC_Os05g35290
LOC_Os06g16000
LOC_Os01g51360
LOC_Os07g42740
LOC_Os01g70490
LOC_Os06g12280
LOC_Os10g40040
LOC_Os03g11420
LOC_Os06g02210
LOC_Os01g72460
LOC_Os04g46140
LOC_Os05g35010
LOC_Os02g44870
LOC_Os10g26500
LOC_Os02g45620
LOC_Os01g58290
LOC_Os04g17100
LOC_Os05g03174
LOC_Os06g45940
LOC_Os03g60880
LOC_Os12g35610
LOC_Os04g47700
LOC_Os11g36160
LOC_Os09g38850
LOC_Os04g46130
LOC_Os03g54130
LOC_Os10g39980
LOC_Os05g31020
LOC_Os03g10950
LOC_Os01g51570
LOC_Os01g18400
LOC_Os11g04560
LOC_Os04g51980
LOC_Os08g04540
LOC_Os09g32260
LOC_Os03g04770
LOC_Os01g65950
LOC_Os04g41400
LOC_Os10g10130
LOC_Os04g16970
LOC_Os02g53160
LOC_Os11g10770
LOC_Os10g41550
LOC_Os03g40540
LOC_Os03g20870
LOC_Os07g38170
LOC_Os03g33090
LOC_Os01g61044
LOC_Os03g04060
LOC_Os06g43510
LOC_Os12g40260
LOC_Os02g45520
LOC_Os08g34240
LOC_Os05g34325
LOC_Os09g19160
LOC_Os12g12580
LOC_Os02g52150
LOC_Os10g23050
LOC_Os01g55510
LOC_Os10g32810
LOC_Os01g60020
LOC_Os03g17760
LOC_Os09g12660
LOC_Os02g56120
LOC_Os11g04030
LOC_Os08g04110
LOC_Os01g40094
LOC_Os11g10760
LOC_Os01g09280
LOC_Os05g40010
LOC_Os04g09900
LOC_Os01g54480
LOC_Os01g50910
LOC_Os06g20960
LOC_Os04g43680
LOC_Os02g13290
LOC_Os01g50100
LOC_Os04g57550
LOC_Os08g45060
LOC_Os09g30458
LOC_Os01g47780
LOC_Os10g39020
LOC_Os10g33040
LOC_Os02g02340
LOC_Os06g04510
LOC_Os09g32964
LOC_Os01g42410
LOC_Os05g29710
LOC_Os03g64260
LOC_Os02g03870
LOC_Os01g50370
LOC_Os04g46220
LOC_Os03g52860
LOC_Os07g07790
LOC_Os02g56370
LOC_Os12g25660
LOC_Os02g38230
LOC_Os01g32770
LOC_Os05g38350
LOC_Os03g02040
LOC_Os01g47050
LOC_Os10g30450
LOC_Os05g46460
LOC_Os01g57420
LOC_Os02g02120
LOC_Os08g38990
LOC_Os09g27820
LOC_Os07g35660
LOC_Os01g53920
LOC_Os07g01020
LOC_Os10g10170
LOC_Os12g44210
LOC_Os02g41510
LOC_Os10g03390
LOC_Os01g60740
LOC_Os06g05160
LOC_Os02g54060
LOC_Os02g32060
LOC_Os08g44750
LOC_Os02g36280
LOC_Os02g15120
LOC_Os01g50940
LOC_Os01g66840
LOC_Os11g04720
LOC_Os03g26910
LOC_Os02g45170
LOC_Os01g20830
LOC_Os03g47010
LOC_Os01g52160
LOC_Os02g02310
LOC_Os08g43390
LOC_Os08g04350
LOC_Os09g35790
LOC_Os03g60560
LOC_Os01g56810
LOC_Os01g11730
LOC_Os01g02300
LOC_Os09g26160
LOC_Os01g07800
LOC_Os03g55100
LOC_Os05g08740
LOC_Os11g31540
LOC_Os09g36060
LOC_Os01g47070
LOC_Os02g53380
LOC_Os08g33670
LOC_Os08g05620
LOC_Os09g32670
LOC_Os07g37550
LOC_Os11g36200
LOC_Os08g04560
LOC_Os04g46970
LOC_Os07g38800
LOC_Os12g42280
LOC_Os06g07600
LOC_Os02g39790
LOC_Os02g45380
LOC_Os09g30490
LOC_Os05g41590
LOC_Os09g36680
LOC_Os03g16610
LOC_Os06g16160
LOC_Os04g51040
LOC_Os09g29360
LOC_Os02g45780
LOC_Os04g46980
LOC_Os05g31620
LOC_Os10g04060
LOC_Os07g32060
LOC_Os06g13720
LOC_Os05g46040
LOC_Os07g01810
LOC_Os04g30420
LOC_Os07g03820
LOC_Os01g20110
LOC_Os03g11950
LOC_Os04g39010
LOC_Os10g18820
LOC_Os12g18560
LOC_Os08g37180
LOC_Os04g01490
LOC_Os09g34214
LOC_Os03g10210
LOC_Os07g48560
LOC_Os01g06590
LOC_Os01g07120
LOC_Os01g74450
LOC_Os01g50700
LOC_Os01g04450
LOC_Os12g04240
LOC_Os04g23580
LOC_Os02g46460
LOC_Os12g38640
LOC_Os05g48340
LOC_Os07g03840
LOC_Os05g35650
LOC_Os07g38810
LOC_Os06g45480
LOC_Os06g12610
LOC_Os02g55970
LOC_Os01g34060
LOC_Os05g34830
LOC_Os03g41110
LOC_Os04g15650
LOC_Os08g02030
LOC_Os02g39330
LOC_Os03g60570
LOC_Os05g41760
LOC_Os09g34230
LOC_Os01g20160
LOC_Os05g42020
LOC_Os08g44940
LOC_Os02g48190
LOC_Os02g43330
LOC_Os01g47900
LOC_Os05g04500
LOC_Os06g01850
LOC_Os10g40480
LOC_Os05g31670
LOC_Os03g14400
LOC_Os05g02390
LOC_Os06g19070
LOC_Os07g32010
LOC_Os11g39540
LOC_Os08g39300
LOC_Os03g06520
LOC_Os05g46480
LOC_Os04g49570
LOC_Os08g33820
LOC_Os10g41330
LOC_Os06g04990
LOC_Os12g42040
LOC_Os12g09250
LOC_Os03g02860
LOC_Os04g41229
LOC_Os06g35060
LOC_Os04g45810
LOC_Os01g37590
LOC_Os01g66250
LOC_Os06g35850
LOC_Os03g06330
LOC_Os05g05680
LOC_Os05g42210
LOC_Os03g45370
LOC_Os01g14630
LOC_Os11g05380
LOC_Os01g13390
LOC_Os01g49830
LOC_Os05g14240
LOC_Os07g35860
LOC_Os08g38910
LOC_Os08g39140
LOC_Os04g33240
LOC_Os03g58790
LOC_Os03g03370
LOC_Os04g50020
LOC_Os01g74410
LOC_Os01g55340
LOC_Os04g29960
LOC_Os04g49550
LOC_Os01g46800
LOC_Os01g19290
LOC_Os12g06340
LOC_Os03g25770
LOC_Os08g37874
LOC_Os12g03050
LOC_Os02g09610
LOC_Os08g37660
LOC_Os08g40850
LOC_Os08g38710
LOC_Os10g25400
LOC_Os09g08130
LOC_Os05g01570
LOC_Os08g14450
LOC_Os01g71474
LOC_Os01g21034
LOC_Os10g40470
LOC_Os01g21420
LOC_Os12g41600
LOC_Os08g03020
LOC_Os03g16670
LOC_Os03g04740
LOC_Os11g07020
LOC_Os04g56680
LOC_Os06g47620
LOC_Os11g05320
LOC_Os07g39470
LOC_Os12g09640
LOC_Os09g28440
LOC_Os03g53020
LOC_Os03g10478
LOC_Os05g43510
LOC_Os08g36920
LOC_Os03g13300
LOC_Os05g47770
LOC_Os01g19260
LOC_Os04g53620
LOC_Os02g22020
LOC_Os06g50100
LOC_Os02g57700
LOC_Os11g42500
LOC_Os08g23410
LOC_Os11g33270
LOC_Os01g36294
LOC_Os12g19470
LOC_Os07g42520
LOC_Os04g50940
LOC_Os03g39690
LOC_Os04g46650
LOC_Os08g36910
LOC_Os05g37660
LOC_Os02g51080
LOC_Os02g37330
LOC_Os02g48770
LOC_Os02g51730
LOC_Os04g49520
LOC_Os02g42810
LOC_Os02g30190
LOC_Os01g66010
LOC_Os10g21670
LOC_Os06g03860
LOC_Os12g03040
LOC_Os11g43520
